# Supplementary material for: Overexpression of GhKTI12 Enhances Seed Yield and Biomass Production in Nicotiana Tabacum
Source: Genes (Basel). 2022 Feb 25;13(3):426. doi: 10.3390/genes13030426 (PMC8953243; doi:10.3390/genes13030426)
Supplement: Supplementary file 1 [file genes-13-00426-s001.zip]

Archive with 15 entries (14 files):
- supp/
- supp/Supplementary Figure S1.pdf
- supp/Supplementary Figure S2.pdf
- supp/Supplementary Figure S3.pdf
- supp/Supplementary Figure S4.pdf
- supp/Supplementary Figure S5.pdf
- supp/Supplementary Figure S6.pdf
- supp/Supplementary Figure S7.pdf
- supp/Supplementary Figures legends.pdf
- supp/Table S1.xlsx
- supp/Table S2.xlsx
- supp/Table S3.xlsx
- supp/Table S4.xlsx
- supp/Table S5.xlsx
- supp/Table S6.xlsx
