# Supplementary material for: Overexpression of GhKTI12 Enhances Seed Yield and Biomass Production in Nicotiana Tabacum
Source: Genes (Basel). 2022 Feb 25;13(3):426. doi: 10.3390/genes13030426 (PMC8953243; doi:10.3390/genes13030426)
Supplement: Supplementary file 1 [file genes-13-00426-s001.zip › supp/Table S1.xlsx]

## Sheet: Sheet1
Table S1 .List of Primers in this study
Gene Name	Gene ID	Forward primer	Reverse primer
GhKTI12	Gh_D02G144400	ATGGCATTGGTGGTAATTTG	TCAAGCAATAGTTCCAAGTT
NtActin	Nitab4.5_0004607g0020.1	AGGACCTCAGGACAACGGAAACG	CTATTCTCCGTTTGGACTTGGCAG
NtKIC	Nitab4.5_0000931g0030.1	ATGGTGATGGCAAAGTTGGG	AGGTGACACCACCACCATTT
NtKTN80	Nitab4.5_0007390g0010.1	AGCTGGCTCAGATAGTTCCC	AGTGATGCTTTCCTCTCCGA
NtCP1	Nitab4.5_0000655g0030 .1	ATTCTGAAGCCACCGGAGAG	CGTCGCGGTCAACATCTAAA
NtF1F0	Nitab4.5_0005214g0030.1	GAGAAGCTTGCACGTAAGGG	GTGCACTTGCAGTAGCATCA
NtCpr-5	Nitab4.5_0001608g0070.1	TGCTGATCTCACCACTGAGG	CGCATTGACCTTGATCCTTGA
NtTET8	Nitab4.5_0007380g0010.1	GTTGCTGCAAGCCATCAAAC	GCAGCCGTAACACAAGACAT
NtSAG12-2	Nitab4.5_0000681g0130.1	CCATGCAGGAAAGGCATGAG	TGCTGGAATGAAGTGTCAAGC
NtAOX2	Nitab4.5_0002533g0030.1	CTAGTGAACCGCCAACGAAG	GAAGCAATTCCAAGGCCACA
NtAOX1A	Nitab4.5_0000030g0350.1	CACGCAGCGCTAGTTCTATG	TCTCCCATGGCCTAAAGCAA
NAOM1	Nitab4.5_0012779g0010.1	CTAGTGAACCGCCAACGAAG	AAGCAATTCCAAGGCCAGAC
NtCOX	Nitab4.5_0002315g0130	AGAAATTGCTACAGTTGGGCTT	TCAGGAAGTAACAACGGACCT
NtCYTC-2	Nitab4.5_0001057g0180.1	GCTGCAAACAAGAACATGGC	TGCAGTTGATTCCTTCAGATAAGC
NtAOX2	Nitab4.5_0002533g0030.1	AGTGGTGGAGGATGATGAGC	CTTCTCCACAGAAGCATCGC
NtAOX1A	Nitab4.5_0000030g0350.1	TTGCTTTAGGCCATGGGAGA	TCGAAGGGACTTAACAGTCCAA
NtAOM1	Nitab4.5_0012779g0010.1	CTAGTGAACCGCCAACGAAG	AAGCAATTCCAAGGCCAGAC
NtAGL8	Nitab4.5_0001541g0050.1	CTGCGGGAGTTTCATGGTTT	GCATCCTCAGTTTGCTGCTT
NtAGL6	Nitab4.5_0004622g0050.1	GAGGCAGAAGGACAAGGACT	CACATCACCAAGTTGACGCT
NtSEP1	Nitab4.5_0000014g0510.1	AAGCTGGCCAATCTTCAACC	TTTGCGTCCTTCTTGACCTT
NtSEP2	Nitab4.5_0001339g0170.1	ACTCAGATGAGGCGTATAGAGA	CCAATCCAACCTCAGCATCA
NtAGL14	Nitab4.5_0001127g0090.1	ACTCAGATGAGGCGTATAGAGA	CCAATCCAACCTCAGCATCA
NtAP3	Nitab4.5_0014584g0010.1	CCAAACCACCAGCCAAATCA	TGATCGCGTCTCTCACAGAA
NtAP1	Nitab4.5_0002467g0090.1	TTCCACCGATTCTTGCATGG	GCTTGAGACTTAGGCATACCG
NtMADS6	Nitab4.5_0001127g0140.1	AGAGGCAGAAGGACAAGGAC	ATTGAGAAGGGTGGACAGCA
Species: Gh, Gossypium hirsutum L; Nt and Nitab, Nicotiana tabacum L
