# Supplementary material for: Overexpression of GhKTI12 Enhances Seed Yield and Biomass Production in Nicotiana Tabacum
Source: Genes (Basel). 2022 Feb 25;13(3):426. doi: 10.3390/genes13030426 (PMC8953243; doi:10.3390/genes13030426)
Supplement: Supplementary file 1 [file genes-13-00426-s001.zip › supp/Table S2.xlsx]

## Sheet: Sheet1
Table.S2 Comparison of biomass production, and seed yield between GhKTI12 transgenic and WT tobacco plants
Genotype	Fresh Weight(g)			Dry Weight(g)			Nubmer of capsule/plant	Seed yield / plant (g)	1000-Seed weight (g)
	Leaves	Stem	Root	Leaves	Stem	Root
WT	110.66 ± 9.11	148.73 ± 14.23	20.47± 2.03	26.05 ± 2.11	29.93 ± 2.06	3.76 ± 0.71	77.03 ± 4.34	13.51 ± 0.62	0.086 ± 0.004
OE-5	173.15 ± 13.18	232.58 ± 15.02	32.01 ± 2.92	40.74 ± 3.98	43.26 ± 3.80	8.26 ± 0.94	114.17 ± 6.24	20.92 ± 1.49	0.085 ± 0.007
OE-6	163.93 ± 15.16	220.19 ± 17.81	30.3 ± 2.82	38.57 ± 3.56	43.46 ± 3.72	7.82 ± 0.72	128 ± 5.14	22.65 ± 1.68	0.082 ± 0.005
OE-8	165.01 ±14.48	221.64 ± 17.67	30.52± 2.65	38.82 ± 3.64	44.42 ± 2.11	7.87 ± 0.97	142 ± 7.25	24.16 ± 1.78	0.084 ± 0.005
Average of OE plants	164.47	220.915	30.41	38.695	43.94	7.845	115.677	20.1067	0.084
Data were collected at harvesting time. Standard deviation (SD) were calculated from mean value of 10 sample plants .
