# Supplementary material for: Overexpression of GhKTI12 Enhances Seed Yield and Biomass Production in Nicotiana Tabacum
Source: Genes (Basel). 2022 Feb 25;13(3):426. doi: 10.3390/genes13030426 (PMC8953243; doi:10.3390/genes13030426)
Supplement: Supplementary file 1 [file genes-13-00426-s001.zip › supp/Table S3.xlsx]

## Sheet: Core DEGs
Table S3. Core DEGs shared between two sample groups ( WT vs OE-6 and WT vs OE-8)
Gene	Symbol	Gene name	Log2FoldChange	P value	Log10 Pvalue	FPKM (WT)	FPKM (GhKTI12)	Annotation
Nitab4.5_0001751g0060.1	Transmembrane 9 superfamily protein member 2	Tm9sf4	-13.4469	1.72926e-20	19.7621	2327.42	0	Transmembrane 9 superfamily protein member 2
Nitab4.5_0006376g0030.1	40S ribosomal protein S8 IPR001047 Ribosomal protein S8e	RPS8	-12.9069	5.21217e-19	18.283	1600.6	0	40S ribosomal protein S8 IPR001047 Ribosomal protein S8e
Nitab4.5_0001840g0050.1	Nodulin-like protein IPR000620 Protein of unknown function DUF6, transmembrane	WAT1	-11.7006	2.23962e-15	14.6498	693.545	0	Nodulin-like protein IPR000620 Protein of unknown function DUF6, transmembrane
Nitab4.5_0001861g0170.1	Cathepsin B-like cysteine proteinase IPR013128 Peptidase C1A, papain	RD21A	-11.4452	7.52243e-15	14.1236	581.824	0	Cathepsin B-like cysteine proteinase IPR013128 Peptidase C1A, papain
Nitab4.5_0002587g0020.1	Eukaryotic peptide chain release factor subunit 1-1 IPR004403 Peptide chain release factor eRF_aRF subunit 1	ERF1-3	-11.1937	1.24632e-14	13.9044	488.084	0	Eukaryotic peptide chain release factor subunit 1-1 IPR004403 Peptide chain release factor eRF_aRF subunit 1
Nitab4.5_0012840g0010.1	Glycosyltransferase IPR002495 Glycosyl transferase, family 8	GAUT1	-10.7483	1.42143e-13	12.8473	358.324	0	Glycosyltransferase IPR002495 Glycosyl transferase, family 8
Nitab4.5_0003364g0010.1	No_annotation	Nitab4.5_0003364g0010	-10.6186	2.81493e-13	12.5505	327.531	0
Nitab4.5_0004497g0010.1	Unknown Protein	At4g00950	-9.61014	4.68406e-11	10.3294	162.818	0	Unknown Protein
Nitab4.5_0000767g0010.1	phloem lectin	PP2A9	-9.58201	9.94096e-11	10.0026	159.34	0	phloem lectin
Nitab4.5_0001751g0160.1	Adiponectin receptor IPR004254 Hly-III related	CG5315	-9.49832	9.26886e-11	10.033	150.827	0	Adiponectin receptor IPR004254 Hly-III related
Nitab4.5_0000254g0030.1	No_annotation	Nitab4.5_0000254g0030	-9.45337	1.20446e-10	9.91921	145.833	0
Nitab4.5_0003270g0020.1	U2 small nuclear ribonucleoprotein B IPR012677 Nucleotide-binding, alpha-beta plait	OsI_11177	-9.39307	1.54155e-10	9.81204	139.861	0	U2 small nuclear ribonucleoprotein B IPR012677 Nucleotide-binding, alpha-beta plait
Nitab4.5_0001541g0050.1	MADS box transcription factor IPR002100 Transcription factor, MADS-box	Nitab4.5_0001541g0050	-9.38935	0.000448093	3.34863	436.759	1.97195	MADS box transcription factor IPR002100 Transcription factor, MADS-box
Nitab4.5_0000305g0130.1	No_annotation	Nitab4.5_0000305g0130	-9.34765	2.03177e-10	9.69213	135.728	0
Nitab4.5_0000826g0190.1	Organic anion transporter IPR004853 Protein of unknown function DUF250	At5g04160	-9.29665	2.60421e-10	9.58432	131.317	0	Organic anion transporter IPR004853 Protein of unknown function DUF250
Nitab4.5_0000714g0090.1	UPF0369 protein C6orf57 IPR012875 Protein of unknown function DUF1674	Nitab4.5_0000714g0090	-9.26011	1.24297e-12	11.9055	613.299	1.94201	UPF0369 protein C6orf57 IPR012875 Protein of unknown function DUF1674
Nitab4.5_0007650g0020.1	No_annotation	VIT_11s0052g01140	-9.20264	6.13289e-10	9.21234	123.073	0
Nitab4.5_0000525g0050.1	Receptor-like protein kinase IPR002290 Serine_threonine protein kinase	Nitab4.5_0000525g0050	-9.146	2.25626e-07	6.64661	117.831	0	Receptor-like protein kinase IPR002290 Serine_threonine protein kinase
Nitab4.5_0010482g0010.1	U-box domain-containing protein IPR003613 U box domain	CHIP	-8.99948	9.61178e-10	9.0172	106.631	0	U-box domain-containing protein IPR003613 U box domain
Nitab4.5_0000672g0150.1	MYC2b transcription factor IPR011598 Helix-loop-helix DNA-binding	Nitab4.5_0000672g0150	-8.96082	1.10167e-09	8.95795	103.965	0	MYC2b transcription factor IPR011598 Helix-loop-helix DNA-binding
Nitab4.5_0006376g0010.1	Transcription factor IPR011598 Helix-loop-helix DNA-binding	Nitab4.5_0006376g0010	-8.93861	1.95356e-09	8.70917	102.383	0	Transcription factor IPR011598 Helix-loop-helix DNA-binding
Nitab4.5_0004504g0010.1	No_annotation	Nitab4.5_0004504g0010	-8.93846	1.51251e-09	8.8203	102.156	0
Nitab4.5_0014584g0010.1	MADS box transcription factor IPR002100 Transcription factor, MADS-box IPR002487 Transcription factor, K-box	PMADS1	-8.92613	9.86368e-08	7.00596	189.115	0.635223	MADS box transcription factor IPR002100 Transcription factor, MADS-box IPR002487 Transcription factor, K-box
Nitab4.5_0001339g0170.1	MADS-box transcription factor IPR002100 Transcription factor, MADS-box IPR002487 Transcription factor, K-box	2021-09-02	-8.89652	0.00195022	2.70992	99.2314	0	MADS-box transcription factor IPR002100 Transcription factor, MADS-box IPR002487 Transcription factor, K-box
Nitab4.5_0005936g0020.1	Unknown Protein IPR019186 Nucleolar protein 12	rrp17	-8.88239	1.59865e-09	8.79625	98.2914	0	Unknown Protein IPR019186 Nucleolar protein 12
Nitab4.5_0001840g0040.1	GTPase obg IPR014100 GTP-binding protein Obg_CgtA	Os03g0799700	-8.79909	2.95356e-11	10.5297	176.055	0.654182	GTPase obg IPR014100 GTP-binding protein Obg_CgtA
Nitab4.5_0002587g0030.1	Clathrin assembly protein IPR011417 ANTH	At5g35200	-8.51433	8.60839e-09	8.06508	76.2212	0	Clathrin assembly protein IPR011417 ANTH
Nitab4.5_0010151g0020.1	Solute carrier family 35 member E3 IPR004853 Protein of unknown function DUF250	Nitab4.5_0010151g0020	-8.45845	1.33686e-08	7.87392	73.3122	0	Solute carrier family 35 member E3 IPR004853 Protein of unknown function DUF250
Nitab4.5_0001614g0120.1	Endo-1 4-beta-xylanase IPR013781 Glycoside hydrolase, subgroup, catalytic core	Nitab4.5_0001614g0120	-8.45487	1.66664e-27	26.7782	679.406	1.11625	Endo-1 4-beta-xylanase IPR013781 Glycoside hydrolase, subgroup, catalytic core
Nitab4.5_0014896g0010.1	No_annotation	Nitab4.5_0014896g0010	-8.42531	1.28648e-08	7.8906	71.6831	0
Nitab4.5_0005936g0010.1	Calmodulin-binding protein (Fragment) IPR012416 Calmodulin binding protein-like	Nitab4.5_0005936g0010	-8.40507	3.71012e-10	9.43061	309.277	1.57264	Calmodulin-binding protein (Fragment) IPR012416 Calmodulin binding protein-like
Nitab4.5_0008114g0020.1	Cell division protein kinase 2 IPR002290 Serine_threonine protein kinase	CDC2D	-8.39651	1.63089e-08	7.78757	70.1301	0	Cell division protein kinase 2 IPR002290 Serine_threonine protein kinase
Nitab4.5_0000283g0430.1	Heparan-alpha-glucosaminide N-acetyltransferase	Nitab4.5_0000283g0430	-8.36198	2.58667e-09	8.58726	95.5956	0.357708	Heparan-alpha-glucosaminide N-acetyltransferase
Nitab4.5_0008310g0010.1	No_annotation	Nitab4.5_0008310g0010	-8.32358	0.000343095	3.46459	66.6192	0
Nitab4.5_0001751g0020.1	Unknown Protein	Nitab4.5_0001751g0020	-8.31193	3.24845e-08	7.48832	66.5187	0	Unknown Protein
Nitab4.5_0001751g0090.1	Unknown Protein	Nitab4.5_0001751g0090	-8.19314	4.61003e-08	7.3363	60.9001	0	Unknown Protein
Nitab4.5_0000574g0040.1	High mobility group family IPR017956 AT hook, DNA-binding, conserved site	Nitab4.5_0000574g0040	-8.17157	4.30166e-08	7.36636	60.0584	0	High mobility group family IPR017956 AT hook, DNA-binding, conserved site
Nitab4.5_0006009g0020.1	Digalactosyldiacylglycerol synthase 2, chloroplastic IPR001296 Glycosyl transferase, group 1	DGD2	-8.1636	4.18288e-08	7.37852	59.7775	0	Digalactosyldiacylglycerol synthase 2, chloroplastic IPR001296 Glycosyl transferase, group 1
Nitab4.5_0002467g0090.1	MADS box transcription factor IPR002487 Transcription factor, K-box	TDR4	-8.02878	5.96797e-05	4.22417	121.467	0.923515	MADS box transcription factor IPR002487 Transcription factor, K-box
Nitab4.5_0003152g0070.1	F-box_LRR-repeat protein At3g03360 IPR001810 Cyclin-like F-box	Nitab4.5_0003152g0070	-7.92067	1.30787e-07	6.88344	50.5732	0	F-box_LRR-repeat protein At3g03360 IPR001810 Cyclin-like F-box
Nitab4.5_0006359g0010.1	No_annotation	Nitab4.5_0006359g0010	-7.88857	1.58625e-07	6.79963	49.3786	0
Nitab4.5_0006260g0010.1	Cold shock protein-1	Nitab4.5_0006260g0010	-7.72252	3.98392e-07	6.39969	44.2214	0	Cold shock protein-1
Nitab4.5_0000138g0010.1	ATP synthase mitochondrial F1 complex assembly factor 1 IPR010591 ATP11	Nitab4.5_0000138g0010	-7.72017	3.26811e-08	7.4857	133.754	0.778437	ATP synthase mitochondrial F1 complex assembly factor 1 IPR010591 ATP11
Nitab4.5_0002587g0090.1	Transcription factor	Nitab4.5_0002587g0090	-7.7108	1.36489e-06	5.8649	43.6429	0	Transcription factor
Nitab4.5_0004728g0120.1	Unknown Protein	Nitab4.5_0004728g0120	-7.70195	3.13051e-07	6.50438	43.4174	0	Unknown Protein
Nitab4.5_0000446g0070.1	Had superfamily (Subfamily iiia) phosphatase IPR010021 HAD-superfamily phosphatase, subfamily IIIA	Nitab4.5_0000446g0070	-7.69585	3.68979e-07	6.433	43.3666	0	Had superfamily (Subfamily iiia) phosphatase IPR010021 HAD-superfamily phosphatase, subfamily IIIA
Nitab4.5_0000198g0010.1	Pentatricopeptide repeat-containing protein IPR002885 Pentatricopeptide repeat	At1g76280	-7.69119	3.80971e-07	6.41911	43.0943	0	Pentatricopeptide repeat-containing protein IPR002885 Pentatricopeptide repeat
Nitab4.5_0007068g0060.1	Ulp1 protease family C-terminal catalytic domain containing protein IPR015410 Region of unknown function DUF1985	Nitab4.5_0007068g0060	-7.65868	4.74067e-07	6.32416	42.2282	0	Ulp1 protease family C-terminal catalytic domain containing protein IPR015410 Region of unknown function DUF1985
Nitab4.5_0002589g0090.1	Nodulin MtN3 family protein IPR018179 RAG1-activating protein 1 homologue	SWEET3	-7.63588	4.85883e-07	6.31347	41.5686	0	Nodulin MtN3 family protein IPR018179 RAG1-activating protein 1 homologue
Nitab4.5_0012054g0020.1	No_annotation	Nitab4.5_0012054g0020	-7.57189	8.27449e-07	6.08226	39.7966	0
Nitab4.5_0000759g0130.1	Unknown Protein	Nitab4.5_0000759g0130	-7.43094	0.00015777	3.80197	50.2439	0.317354	Unknown Protein
Nitab4.5_0010168g0010.1	Unknown Protein	Nitab4.5_0010168g0010	-7.4029	1.07304e-06	5.96938	35.3025	0	Unknown Protein
Nitab4.5_0005970g0040.1	No_annotation	Nitab4.5_0005970g0040	-7.38371	1.8281e-06	5.738	34.903	0
Nitab4.5_0001840g0060.1	Purple acid phosphatase IPR015914 Purple acid phosphatase, N-terminal	PAP2	-7.36702	1.8585e-06	5.73084	34.5725	0	Purple acid phosphatase IPR015914 Purple acid phosphatase, N-terminal
Nitab4.5_0000166g0130.1	Serine_threonine-protein phosphatase 7 long form homolog IPR019557 Aminotransferase-like, plant mobile domain	Nitab4.5_0000166g0130	-7.32259	1.73925e-06	5.75964	33.4833	0	Serine_threonine-protein phosphatase 7 long form homolog IPR019557 Aminotransferase-like, plant mobile domain
Nitab4.5_0004610g0010.1	Alpha alpha-trehalose-phosphate synthase (UDP-forming) IPR001830 Glycosyl transferase, family 20	TPS11	-7.30615	2.30719e-06	5.63692	33.1151	0	Alpha alpha-trehalose-phosphate synthase (UDP-forming) IPR001830 Glycosyl transferase, family 20
Nitab4.5_0000202g0480.1	AP2-like ethylene-responsive transcription factor At1g16060 IPR001471 Pathogenesis-related transcriptional factor and ERF, DNA-binding	RAP2-7	-7.30277	2.26343e-07	6.64523	45.8633	0.329636	AP2-like ethylene-responsive transcription factor At1g16060 IPR001471 Pathogenesis-related transcriptional factor and ERF, DNA-binding
Nitab4.5_0000033g0010.1	MtN3-like protein IPR018179 RAG1-activating protein 1 homologue	SWEET11	-7.25087	2.77922e-06	5.55608	31.6636	0	MtN3-like protein IPR018179 RAG1-activating protein 1 homologue
Nitab4.5_0005936g0030.1	F-box family protein IPR001810 Cyclin-like F-box	At1g61340	-7.12146	3.6157e-06	5.44181	29.0486	0	F-box family protein IPR001810 Cyclin-like F-box
Nitab4.5_0001970g0040.1	No_annotation	Nitab4.5_0001970g0040	-7.10219	6.98412e-06	5.15589	28.7506	0
Nitab4.5_0000978g0230.1	ABC transporter G family member 19 IPR013525 ABC-2 type transporter	Nitab4.5_0000978g0230	-7.09807	6.45036e-07	6.19042	39.8862	0.379452	ABC transporter G family member 19 IPR013525 ABC-2 type transporter
Nitab4.5_0001287g0180.1	Unknown Protein	Nitab4.5_0001287g0180	-7.08631	4.589e-06	5.33828	28.4297	0	Unknown Protein
Nitab4.5_0016448g0010.1	U1 small nuclear ribonucleoprotein protein IPR012677 Nucleotide-binding, alpha-beta plait	Nitab4.5_0016448g0010	-7.05257	5.70974e-12	11.2434	871.156	6.55233	U1 small nuclear ribonucleoprotein protein IPR012677 Nucleotide-binding, alpha-beta plait
Nitab4.5_0008232g0050.1	No_annotation	Nitab4.5_0008232g0050	-7.00723	6.13866e-06	5.21193	26.8206	0
Nitab4.5_0007320g0020.1	LOC100005105 protein (Fragment) IPR007491 Protein of unknown function DUF537	Nitab4.5_0007320g0020	-6.98403	9.22099e-06	5.03522	26.4147	0	LOC100005105 protein (Fragment) IPR007491 Protein of unknown function DUF537
Nitab4.5_0004504g0020.1	Unknown Protein	Nitab4.5_0004504g0020	-6.98401	9.05021e-06	5.04334	26.2451	0	Unknown Protein
Nitab4.5_0002247g0040.1	Unknown Protein	Nitab4.5_0002247g0040	-6.95235	7.66079e-06	5.11573	25.7588	0	Unknown Protein
Nitab4.5_0000541g0060.1	Unknown Protein	Nitab4.5_0000541g0060	-6.92166	1.32705e-05	4.87711	25.1458	0	Unknown Protein
Nitab4.5_0000960g0030.1	Kinesin like protein IPR001752 Kinesin, motor region	KIF2C	-6.90177	3.02926e-05	4.51866	40.6031	0	Kinesin like protein IPR001752 Kinesin, motor region
Nitab4.5_0000159g0130.1	Solute carrier family 2, facilitated glucose transporter member 12 IPR016196 Major facilitator superfamily, general substrate transporter	MSSP2	-6.89344	4.06573e-07	6.39086	95.2732	1.15013	Solute carrier family 2, facilitated glucose transporter member 12 IPR016196 Major facilitator superfamily, general substrate transporter
Nitab4.5_0001085g0060.1	Os10g0578600 protein (Fragment) IPR013216 Methyltransferase type 11	Nitab4.5_0001085g0060	-6.89111	1.24376e-05	4.90526	24.713	0	Os10g0578600 protein (Fragment) IPR013216 Methyltransferase type 11
Nitab4.5_0010052g0010.1	No_annotation	Nitab4.5_0010052g0010	-6.89079	1.76034e-06	5.7544	34.3978	0.387485
Nitab4.5_0000785g0050.1	Transcription factor style2.1 IPR001092 Basic helix-loop-helix dimerisation region bHLH	BHLH135	-6.83301	4.34598e-06	5.36191	44.3805	0.581194	Transcription factor style2.1 IPR001092 Basic helix-loop-helix dimerisation region bHLH
Nitab4.5_0000541g0040.1	Unknown Protein	Nitab4.5_0000541g0040	-6.82156	1.15918e-05	4.93585	23.6231	0	Unknown Protein
Nitab4.5_0006491g0010.1	No_annotation	Nitab4.5_0006491g0010	-6.81154	2.48415e-05	4.60482	23.5698	0
Nitab4.5_0004962g0030.1	Survival motor neuron containing protein IPR007022 Survival motor neuron interacting protein 1	gemin2	-6.76001	5.34264e-05	4.27224	36.9312	0	Survival motor neuron containing protein IPR007022 Survival motor neuron interacting protein 1
Nitab4.5_0004610g0020.1	Diacylglycerol kinase 7 IPR016961 Diacylglycerol kinase, plant	DGK7	-6.71861	2.81665e-09	8.55027	94.5039	3.8478	Diacylglycerol kinase 7 IPR016961 Diacylglycerol kinase, plant
Nitab4.5_0000309g0250.1	Kinesin-like protein IPR010544 Kinesin-related	KIN12B	-6.70521	1.49705e-41	40.8248	499.497	2.60802	Kinesin-like protein IPR010544 Kinesin-related
Nitab4.5_0004674g0030.1	MADS box transcription factor IPR002487 Transcription factor, K-box	Nitab4.5_0004674g0030	-6.63796	1.07818e-05	4.96731	302.602	2.72525	MADS box transcription factor IPR002487 Transcription factor, K-box
Nitab4.5_0003152g0100.1	F-box family protein IPR001810 Cyclin-like F-box	Nitab4.5_0003152g0100	-6.61488	3.66691e-05	4.4357	20.5181	0	F-box family protein IPR001810 Cyclin-like F-box
Nitab4.5_0006794g0010.1	Fimbriata (Fragment) IPR001810 Cyclin-like F-box	UFO	-6.59887	0.00325407	2.48757	38.1971	0.672919	Fimbriata (Fragment) IPR001810 Cyclin-like F-box
Nitab4.5_0001840g0110.1	Short internode related sequence 5 IPR007818 Protein of unknown function DUF702	SRS1	-6.54244	8.15159e-05	4.08876	19.3966	0	Short internode related sequence 5 IPR007818 Protein of unknown function DUF702
Nitab4.5_0004630g0030.1	MOSC domain containing protein IPR005303 MOSC, N-terminal beta barrel	Nitab4.5_0004630g0030	-6.4864	2.02003e-07	6.69464	60.8401	0.310966	MOSC domain containing protein IPR005303 MOSC, N-terminal beta barrel
Nitab4.5_0021935g0010.1	Cc-nbs-lrr, resistance protein	Nitab4.5_0021935g0010	-6.47785	2.51161e-16	15.6	183.634	1.69056	Cc-nbs-lrr, resistance protein
Nitab4.5_0000541g0030.1	No_annotation	Nitab4.5_0000541g0030	-6.44038	7.42326e-05	4.12941	18.0524	0
Nitab4.5_0000125g0430.1	No_annotation	Nitab4.5_0000125g0430	-6.41857	7.6784e-05	4.11473	17.9491	0
Nitab4.5_0003216g0010.1	Saccharopine dehydrogenase IPR005097 Saccharopine dehydrogenase	At5g39410	-6.37172	3.08587e-05	4.51062	24.1461	0.388195	Saccharopine dehydrogenase IPR005097 Saccharopine dehydrogenase
Nitab4.5_0000302g0140.1	Nicotiana lesion-inducing like IPR008637 HR-like lesion-inducer	Nitab4.5_0000302g0140	-6.36496	9.59862e-20	19.0178	1321.53	13.1608	Nicotiana lesion-inducing like IPR008637 HR-like lesion-inducer
Nitab4.5_0002455g0010.1	Unknown Protein IPR004332 Transposase, MuDR, plant	Nitab4.5_0002455g0010	-6.36401	6.53083e-05	4.18503	17.1718	0	Unknown Protein IPR004332 Transposase, MuDR, plant
Nitab4.5_0006331g0010.1	No_annotation	Nitab4.5_0006331g0010	-6.32161	7.92977e-05	4.10074	16.7088	0
Nitab4.5_0002908g0040.1	Got1-like protein IPR007305 Got1-like protein	GOT1	-6.32127	7.80501e-05	4.10763	16.7058	0	Got1-like protein IPR007305 Got1-like protein
Nitab4.5_0001840g0120.1	Genomic DNA chromosome 5 P1 clone MQD19	Nitab4.5_0001840g0120	-6.25003	0.000115736	3.93653	15.8147	0	Genomic DNA chromosome 5 P1 clone MQD19
Nitab4.5_0004585g0080.1	Solute carrier family 22 member 5 (Predicted) IPR016196 Major facilitator superfamily, general substrate transporter	2021-10-03	-6.24967	5.10919e-05	4.29165	29.8748	0.679389	Solute carrier family 22 member 5 (Predicted) IPR016196 Major facilitator superfamily, general substrate transporter
Nitab4.5_0001521g0060.1	MLP3.2 protein	Nitab4.5_0001521g0060	-6.19538	5.69953e-06	5.24416	29.055	0.745828	MLP3.2 protein
Nitab4.5_0003165g0010.1	Defensin-like protein IPR008177 Gamma Purothionin	FST	-6.16929	5.59144e-07	6.25248	40.5931	1.46714	Defensin-like protein IPR008177 Gamma Purothionin
Nitab4.5_0001476g0130.1	Unknown Protein	Nitab4.5_0001476g0130	-6.16141	0.000387031	3.41225	14.8236	0	Unknown Protein
Nitab4.5_0004630g0010.1	Molybdenum cofactor sulfurase protein-like IPR005303 MOSC, N-terminal beta barrel	Nitab4.5_0004630g0010	-6.12859	6.71404e-05	4.17302	20.4936	0.372829	Molybdenum cofactor sulfurase protein-like IPR005303 MOSC, N-terminal beta barrel
Nitab4.5_0000290g0050.1	Unknown Protein	Nitab4.5_0000290g0050	-6.11132	0.000229175	3.63983	14.3374	0	Unknown Protein
Nitab4.5_0002410g0010.1	60S ribosomal protein L22-2 IPR002671 Ribosomal protein L22e	RPL22B	-6.0832	3.08809e-05	4.51031	31.4482	0	60S ribosomal protein L22-2 IPR002671 Ribosomal protein L22e
Nitab4.5_0006004g0030.1	No_annotation	Nitab4.5_0006004g0030	-5.95722	0.00134818	2.87025	12.9594	0
Nitab4.5_0004252g0060.1	Polyadenylate-binding protein 2 IPR006515 Polyadenylate binding protein, human types 1, 2, 3, 4	PAB5	-5.91191	0.000568169	3.24552	12.4743	0	Polyadenylate-binding protein 2 IPR006515 Polyadenylate binding protein, human types 1, 2, 3, 4
Nitab4.5_0000984g0070.1	Transcription factor style2.1 IPR001092 Basic helix-loop-helix dimerisation region bHLH	BHLH135	-5.908	0.000971882	3.01239	20.1782	0	Transcription factor style2.1 IPR001092 Basic helix-loop-helix dimerisation region bHLH
Nitab4.5_0002464g0010.1	Genomic DNA chromosome 3 TAC clone K7P8 IPR011205 Uncharacterized conserved protein UCP015417, vWA	Nitab4.5_0002464g0010	-5.90741	0.000396749	3.40148	12.5726	0	Genomic DNA chromosome 3 TAC clone K7P8 IPR011205 Uncharacterized conserved protein UCP015417, vWA
Nitab4.5_0001765g0010.1	Zinc finger family protein IPR001841 Zinc finger, RING-type	Nitab4.5_0001765g0010	-5.89536	0.00044501	3.35163	12.4488	0	Zinc finger family protein IPR001841 Zinc finger, RING-type
Nitab4.5_0003769g0140.1	No_annotation	Nitab4.5_0003769g0140	-5.89277	0.00045059	3.34622	12.3821	0
Nitab4.5_0024309g0010.1	Membrane protein IPR006593 Cytochrome b561_ferric reductase transmembrane	Nitab4.5_0024309g0010	-5.8083	0.000101942	3.99165	27.5297	0	Membrane protein IPR006593 Cytochrome b561_ferric reductase transmembrane
Nitab4.5_0004959g0040.1	Squamosa promoter binding-like protein IPR004333 Transcription factor, SBP-box	SPL5	-5.80726	2.39339e-07	6.62099	337.971	19.3299	Squamosa promoter binding-like protein IPR004333 Transcription factor, SBP-box
Nitab4.5_0007518g0030.1	Cc-nbs-lrr, resistance protein	Nitab4.5_0007518g0030	-5.78752	0.000561701	3.2505	11.5076	0	Cc-nbs-lrr, resistance protein
Nitab4.5_0011157g0020.1	Orf141 protein	Nitab4.5_0011157g0020	-5.76181	0.00123504	2.90832	18.4096	0	Orf141 protein
Nitab4.5_0000189g0020.1	No_annotation	Nitab4.5_0000189g0020	-5.74939	0.000592523	3.22729	11.2127	0
Nitab4.5_0000636g0140.1	No_annotation	Nitab4.5_0000636g0140	-5.73436	0.000841641	3.07487	11.1307	0
Nitab4.5_0002757g0050.1	Cytochrome P450	CYP82A4	-5.71002	0.000556949	3.25418	15.1441	0.312162	Cytochrome P450
Nitab4.5_0006458g0030.1	No_annotation	Nitab4.5_0006458g0030	-5.70769	0.000773472	3.11156	10.8407	0
Nitab4.5_0008310g0060.1	No_annotation	Nitab4.5_0008310g0060	-5.67674	0.00206286	2.68553	10.591	0
Nitab4.5_0010825g0010.1	No_annotation	Nitab4.5_0010825g0010	-5.65383	2.85505e-50	49.5444	782.874	22.3755
Nitab4.5_0000693g0060.1	No_annotation	Nitab4.5_0000693g0060	-5.64981	0.00117583	2.92965	10.5398	0
Nitab4.5_0003356g0080.1	ATPase IPR003348 ATPase, anion-transporting	GET3	-5.61806	1.03735e-12	11.9841	129.15	2.70276	ATPase IPR003348 ATPase, anion-transporting
Nitab4.5_0000355g0120.1	Unknown Protein	Nitab4.5_0000355g0120	-5.60942	0.0010187	2.99195	10.2111	0	Unknown Protein
Nitab4.5_0003395g0040.1	Unknown Protein	Nitab4.5_0003395g0040	-5.5669	8.88197e-05	4.05149	23.4223	1.13414	Unknown Protein
Nitab4.5_0004463g0010.1	Diacylglycerol O-acyltransferase IPR009721 Protein of unknown function DUF1298	Nitab4.5_0004463g0010	-5.56285	0.00165671	2.78075	9.87961	0	Diacylglycerol O-acyltransferase IPR009721 Protein of unknown function DUF1298
Nitab4.5_0001127g0090.1	MADS-box transcription factor IPR002100 Transcription factor, MADS-box	AGL14	-5.50671	0.00280457	2.55213	9.49497	0	MADS-box transcription factor IPR002100 Transcription factor, MADS-box
Nitab4.5_0000540g0320.1	Cytokinin oxidase_dehydrogenase 2 IPR015345 Cytokinin dehydrogenase 1, FAD and cytokinin binding	CKX3	-5.44092	0.00144565	2.83994	12.5985	0.366459	Cytokinin oxidase_dehydrogenase 2 IPR015345 Cytokinin dehydrogenase 1, FAD and cytokinin binding
Nitab4.5_0006721g0040.1	Squamosa promoter binding-like protein IPR004333 Transcription factor, SBP-box	SPL5	-5.4382	2.27585e-06	5.64286	40.0164	3.69205	Squamosa promoter binding-like protein IPR004333 Transcription factor, SBP-box
Nitab4.5_0001213g0010.1	Transcription factor (Fragment) IPR001092 Basic helix-loop-helix dimerisation region bHLH	LAX	-5.43031	0.00450283	2.34651	9.01408	0	Transcription factor (Fragment) IPR001092 Basic helix-loop-helix dimerisation region bHLH
Nitab4.5_0002439g0050.1	No_annotation	Nitab4.5_0002439g0050	-5.41274	0.000107303	3.96939	20.8554	1.08085
Nitab4.5_0008797g0040.1	Unknown Protein	Nitab4.5_0008797g0040	-5.37819	0.000461835	3.33551	25.5947	1.62688	Unknown Protein
Nitab4.5_0000363g0040.1	Pre-mRNA-processing protein 45 IPR017862 SKI-interacting protein, SKIP	SKIP	-5.36728	8.94512e-27	26.0484	226.95	2.78665	Pre-mRNA-processing protein 45 IPR017862 SKI-interacting protein, SKIP
Nitab4.5_0004610g0030.1	Adenylosuccinate lyase IPR004769 Adenylosuccinate lyase	purB	-5.34235	0.00231293	2.63584	8.4703	0	Adenylosuccinate lyase IPR004769 Adenylosuccinate lyase
Nitab4.5_0011237g0020.1	No_annotation	Nitab4.5_0011237g0020	-5.32708	0.00328423	2.48357	13.8334	0
Nitab4.5_0001176g0010.1	MYB transcription factor IPR015495 Myb transcription factor	Nitab4.5_0001176g0010	-5.28756	0.00121286	2.91619	11.3905	0.387131	MYB transcription factor IPR015495 Myb transcription factor
Nitab4.5_0006593g0010.1	Germacrene-D synthase IPR005630 Terpene synthase, metal-binding domain	VIT_19s0014g04930	-5.24394	4.45549e-05	4.3511	34.747	0.680051	Germacrene-D synthase IPR005630 Terpene synthase, metal-binding domain
Nitab4.5_0000697g0200.1	Pentatricopeptide repeat-containing protein IPR002885 Pentatricopeptide repeat	At3g46870	-5.23419	1.11377e-07	6.95321	51.5053	1.16512	Pentatricopeptide repeat-containing protein IPR002885 Pentatricopeptide repeat
Nitab4.5_0000347g0160.1	Seipin IPR009617 Adipose-regulatory protein, Seipin	Nitab4.5_0000347g0160	-5.2168	0.000620066	3.20756	24.8589	0.728411	Seipin IPR009617 Adipose-regulatory protein, Seipin
Nitab4.5_0000588g0090.1	U-box domain-containing protein IPR011989 Armadillo-like helical	PUB15	-5.18032	0.00442536	2.35405	7.56932	0	U-box domain-containing protein IPR011989 Armadillo-like helical
Nitab4.5_0007255g0030.1	No_annotation	Nitab4.5_0007255g0030	-5.15082	0.00388263	2.41087	7.39448	0
Nitab4.5_0002496g0090.1	No_annotation	Nitab4.5_0002496g0090	-5.14997	0.00142858	2.8451	10.3521	0.391455
Nitab4.5_0007878g0010.1	No_annotation	Nitab4.5_0007878g0010	-5.13654	0.00415894	2.38102	7.3083	0
Nitab4.5_0000416g0250.1	Chitinase-like protein IPR011583 Chitinase II	Nitab4.5_0000416g0250	-5.12588	0.00184513	2.73397	17.0764	0	Chitinase-like protein IPR011583 Chitinase II
Nitab4.5_0012477g0010.1	No_annotation	Nitab4.5_0012477g0010	-5.04598	1.26974e-31	30.8963	380.287	12.7466
Nitab4.5_0000014g0510.1	MADS-box transcription factor IPR002100 Transcription factor, MADS-box	CMB1	-4.99193	1.42857e-09	8.8451	94.89	1.72547	MADS-box transcription factor IPR002100 Transcription factor, MADS-box
Nitab4.5_0007650g0050.1	Porin_voltage-dependent anion-selective channel protein IPR001925 Porin, eukaryotic type	VDAC4	-4.98889	1.06768e-07	6.97156	68.1236	3.89527	Porin_voltage-dependent anion-selective channel protein IPR001925 Porin, eukaryotic type
Nitab4.5_0001751g0030.1	Glycerol-3-phosphate transporter IPR016196 Major facilitator superfamily, general substrate transporter	At2g13100	-4.94522	2.00458e-07	6.69798	245.945	6.84784	Glycerol-3-phosphate transporter IPR016196 Major facilitator superfamily, general substrate transporter
Nitab4.5_0003374g0040.1	Blue copper-like protein IPR003245 Plastocyanin-like	Nitab4.5_0003374g0040	-4.93666	1.55873e-11	10.8072	109.084	7.32109	Blue copper-like protein IPR003245 Plastocyanin-like
Nitab4.5_0003914g0070.1	Heparan-alpha-glucosaminide N-acetyltransferase IPR019259 Protein of unknown function DUF2261, transmembrane	Nitab4.5_0003914g0070	-4.91321	0.00426464	2.37012	8.80916	0.374058	Heparan-alpha-glucosaminide N-acetyltransferase IPR019259 Protein of unknown function DUF2261, transmembrane
Nitab4.5_0009187g0020.1	Cc-nbs-lrr, resistance protein	Nitab4.5_0009187g0020	-4.88696	0.00174067	2.75928	11.8126	0.728511	Cc-nbs-lrr, resistance protein
Nitab4.5_0012727g0020.1	ATP-binding cassette transporter sub-family A member 14 IPR003439 ABC transporter-like	ABCA2	-4.87933	0.000453446	3.34347	23.1937	0.915913	ATP-binding cassette transporter sub-family A member 14 IPR003439 ABC transporter-like
Nitab4.5_0000697g0030.1	U1 small nuclear ribonucleoprotein protein IPR012677 Nucleotide-binding, alpha-beta plait	snrnp35	-4.85136	1.67585e-43	42.7758	449.88	19.0186	U1 small nuclear ribonucleoprotein protein IPR012677 Nucleotide-binding, alpha-beta plait
Nitab4.5_0005046g0030.1	MADS-box transcription factor IPR002100 Transcription factor, MADS-box	AGL62	-4.82747	3.77961e-06	5.42255	38.8805	1.09157	MADS-box transcription factor IPR002100 Transcription factor, MADS-box
Nitab4.5_0005732g0010.1	ER glycerol-phosphate acyltransferase IPR002123 Phospholipid_glycerol acyltransferase	GPAT1	-4.77597	0.0007334	3.13466	31.4017	0.723223	ER glycerol-phosphate acyltransferase IPR002123 Phospholipid_glycerol acyltransferase
Nitab4.5_0000680g0130.1	Unknown Protein IPR008889 VQ	Nitab4.5_0000680g0130	-4.72135	0.00256388	2.5911	12.3241	0.883934	Unknown Protein IPR008889 VQ
Nitab4.5_0001478g0110.1	No_annotation	Nitab4.5_0001478g0110	-4.69814	8.13527e-40	39.0896	6345.12	352.252
Nitab4.5_0004200g0080.1	Pirin-like protein IPR012093 Pirin	Nitab4.5_0004200g0080	-4.6836	0.000206427	3.68523	22.9341	0.639302	Pirin-like protein IPR012093 Pirin
Nitab4.5_0012294g0020.1	Ankyrin repeat-containing protein At5g02620 IPR002110 Ankyrin	Nitab4.5_0012294g0020	-4.64558	8.04006e-05	4.09474	36.5292	3.58529	Ankyrin repeat-containing protein At5g02620 IPR002110 Ankyrin
Nitab4.5_0011970g0040.1	C2 domain-containing protein IPR018029 C2 membrane targeting protein	AGD13	-4.6266	4.57566e-05	4.33955	43.9379	5.42768	C2 domain-containing protein IPR018029 C2 membrane targeting protein
Nitab4.5_0010151g0010.1	Os06g0207500 protein (Fragment) IPR004253 Protein of unknown function DUF231, plant	Nitab4.5_0010151g0010	-4.54987	4.22442e-18	17.3742	146.799	5.99179	Os06g0207500 protein (Fragment) IPR004253 Protein of unknown function DUF231, plant
Nitab4.5_0011192g0020.1	No_annotation	Nitab4.5_0011192g0020	-4.53434	8.88009e-05	4.05158	25.2903	1.05026
Nitab4.5_0012143g0010.1	Enoyl-CoA-hydratase IPR001753 Crotonase, core	At2g30660	-4.49716	0.00154123	2.81213	15.4963	2.11661	Enoyl-CoA-hydratase IPR001753 Crotonase, core
Nitab4.5_0000008g0240.1	class I heat shock protein 3 IPR008978 HSP20-like chaperone	HSP18.5-C	-4.48005	6.23617e-07	6.20508	43.2587	2.23903	class I heat shock protein 3 IPR008978 HSP20-like chaperone
Nitab4.5_0006629g0020.1	Myb family transcription factor IPR006447 Myb-like DNA-binding region, SHAQKYF class	PHL1	-4.41819	1.04576e-10	9.98057	74.6954	3.55091	Myb family transcription factor IPR006447 Myb-like DNA-binding region, SHAQKYF class
Nitab4.5_0006485g0040.1	Glyceraldehyde-3-phosphate dehydrogenase B IPR000173 Glyceraldehyde 3-phosphate dehydrogenase	GAPB	-4.40307	2.93109e-09	8.53297	67.8443	2.02429	Glyceraldehyde-3-phosphate dehydrogenase B IPR000173 Glyceraldehyde 3-phosphate dehydrogenase
Nitab4.5_0000106g0300.1	Carbonic anhydrase (Carbonate dehydratase) IPR018340 Carbonic anhydrase, CAH1-like	NEC3	-4.39973	0.000642262	3.19229	38.9285	5.59064	Carbonic anhydrase (Carbonate dehydratase) IPR018340 Carbonic anhydrase, CAH1-like
Nitab4.5_0001526g0170.1	Nbs-lrr, resistance protein	Nitab4.5_0001526g0170	-4.3887	0.00293209	2.53282	19.5711	1.50245	Nbs-lrr, resistance protein
Nitab4.5_0000211g0120.1	Cytochrome cd1-nitrite reductase-like C-terminal haem d1 IPR011046 WD40 repeat-like	Nitab4.5_0000211g0120	-4.3181	7.40458e-15	14.1305	128.87	14.5348	Cytochrome cd1-nitrite reductase-like C-terminal haem d1 IPR011046 WD40 repeat-like
Nitab4.5_0003045g0040.1	Cytochrome P450	CYP87A3	-4.316	1.68762e-07	6.77273	84.6348	3.22978	Cytochrome P450
Nitab4.5_0001751g0040.1	RING-H2 finger protein IPR018957 Zinc finger, C3HC4 RING-type	At3g19950	-4.26667	2.64756e-11	10.5772	99.8683	9.1901	RING-H2 finger protein IPR018957 Zinc finger, C3HC4 RING-type
Nitab4.5_0002742g0010.1	Hydroxycinnamoyl CoA quinate transferase IPR003480 Transferase	Nitab4.5_0002742g0010	-4.24173	0.00340386	2.46803	17.3911	1.17931	Hydroxycinnamoyl CoA quinate transferase IPR003480 Transferase
Nitab4.5_0000709g0020.1	Short-chain dehydrogenase_reductase SDR IPR002347 Glucose_ribitol dehydrogenase	HSD1	-4.23503	0.000193577	3.71315	30.077	0.972517	Short-chain dehydrogenase_reductase SDR IPR002347 Glucose_ribitol dehydrogenase
Nitab4.5_0002175g0010.1	Cytochrome P450	CYP82C4	-4.23028	2.76353e-06	5.55854	63.3217	4.47534	Cytochrome P450
Nitab4.5_0006550g0020.1	Potassium channel IPR000595 Cyclic nucleotide-binding	KAT1	-4.22634	2.06216e-07	6.68568	57.6196	4.69438	Potassium channel IPR000595 Cyclic nucleotide-binding
Nitab4.5_0000446g0080.1	Meiosis 5	PDF1	-4.20865	6.80213e-16	15.1674	7274.24	252.977	Meiosis 5
Nitab4.5_0014561g0010.1	O-methyltransferase IPR016461 O-methyltransferase, COMT, eukaryota	COMT1	-4.18697	0.00231921	2.63466	19.1515	1.84493	O-methyltransferase IPR016461 O-methyltransferase, COMT, eukaryota
Nitab4.5_0000138g0020.1	50S ribosomal protein L30 IPR005996 Ribosomal protein L30, bacterial-type	rpmD	-4.18275	2.67554e-26	25.5726	246.961	21.7421	50S ribosomal protein L30 IPR005996 Ribosomal protein L30, bacterial-type
Nitab4.5_0001526g0180.1	Signal peptide peptidase IPR007369 Peptidase A22B, signal peptide peptidase	SPPL2	-4.18042	3.22817e-09	8.49104	67.8076	2.94297	Signal peptide peptidase IPR007369 Peptidase A22B, signal peptide peptidase
Nitab4.5_0002818g0120.1	O-methyltransferase 1 IPR016461 O-methyltransferase, COMT, eukaryota	Nitab4.5_0002818g0120	-4.15209	7.73738e-06	5.11141	54.6463	3.78032	O-methyltransferase 1 IPR016461 O-methyltransferase, COMT, eukaryota
Nitab4.5_0000697g0090.1	Small subunit processome component 20 homolog IPR011430 Down-regulated in metastasis	Nitab4.5_0000697g0090	-4.13945	3.29115e-41	40.4827	460.342	27.7625	Small subunit processome component 20 homolog IPR011430 Down-regulated in metastasis
Nitab4.5_0000005g0470.1	Arabidopsis thaliana genomic DNA chromosome 5 P1 clone MOK16 IPR007608 Protein of unknown function DUF584	Nitab4.5_0000005g0470	-4.09138	0.000293301	3.53269	23.633	1.05657	Arabidopsis thaliana genomic DNA chromosome 5 P1 clone MOK16 IPR007608 Protein of unknown function DUF584
Nitab4.5_0002347g0190.1	Gibberellin 2-beta-dioxygenase 7 IPR005123 Oxoglutarate and iron-dependent oxygenase	GA2OX8	-4.09027	0.00207437	2.68311	33.3519	0.619989	Gibberellin 2-beta-dioxygenase 7 IPR005123 Oxoglutarate and iron-dependent oxygenase
Nitab4.5_0002679g0010.1	Calcium-binding protein Calnexin IPR001580 Calreticulin_calnexin	CNX1	-4.00509	3.5119e-112	111.454	2962.13	202.749	Calcium-binding protein Calnexin IPR001580 Calreticulin_calnexin
Nitab4.5_0000525g0020.1	Genomic DNA chromosome 5 P1 clone MQD19	Nitab4.5_0000525g0020	-3.96852	0.00336689	2.47277	17.581	1.15931	Genomic DNA chromosome 5 P1 clone MQD19
Nitab4.5_0001192g0080.1	Aquaporin IPR012269 Aquaporin	PIP2-3	-3.95453	0.00161664	2.79139	37.0672	9.01848	Aquaporin IPR012269 Aquaporin
Nitab4.5_0000039g0090.1	No_annotation	Nitab4.5_0000039g0090	-3.93457	3.03445e-05	4.51792	36.6067	1.13616
Nitab4.5_0006437g0010.1	MADS-box transcription factor IPR002100 Transcription factor, MADS-box	CMB1	-3.93311	2.9448e-07	6.53094	95.3859	4.66175	MADS-box transcription factor IPR002100 Transcription factor, MADS-box
Nitab4.5_0000285g0040.1	Pectinacetylesterase (Fragment) IPR004963 Pectinacetylesterase	Nitab4.5_0000285g0040	-3.92182	0.00286747	2.5425	19.6715	1.35786	Pectinacetylesterase (Fragment) IPR004963 Pectinacetylesterase
Nitab4.5_0006950g0010.1	Proline transporter 2 IPR013057 Amino acid transporter, transmembrane	PROT2	-3.88756	5.7083e-09	8.24349	110.954	2.90262	Proline transporter 2 IPR013057 Amino acid transporter, transmembrane
Nitab4.5_0003292g0050.1	Cc-nbs-lrr, resistance protein with an R1 specific domain	Nitab4.5_0003292g0050	-3.88653	8.95616e-06	5.04788	59.3909	8.64498	Cc-nbs-lrr, resistance protein with an R1 specific domain
Nitab4.5_0000138g0050.1	Glycine cleavage system H protein 1 IPR017453 Glycine cleavage H-protein, subgroup	GDH2	-3.86422	2.6556e-20	19.5758	220.941	30.2251	Glycine cleavage system H protein 1 IPR017453 Glycine cleavage H-protein, subgroup
Nitab4.5_0026405g0010.1	Gibberellin 20-oxidase-1 IPR005123 Oxoglutarate and iron-dependent oxygenase	GA20OX1	-3.83877	3.96309e-06	5.40197	54.4533	4.2463	Gibberellin 20-oxidase-1 IPR005123 Oxoglutarate and iron-dependent oxygenase
Nitab4.5_0000697g0020.1	Nuclear movement protein nudc IPR017447 CS	BOB1	-3.82785	7.34481e-09	8.13402	54.9707	5.83269	Nuclear movement protein nudc IPR017447 CS
Nitab4.5_0007719g0010.1	1-deoxy-D-xylulose-5-phosphate reductoisomerase IPR003821 1-deoxy-D-xylulose 5-phosphate reductoisomerase	DXR	-3.81772	4.12461e-74	73.3846	1198.67	104.393	1-deoxy-D-xylulose-5-phosphate reductoisomerase IPR003821 1-deoxy-D-xylulose 5-phosphate reductoisomerase
Nitab4.5_0003291g0010.1	Transcription factor CYCLOIDEA (Fragment) IPR005333 Transcription factor, TCP	TCP4	-3.80996	0.00421811	2.37488	15.5864	2.08681	Transcription factor CYCLOIDEA (Fragment) IPR005333 Transcription factor, TCP
Nitab4.5_0007518g0020.1	Cc-nbs-lrr, resistance protein	Nitab4.5_0007518g0020	-3.79052	1.4254e-28	27.8461	285.886	22.8656	Cc-nbs-lrr, resistance protein
Nitab4.5_0005466g0020.1	Plant viral-response family protein IPR006904 Protein of unknown function DUF716	Nitab4.5_0005466g0020	-3.72797	0.00144966	2.83873	22.6307	4.4002	Plant viral-response family protein IPR006904 Protein of unknown function DUF716
Nitab4.5_0000011g0020.1	Replication protein A DNA-binding subunit IPR012340 Nucleic acid-binding, OB-fold	Nitab4.5_0000011g0020	-3.72101	0.000551104	3.25877	27.88	1.44201	Replication protein A DNA-binding subunit IPR012340 Nucleic acid-binding, OB-fold
Nitab4.5_0010841g0010.1	Cc-nbs-lrr, resistance protein	Nitab4.5_0010841g0010	-3.71916	2.79387e-08	7.55379	60.5568	3.7146	Cc-nbs-lrr, resistance protein
Nitab4.5_0000554g0050.1	Interferon-induced GTP-binding protein Mx (Fragment) IPR015577 Interferon-induced Mx protein	DRP4C	-3.70672	3.25228e-11	10.4878	103.881	13.8301	Interferon-induced GTP-binding protein Mx (Fragment) IPR015577 Interferon-induced Mx protein
Nitab4.5_0002682g0060.1	Alpha-galactosidase IPR008811 Raffinose synthase	RFS	-3.70627	3.16124e-05	4.50014	56.0175	6.33092	Alpha-galactosidase IPR008811 Raffinose synthase
Nitab4.5_0001647g0070.1	GDSL esterase_lipase At5g42170 IPR001087 Lipase, GDSL	EXL3	-3.69014	1.62015e-10	9.79044	139.771	11.0636	GDSL esterase_lipase At5g42170 IPR001087 Lipase, GDSL
Nitab4.5_0000291g0020.1	BHLH transcription factor IPR011598 Helix-loop-helix DNA-binding	BHLH93	-3.64093	0.000560155	3.25169	23.3243	2.19141	BHLH transcription factor IPR011598 Helix-loop-helix DNA-binding
Nitab4.5_0001044g0030.1	Guanylate-binding family protein IPR015900 Guanylate-binding protein-like, C-terminal	Nitab4.5_0001044g0030	-3.63545	5.35574e-24	23.2712	285.706	19.3808	Guanylate-binding family protein IPR015900 Guanylate-binding protein-like, C-terminal
Nitab4.5_0000745g0220.1	MYB transcription factor IPR015495 Myb transcription factor	MYB108	-3.63067	0.000801279	3.09622	22.3597	1.3035	MYB transcription factor IPR015495 Myb transcription factor
Nitab4.5_0000694g0150.1	COSII_At1g13380 (Fragment) IPR009606 Protein of unknown function DUF1218	Nitab4.5_0000694g0150	-3.61857	2.61611e-08	7.58234	55.5727	7.02155	COSII_At1g13380 (Fragment) IPR009606 Protein of unknown function DUF1218
Nitab4.5_0009982g0020.1	Enoyl-CoA-hydratase	CHY1	-3.58633	0.000721999	3.14146	26.8875	1.05704	Enoyl-CoA-hydratase
Nitab4.5_0001172g0120.1	cDNA clone J065196H20 full insert sequence	Nitab4.5_0001172g0120	-3.52624	1.69458e-11	10.7709	90.0879	7.79536	cDNA clone J065196H20 full insert sequence
Nitab4.5_0005238g0010.1	B3 domain-containing protein REM14 IPR003340 Transcriptional factor B3	Nitab4.5_0005238g0010	-3.52581	0.000162759	3.78845	28.4462	3.7301	B3 domain-containing protein REM14 IPR003340 Transcriptional factor B3
Nitab4.5_0001442g0010.1	MYB transcription factor IPR017930 Myb-type HTH DNA-binding domain	RAX3	-3.52501	1.87256e-06	5.72757	81.8042	7.40814	MYB transcription factor IPR017930 Myb-type HTH DNA-binding domain
Nitab4.5_0002587g0100.1	CER1 protein (Fragment) IPR006694 Fatty acid hydroxylase	CER3	-3.50347	1.64083e-10	9.78494	93.0707	5.75874	CER1 protein (Fragment) IPR006694 Fatty acid hydroxylase
Nitab4.5_0003538g0010.1	Unknown Protein	Nitab4.5_0003538g0010	-3.49092	6.00305e-10	9.22163	78.6785	11.1607	Unknown Protein
Nitab4.5_0000863g0150.1	ABC transporter G family member 11 IPR013525 ABC-2 type transporter	ABCG11	-3.48506	0.00209617	2.67857	17.6102	1.32624	ABC transporter G family member 11 IPR013525 ABC-2 type transporter
Nitab4.5_0011192g0010.1	Arginine_serine-rich splicing factor IPR000504 RNA recognition motif, RNP-1	SF2	-3.47024	5.488e-13	12.2606	112.215	8.26704	Arginine_serine-rich splicing factor IPR000504 RNA recognition motif, RNP-1
Nitab4.5_0007530g0020.1	MADS box transcription factor IPR002487 Transcription factor, K-box	Nitab4.5_0007530g0020	-3.46484	0.00112972	2.94703	102.372	11.8919	MADS box transcription factor IPR002487 Transcription factor, K-box
Nitab4.5_0000493g0120.1	cDNA clone J013074B07 full insert sequence IPR004332 Transposase, MuDR, plant	Nitab4.5_0000493g0120	-3.46307	0.00319843	2.49506	133.658	10.7905	cDNA clone J013074B07 full insert sequence IPR004332 Transposase, MuDR, plant
Nitab4.5_0000638g0040.1	Squamosa promoter binding-like protein IPR004333 Transcription factor, SBP-box	SPL4	-3.4585	2.44253e-05	4.61216	364.583	43.3655	Squamosa promoter binding-like protein IPR004333 Transcription factor, SBP-box
Nitab4.5_0008141g0030.1	Endoglucanase 1 IPR001701 Glycoside hydrolase, family 9	CEL1	-3.43617	8.01822e-08	7.09592	53.4021	7.13275	Endoglucanase 1 IPR001701 Glycoside hydrolase, family 9
Nitab4.5_0007710g0040.1	Alpha-humulene_(-)-(E)-beta-caryophyllene synthase IPR005630 Terpene synthase, metal-binding domain	SSTLH1	-3.42656	9.9438e-09	8.00245	154.557	13.1781	Alpha-humulene_(-)-(E)-beta-caryophyllene synthase IPR005630 Terpene synthase, metal-binding domain
Nitab4.5_0004674g0040.1	MADS box transcription factor 11 IPR002100 Transcription factor, MADS-box IPR002487 Transcription factor, K-box	CMB1	-3.40985	0.000994244	3.00251	33.8852	6.39301	MADS box transcription factor 11 IPR002100 Transcription factor, MADS-box IPR002487 Transcription factor, K-box
Nitab4.5_0025005g0010.1	Potassium channel IPR000595 Cyclic nucleotide-binding	Nitab4.5_0025005g0010	-3.3775	1.08636e-06	5.96403	76.0109	8.92646	Potassium channel IPR000595 Cyclic nucleotide-binding
Nitab4.5_0009516g0010.1	Unknown Protein	Nitab4.5_0009516g0010	-3.34782	4.78727e-05	4.31991	75.2612	13.1293	Unknown Protein
Nitab4.5_0002295g0010.1	Cbs domain containing protein expressed (Fragment) IPR002550 Protein of unknown function DUF21	CBSDUF1	-3.34774	8.53349e-10	9.06887	101.283	9.13859	Cbs domain containing protein expressed (Fragment) IPR002550 Protein of unknown function DUF21
Nitab4.5_0001251g0030.1	FolD bifunctional protein IPR000672 Tetrahydrofolate dehydrogenase_cyclohydrolase	FOLD4	-3.32671	5.10957e-07	6.29162	56.4667	3.65406	FolD bifunctional protein IPR000672 Tetrahydrofolate dehydrogenase_cyclohydrolase
Nitab4.5_0001057g0200.1	Histone-lysine N-methyltransferase NSD3 IPR018144 Plus-3 domain, subgroup	Nitab4.5_0001057g0200	-3.32497	4.41766e-59	58.3548	1184.79	121.019	Histone-lysine N-methyltransferase NSD3 IPR018144 Plus-3 domain, subgroup
Nitab4.5_0005676g0010.1	Alpha-humulene_(-)-(E)-beta-caryophyllene synthase IPR005630 Terpene synthase, metal-binding domain	SSTLH1	-3.29471	0.000471561	3.32646	488.306	39.0719	Alpha-humulene_(-)-(E)-beta-caryophyllene synthase IPR005630 Terpene synthase, metal-binding domain
Nitab4.5_0001647g0120.1	Subtilisin-like protease IPR015500 Peptidase S8, subtilisin-related	Nitab4.5_0001647g0120	-3.29355	0.000131779	3.88015	39.9776	2.90005	Subtilisin-like protease IPR015500 Peptidase S8, subtilisin-related
Nitab4.5_0001057g0230.1	Zinc finger CCCH domain-containing protein 44 IPR018144 Plus-3 domain, subgroup	Nitab4.5_0001057g0230	-3.2731	4.09379e-34	33.3879	556.4	63.0119	Zinc finger CCCH domain-containing protein 44 IPR018144 Plus-3 domain, subgroup
Nitab4.5_0007505g0060.1	MADS box transcription factor IPR002487 Transcription factor, K-box	TDR4	-3.26952	0.000489157	3.31055	41.7625	5.20989	MADS box transcription factor IPR002487 Transcription factor, K-box
Nitab4.5_0006547g0010.1	No_annotation	Nitab4.5_0006547g0010	-3.2332	6.87545e-24	23.1627	268.993	33.7126
Nitab4.5_0011199g0020.1	Acetolactate synthase IPR012846 Acetolactate synthase, large subunit, biosynthetic	ALS	-3.23265	3.17266e-17	16.4986	1276.22	209.646	Acetolactate synthase IPR012846 Acetolactate synthase, large subunit, biosynthetic
Nitab4.5_0004622g0050.1	MADS box transcription factor IPR002487 Transcription factor, K-box	AGL6	-3.21715	1.48569e-09	8.82807	177.674	33.368	MADS box transcription factor IPR002487 Transcription factor, K-box
Nitab4.5_0002964g0010.1	Unknown Protein	Nitab4.5_0002964g0010	-3.19445	5.86318e-05	4.23187	39.7411	3.47714	Unknown Protein
Nitab4.5_0004827g0040.1	No_annotation	Nitab4.5_0004827g0040	-3.19	0.00400269	2.39765	17.1947	2.26132
Nitab4.5_0002587g0040.1	NAD dependent epimerase_dehydratase family protein expressed-binding domain	GAE1-1	-3.18999	4.02834e-31	30.3949	761.454	78.5411	NAD dependent epimerase_dehydratase family protein expressed-binding domain
Nitab4.5_0004970g0010.1	Hydroxycinnamoyl CoA quinate transferase IPR003480 Transferase	Nitab4.5_0004970g0010	-3.18756	0.00334381	2.47576	22.5527	2.25433	Hydroxycinnamoyl CoA quinate transferase IPR003480 Transferase
Nitab4.5_0001334g0050.1	HAT family dimerisation domain containing protein IPR003656 Zinc finger, BED-type predicted	Nitab4.5_0001334g0050	-3.1874	0.000356474	3.44797	23.1629	2.80907	HAT family dimerisation domain containing protein IPR003656 Zinc finger, BED-type predicted
Nitab4.5_0001812g0040.1	Speckle-type POZ protein IPR000197 Zinc finger, TAZ-type	BT1	-3.18378	5.50002e-09	8.25964	94.9894	23.7984	Speckle-type POZ protein IPR000197 Zinc finger, TAZ-type
Nitab4.5_0000386g0170.1	No_annotation	Nitab4.5_0000386g0170	-3.17988	3.45156e-17	16.462	137.253	20.077
Nitab4.5_0010882g0010.1	Phototropic-responsive NPH3 family protein IPR004249 NPH3	At1g03010	-3.13952	2.88328e-13	12.5401	287.585	35.5347	Phototropic-responsive NPH3 family protein IPR004249 NPH3
Nitab4.5_0001526g0160.1	Nbs-lrr, resistance protein	Nitab4.5_0001526g0160	-3.13743	1.90142e-15	14.7209	271.628	24.5071	Nbs-lrr, resistance protein
Nitab4.5_0000131g0190.1	Unknown Protein IPR010666 Zinc finger, GRF-type	Nitab4.5_0000131g0190	-3.11201	0.000602037	3.22038	22.5896	3.32242	Unknown Protein IPR010666 Zinc finger, GRF-type
Nitab4.5_0001497g0130.1	Fatty acid elongase 3-ketoacyl-CoA synthase IPR012392 Very-long-chain 3-ketoacyl-CoA synthase	KCS17	-3.08477	9.74638e-05	4.01116	32.6807	3.97421	Fatty acid elongase 3-ketoacyl-CoA synthase IPR012392 Very-long-chain 3-ketoacyl-CoA synthase
Nitab4.5_0009618g0010.1	Alpha-humulene_(-)-(E)-beta-caryophyllene synthase IPR005630 Terpene synthase, metal-binding domain	SSTLH1	-3.06074	1.28981e-06	5.88947	135.829	16.3613	Alpha-humulene_(-)-(E)-beta-caryophyllene synthase IPR005630 Terpene synthase, metal-binding domain
Nitab4.5_0001127g0140.1	MADS box transcription factor IPR002487 Transcription factor, K-box	MADS6	-3.05734	1.37488e-08	7.86173	134.623	11.0611	MADS box transcription factor IPR002487 Transcription factor, K-box
Nitab4.5_0001107g0110.1	Cc-nbs-lrr, resistance protein	Nitab4.5_0001107g0110	-3.04722	2.15146e-24	23.6673	612.384	67.8964	Cc-nbs-lrr, resistance protein
Nitab4.5_0012294g0040.1	Necrotic spotted lesions 1 (Fragment) IPR001862 Membrane attack complex component_perforin_complement C9	At4g24290	-3.04615	1.09825e-15	14.9593	147.854	17.0043	Necrotic spotted lesions 1 (Fragment) IPR001862 Membrane attack complex component_perforin_complement C9
Nitab4.5_0001121g0120.1	LRR receptor-like serine_threonine-protein kinase, RLP	Nitab4.5_0001121g0120	-3.04018	6.90795e-06	5.16065	77.8942	5.98531	LRR receptor-like serine_threonine-protein kinase, RLP
Nitab4.5_0028193g0010.1	Sesquiterpene synthase 1	SSTLE1	-3.03834	0.000400021	3.39792	1864.36	168.498	Sesquiterpene synthase 1
Nitab4.5_0005309g0020.1	No_annotation	Nitab4.5_0005309g0020	-3.0299	0.000979822	3.00885	21.9046	4.56232
Nitab4.5_0004159g0020.1	GDSL esterase_lipase At1g29670 IPR001087 Lipase, GDSL	Nitab4.5_0004159g0020	-3.02829	0.00219318	2.65893	25.8471	5.57681	GDSL esterase_lipase At1g29670 IPR001087 Lipase, GDSL
Nitab4.5_0002529g0060.1	Chalcone isomerase IPR003466 Chalcone isomerase, subgroup	Nitab4.5_0002529g0060	-2.9916	6.61145e-05	4.1797	28.8168	3.84503	Chalcone isomerase IPR003466 Chalcone isomerase, subgroup
Nitab4.5_0000309g0290.1	DNA topoisomerase IPR000380 DNA topoisomerase, type IA, core	Top3b	-2.9814	1.26414e-41	40.8982	657.368	75.626	DNA topoisomerase IPR000380 DNA topoisomerase, type IA, core
Nitab4.5_0004962g0010.1	UBX domain-containing protein IPR001012 UBX	Nitab4.5_0004962g0010	-2.96364	3.35459e-19	18.4744	186.584	25.921	UBX domain-containing protein IPR001012 UBX
Nitab4.5_0000982g0060.1	Lipid A export ATP-binding_permease protein msbA IPR003439 ABC transporter-like	ABCB9	-2.95546	1.12292e-07	6.94965	135.157	17.6548	Lipid A export ATP-binding_permease protein msbA IPR003439 ABC transporter-like
Nitab4.5_0009011g0020.1	Nudix hydrolase 2 IPR000086 NUDIX hydrolase domain	NUDT2	-2.95232	1.79017e-16	15.7471	160.041	19.8133	Nudix hydrolase 2 IPR000086 NUDIX hydrolase domain
Nitab4.5_0000485g0050.1	C4-dicarboxylate transporter_malic acid transport family protein IPR004695 C4-dicarboxylate transporter_malic acid transport protein	SLAH3	-2.95154	1.83297e-05	4.73684	135.79	9.10231	C4-dicarboxylate transporter_malic acid transport family protein IPR004695 C4-dicarboxylate transporter_malic acid transport protein
Nitab4.5_0000263g0090.1	DNA binding protein	Nitab4.5_0000263g0090	-2.95062	1.12353e-10	9.94941	127.323	18.6962	DNA binding protein
Nitab4.5_0002192g0100.1	Predicted metal-binding possibly nucleic acid-binding protein IPR003772 Protein of unknown function DUF177	Nitab4.5_0002192g0100	-2.93372	7.99638e-22	21.0971	289.495	42.0823	Predicted metal-binding possibly nucleic acid-binding protein IPR003772 Protein of unknown function DUF177
Nitab4.5_0000510g0220.1	Cytochrome P450	CYP71A2	-2.91774	0.00262311	2.58118	23.7067	1.61018	Cytochrome P450
Nitab4.5_0000250g0010.1	Unknown Protein	Nitab4.5_0000250g0010	-2.90031	8.86421e-06	5.05236	97.1429	16.1436	Unknown Protein
Nitab4.5_0003506g0020.1	Hydrolase alpha_beta fold family protein expressed IPR000073 Alpha_beta hydrolase fold-1	MES17	-2.88887	4.31503e-05	4.36502	71.951	4.68284	Hydrolase alpha_beta fold family protein expressed IPR000073 Alpha_beta hydrolase fold-1
Nitab4.5_0002449g0010.1	MADS box transcription factor IPR002487 Transcription factor, K-box	Nitab4.5_0002449g0010	-2.88759	9.56676e-06	5.01924	1758.24	207.018	MADS box transcription factor IPR002487 Transcription factor, K-box
Nitab4.5_0004068g0030.1	Alpha-humulene_(-)-(E)-beta-caryophyllene synthase IPR005630 Terpene synthase, metal-binding domain	SSTLE1	-2.88111	0.000234408	3.63003	1099.85	121.452	Alpha-humulene_(-)-(E)-beta-caryophyllene synthase IPR005630 Terpene synthase, metal-binding domain
Nitab4.5_0001199g0090.1	Oxalate oxidase-like germin 171 IPR014710 RmlC-like jelly roll fold	ABP19A	-2.8781	9.95733e-06	5.00186	73.4243	9.08527	Oxalate oxidase-like germin 171 IPR014710 RmlC-like jelly roll fold
Nitab4.5_0000742g0150.1	Cc-nbs-lrr, resistance protein	Nitab4.5_0000742g0150	-2.87793	6.06669e-09	8.21705	112.289	10.6404	Cc-nbs-lrr, resistance protein
Nitab4.5_0000517g0100.1	No_annotation	Nitab4.5_0000517g0100	-2.87701	0.000557442	3.2538	25.8412	4.19515
Nitab4.5_0000287g0290.1	Cytochrome P450	CYP707A4	-2.875	1.11374e-05	4.95322	142.73	15.0121	Cytochrome P450
Nitab4.5_0002908g0120.1	Chitinase-like protein IPR000726 Glycoside hydrolase, family 19, catalytic	CTL1	-2.86357	6.32516e-26	25.1989	2133.73	179.033	Chitinase-like protein IPR000726 Glycoside hydrolase, family 19, catalytic
Nitab4.5_0003161g0040.1	cDNA clone 001-043-A08 full insert sequence	Nitab4.5_0003161g0040	-2.85519	3.60932e-12	11.4426	126.102	20.9252	cDNA clone 001-043-A08 full insert sequence
Nitab4.5_0001123g0010.1	No_annotation	Nitab4.5_0001123g0010	-2.85247	2.63671e-22	21.5789	275.723	35.8865
Nitab4.5_0002557g0040.1	Glucan endo-1 3-beta-glucosidase IPR012946 X8	At5g56590	-2.83851	3.04203e-07	6.51684	72.5817	10.4682	Glucan endo-1 3-beta-glucosidase IPR012946 X8
Nitab4.5_0006960g0010.1	Catalase IPR018028 Catalase related subgroup	CAT1	-2.83607	0.000222155	3.65334	226.429	44.1596	Catalase IPR018028 Catalase related subgroup
Nitab4.5_0003547g0010.1	Receptor kinase IPR002290 Serine_threonine protein kinase	RLK902	-2.83276	0.00276369	2.55851	20.7921	4.62995	Receptor kinase IPR002290 Serine_threonine protein kinase
Nitab4.5_0002292g0020.1	UDP-glucosyltransferase IPR002213 UDP-glucuronosyl_UDP-glucosyltransferase	GT3	-2.81721	6.78752e-05	4.16829	32.7177	5.2782	UDP-glucosyltransferase IPR002213 UDP-glucuronosyl_UDP-glucosyltransferase
Nitab4.5_0004622g0020.1	ATP-dependent RNA helicase IPR011709 Region of unknown function DUF1605	DHX16	-2.8095	0.00114255	2.94213	135.688	41.28	ATP-dependent RNA helicase IPR011709 Region of unknown function DUF1605
Nitab4.5_0002365g0020.1	Oxysterol-binding protein IPR000648 Oxysterol-binding protein	Nitab4.5_0002365g0020	-2.77509	0.00533309	2.27302	16.332	3.28643	Oxysterol-binding protein IPR000648 Oxysterol-binding protein
Nitab4.5_0002274g0020.1	NAC domain protein IPR003441 protein	ANAC094	-2.77018	0.00249259	2.60335	20.3968	2.54419	NAC domain protein IPR003441 protein
Nitab4.5_0008408g0030.1	Nucleosome assembly protein family	NRP2	-2.76989	1.11334e-06	5.95337	64.0025	8.77761	Nucleosome assembly protein family
Nitab4.5_0001130g0090.1	ATP synthase epsilon chain IPR001469 ATPase, F1 complex, delta_epsilon subunit	Nitab4.5_0001130g0090	-2.7625	7.47584e-21	20.1263	252.689	35.4615	ATP synthase epsilon chain IPR001469 ATPase, F1 complex, delta_epsilon subunit
Nitab4.5_0000651g0200.1	Speckle-type POZ protein IPR000197 Zinc finger, TAZ-type	BT4	-2.75606	0.00220823	2.65595	34.835	3.62836	Speckle-type POZ protein IPR000197 Zinc finger, TAZ-type
Nitab4.5_0002161g0010.1	THO complex subunit 7 homolog IPR018018 Tho complex subunit 7	Nitab4.5_0002161g0010	-2.75595	6.64633e-51	50.1774	1223.57	176.429	THO complex subunit 7 homolog IPR018018 Tho complex subunit 7
Nitab4.5_0001172g0020.1	No_annotation	Nitab4.5_0001172g0020	-2.75001	4.21806e-15	14.3749	224.192	58.4946
Nitab4.5_0010123g0020.1	Pentatricopeptide repeat-containing protein IPR002885 Pentatricopeptide repeat	At1g09680	-2.73765	7.81218e-07	6.10723	66.2009	8.38427	Pentatricopeptide repeat-containing protein IPR002885 Pentatricopeptide repeat
Nitab4.5_0005643g0010.1	Fatty acyl coA reductase IPR013120 Male sterility, NAD-binding	FAR3	-2.72968	0.0011178	2.95164	232.871	27.2305	Fatty acyl coA reductase IPR013120 Male sterility, NAD-binding
Nitab4.5_0000401g0120.1	Sucrose phosphate synthase IPR012819 Sucrose phosphate synthase, plant	SPS2	-2.7271	0.000122407	3.91219	48.0803	10.3593	Sucrose phosphate synthase IPR012819 Sucrose phosphate synthase, plant
Nitab4.5_0000707g0040.1	Guanine nucleotide-binding protein G(I)_G(S)_G(T) subunit beta-1 IPR007319 Small-subunit processome, Utp21	Nitab4.5_0000707g0040	-2.72406	5.98714e-58	57.2228	2534.14	421.231	Guanine nucleotide-binding protein G(I)_G(S)_G(T) subunit beta-1 IPR007319 Small-subunit processome, Utp21
Nitab4.5_0001573g0060.1	Gibberellin 20-oxidase-1 IPR005123 Oxoglutarate and iron-dependent oxygenase	GA20OX1	-2.72376	0.000111638	3.95219	47.4077	5.45691	Gibberellin 20-oxidase-1 IPR005123 Oxoglutarate and iron-dependent oxygenase
Nitab4.5_0000189g0080.1	3-oxoacyl-reductase IPR002347 Glucose_ribitol dehydrogenase	Nitab4.5_0000189g0080	-2.71874	0.00018912	3.72326	93.1137	13.4189	3-oxoacyl-reductase IPR002347 Glucose_ribitol dehydrogenase
Nitab4.5_0000532g0010.1	Cytochrome P450	CYP71D55	-2.71691	0.0026769	2.57237	40.5104	6.95419	Cytochrome P450
Nitab4.5_0015379g0010.1	Cyclin IPR012389 Negative regulatory factor PREG	CYCU1-1	-2.71605	0.00264927	2.57687	23.4286	2.4409	Cyclin IPR012389 Negative regulatory factor PREG
Nitab4.5_0003346g0080.1	Ring finger protein 157 IPR001841 Zinc finger, RING-type	Nitab4.5_0003346g0080	-2.69947	0.00134746	2.87048	23.1516	3.36993	Ring finger protein 157 IPR001841 Zinc finger, RING-type
Nitab4.5_0000697g0100.1	Hydroxycinnamoyl-CoA shikimate_quinate hydroxycinnamoyl transferase IPR003480 Transferase	CER26	-2.69613	2.54835e-05	4.59374	1164.48	140.11	Hydroxycinnamoyl-CoA shikimate_quinate hydroxycinnamoyl transferase IPR003480 Transferase
Nitab4.5_0003523g0010.1	ER glycerol-phosphate acyltransferase IPR002123 Phospholipid_glycerol acyltransferase	GPAT6	-2.69109	0.00228631	2.64086	23.945	3.77093	ER glycerol-phosphate acyltransferase IPR002123 Phospholipid_glycerol acyltransferase
Nitab4.5_0000178g0260.1	Transmembrane protein 53 IPR008547 Protein of unknown function DUF829, transmembrane 53	Nitab4.5_0000178g0260	-2.68196	1.25661e-19	18.9008	236.505	34.0417	Transmembrane protein 53 IPR008547 Protein of unknown function DUF829, transmembrane 53
Nitab4.5_0009371g0010.1	Acyl-CoA synthetase_AMP-acid ligase II IPR000873 AMP-dependent synthetase and ligase	AAE2	-2.65715	0.00124469	2.90494	43.1108	7.05884	Acyl-CoA synthetase_AMP-acid ligase II IPR000873 AMP-dependent synthetase and ligase
Nitab4.5_0002908g0030.1	Epsin 2 IPR001026 Epsin, N-terminal	EPSIN2	-2.63718	2.99374e-19	18.5238	754.065	121.53	Epsin 2 IPR001026 Epsin, N-terminal
Nitab4.5_0008489g0010.1	Cytochrome P450	CYP71D55	-2.63131	0.00050326	3.29821	883.58	106.877	Cytochrome P450
Nitab4.5_0002376g0010.1	5-formyltetrahydrofolate cyclo-ligase IPR002698 5-formyltetrahydrofolate cyclo-ligase	Nitab4.5_0002376g0010	-2.63026	0.00105069	2.97853	26.7332	4.31108	5-formyltetrahydrofolate cyclo-ligase IPR002698 5-formyltetrahydrofolate cyclo-ligase
Nitab4.5_0004294g0030.1	Geranylgeranyl pyrophosphate synthase 1 IPR000092 Polyprenyl synthetase	GGPS	-2.62312	0.00407201	2.39019	226.165	35.1644	Geranylgeranyl pyrophosphate synthase 1 IPR000092 Polyprenyl synthetase
Nitab4.5_0010122g0010.1	Cyclin-D6-1 IPR015451 Cyclin D	Nitab4.5_0010122g0010	-2.62296	0.00105096	2.97842	55.6271	12.9157	Cyclin-D6-1 IPR015451 Cyclin D
Nitab4.5_0003109g0010.1	Glucose transporter 8 IPR003663 Sugar_inositol transporter	At5g18840	-2.61074	0.000180408	3.74374	113.318	29.4369	Glucose transporter 8 IPR003663 Sugar_inositol transporter
Nitab4.5_0010022g0010.1	Equilibrative nucleoside transporter IPR002259 Delayed-early response protein_equilibrative nucleoside transporter	ENT3	-2.61051	0.00302295	2.51957	59.2091	7.82607	Equilibrative nucleoside transporter IPR002259 Delayed-early response protein_equilibrative nucleoside transporter
Nitab4.5_0001751g0070.1	Serine_threonine phosphatase family protein IPR015655 Protein phosphatase 2C	Os02g0799000	-2.60655	7.10294e-08	7.14856	105.385	16.177	Serine_threonine phosphatase family protein IPR015655 Protein phosphatase 2C
Nitab4.5_0001853g0030.1	ATP-dependent RNA Helicase IPR011545 DNA_RNA helicase, DEAD_DEAH box type, N-terminal	Os04g0533000	-2.60385	8.6207e-40	39.0645	712.524	126.181	ATP-dependent RNA Helicase IPR011545 DNA_RNA helicase, DEAD_DEAH box type, N-terminal
Nitab4.5_0003413g0010.1	GDSL esterase_lipase At5g42170 IPR001087 Lipase, GDSL	EXL3	-2.60196	1.20719e-05	4.91822	135.904	32.3358	GDSL esterase_lipase At5g42170 IPR001087 Lipase, GDSL
Nitab4.5_0005994g0010.1	Unknown Protein	Nitab4.5_0005994g0010	-2.59896	0.000769164	3.11398	31.6474	4.07614	Unknown Protein
Nitab4.5_0000458g0040.1	Unknown Protein	Nitab4.5_0000458g0040	-2.5897	0.000100838	3.99638	51.4333	8.38689	Unknown Protein
Nitab4.5_0000345g0100.1	Small ubiquitin-related modifier 2 IPR000626 Ubiquitin	SUMO2	-2.58348	3.31835e-21	20.4791	645.182	174.926	Small ubiquitin-related modifier 2 IPR000626 Ubiquitin
Nitab4.5_0000427g0080.1	ABC transporter G family member 22 IPR003439 ABC transporter-like	ABCG22	-2.58336	2.48802e-05	4.60415	116.343	37.1983	ABC transporter G family member 22 IPR003439 ABC transporter-like
Nitab4.5_0001241g0110.1	Fatty acid oxidation complex subunit alpha IPR006176 3-hydroxyacyl-CoA dehydrogenase, NAD binding	hbdA	-2.57706	0.000519362	3.28453	37.4614	4.92185	Fatty acid oxidation complex subunit alpha IPR006176 3-hydroxyacyl-CoA dehydrogenase, NAD binding
Nitab4.5_0000570g0340.1	No_annotation	Nitab4.5_0000570g0340	-2.57555	9.04026e-05	4.04382	74.7147	11.7255
Nitab4.5_0001182g0070.1	Cytochrome P450	CYP71D55	-2.55534	0.00141642	2.84881	960.159	139.846	Cytochrome P450
Nitab4.5_0006511g0010.1	Glycerol-3-phosphate acyltransferase 6 IPR002123 Phospholipid_glycerol acyltransferase	GPAT6	-2.49959	3.91067e-05	4.40775	88.2572	16.4112	Glycerol-3-phosphate acyltransferase 6 IPR002123 Phospholipid_glycerol acyltransferase
Nitab4.5_0004962g0040.1	Receptor-like kinase IPR002290 Serine_threonine protein kinase	PTI13	-2.49477	6.97861e-18	17.1562	263.494	45.0001	Receptor-like kinase IPR002290 Serine_threonine protein kinase
Nitab4.5_0000368g0030.1	Protein EFR3 homolog A IPR016024 Armadillo-type fold	Nitab4.5_0000368g0030	-2.49344	1.20351e-40	39.9195	3369.61	723.066	Protein EFR3 homolog A IPR016024 Armadillo-type fold
Nitab4.5_0005972g0020.1	Unknown Protein	Nitab4.5_0005972g0020	-2.49026	3.25225e-06	5.48782	98.8948	23.9458	Unknown Protein
Nitab4.5_0007320g0030.1	Organic anion transporter IPR004853 Protein of unknown function DUF250	At3g17430	-2.48678	4.60127e-08	7.33712	122.351	15.6464	Organic anion transporter IPR004853 Protein of unknown function DUF250
Nitab4.5_0000295g0060.1	Cc-nbs-lrr, resistance protein	Nitab4.5_0000295g0060	-2.48675	0.0016617	2.77945	53.5103	6.52068	Cc-nbs-lrr, resistance protein
Nitab4.5_0008541g0010.1	Ent-kaurene synthase-like protein 1 IPR005630 Terpene synthase, metal-binding domain	ABS	-2.47397	0.00389264	2.40976	45.8483	5.90951	Ent-kaurene synthase-like protein 1 IPR005630 Terpene synthase, metal-binding domain
Nitab4.5_0002570g0080.1	Aminotransferase-like protein IPR005814 Aminotransferase class-III	GABA-TP2	-2.46618	0.000316067	3.50022	39.2075	8.64873	Aminotransferase-like protein IPR005814 Aminotransferase class-III
Nitab4.5_0001671g0070.1	Os10g0479800 protein (Fragment) IPR009769 Protein of unknown function DUF1336	Nitab4.5_0001671g0070	-2.44538	1.74591e-20	19.758	1096.9	233.083	Os10g0479800 protein (Fragment) IPR009769 Protein of unknown function DUF1336
Nitab4.5_0022013g0010.1	No_annotation	Nitab4.5_0022013g0010	-2.44323	7.00712e-08	7.15446	119.341	17.7455
Nitab4.5_0002902g0170.1	LOB domain family protein IPR004883 Lateral organ boundaries, LOB	LBD25	-2.44046	0.00396273	2.40201	18.3445	4.00718	LOB domain family protein IPR004883 Lateral organ boundaries, LOB
Nitab4.5_0000221g0100.1	CYCLOIDEA-like group 1B protein (Fragment) IPR005333 Transcription factor, TCP	TCP12	-2.43856	9.60301e-09	8.01759	135.724	17.113	CYCLOIDEA-like group 1B protein (Fragment) IPR005333 Transcription factor, TCP
Nitab4.5_0000711g0020.1	BHLH transcription factor IPR011598 Helix-loop-helix DNA-binding	BHLH71	-2.43525	2.29228e-10	9.63973	306.916	81.2446	BHLH transcription factor IPR011598 Helix-loop-helix DNA-binding
Nitab4.5_0006742g0010.1	NADH dehydrogenase IPR013027 FAD-dependent pyridine nucleotide-disulphide oxidoreductase	NDA1	-2.42345	8.20408e-06	5.08597	83.462	27.8376	NADH dehydrogenase IPR013027 FAD-dependent pyridine nucleotide-disulphide oxidoreductase
Nitab4.5_0001182g0010.1	Cytochrome P450	CYP71D55	-2.41753	5.75055e-05	4.24029	97.97	19.1061	Cytochrome P450
Nitab4.5_0001478g0130.1	Pentatricopeptide repeat protein IPR002885 Pentatricopeptide repeat	Nitab4.5_0001478g0130	-2.40132	8.44734e-06	5.07328	99.5319	26.4036	Pentatricopeptide repeat protein IPR002885 Pentatricopeptide repeat
Nitab4.5_0007000g0010.1	Serine_threonine protein kinase-like IPR002290 Serine_threonine protein kinase	At5g57670	-2.39836	9.98458e-05	4.00067	53.7325	7.77752	Serine_threonine protein kinase-like IPR002290 Serine_threonine protein kinase
Nitab4.5_0006211g0010.1	GDSL esterase_lipase At5g33370 IPR001087 Lipase, GDSL	At4g28780	-2.39062	0.000266204	3.57479	109.54	11.8505	GDSL esterase_lipase At5g33370 IPR001087 Lipase, GDSL
Nitab4.5_0000953g0010.1	Post-GPI attachment to proteins factor 3 IPR007217 Per1-like	Nitab4.5_0000953g0010	-2.38773	7.85735e-10	9.10472	116.931	31.9624	Post-GPI attachment to proteins factor 3 IPR007217 Per1-like
Nitab4.5_0000798g0020.1	F-box family protein IPR005174 Protein of unknown function DUF295	Nitab4.5_0000798g0020	-2.38112	4.84253e-05	4.31493	50.4142	8.50228	F-box family protein IPR005174 Protein of unknown function DUF295
Nitab4.5_0000334g0160.1	Os03g0210500 protein (Fragment) IPR007493 Protein of unknown function DUF538	At5g01610	-2.37074	7.00244e-16	15.1548	276.901	43.3163	Os03g0210500 protein (Fragment) IPR007493 Protein of unknown function DUF538
Nitab4.5_0010841g0020.1	Cc-nbs-lrr, resistance protein	Nitab4.5_0010841g0020	-2.36923	7.46246e-07	6.12712	120.871	20.996	Cc-nbs-lrr, resistance protein
Nitab4.5_0001297g0050.1	Aquaporin IPR012269 Aquaporin	PIP2-1	-2.36285	0.00195152	2.70963	31.3558	5.81318	Aquaporin IPR012269 Aquaporin
Nitab4.5_0000864g0050.1	Flavanone 3-hydroxylase IPR005123 Oxoglutarate and iron-dependent oxygenase	AN3	-2.36081	0.000114611	3.94077	64.1291	12.172	Flavanone 3-hydroxylase IPR005123 Oxoglutarate and iron-dependent oxygenase
Nitab4.5_0000383g0090.1	Multidrug resistance protein mdtK IPR002528 Multi antimicrobial extrusion protein MatE	ALF5	-2.35978	0.00182852	2.7379	22.5715	5.16251	Multidrug resistance protein mdtK IPR002528 Multi antimicrobial extrusion protein MatE
Nitab4.5_0000109g0330.1	WD-40 repeat family protein IPR020472 G-protein beta WD-40 repeat, region	Nitab4.5_0000109g0330	-2.35216	2.89995e-08	7.53761	236.728	56.1747	WD-40 repeat family protein IPR020472 G-protein beta WD-40 repeat, region
Nitab4.5_0002640g0080.1	Receptor like kinase, RLK	At3g47570	-2.35122	0.000362809	3.44032	49.1767	14.4101	Receptor like kinase, RLK
Nitab4.5_0008554g0040.1	GDSL esterase_lipase At4g16230 IPR001087 Lipase, GDSL	At4g16230	-2.34454	0.000201254	3.69625	51.4418	13.8506	GDSL esterase_lipase At4g16230 IPR001087 Lipase, GDSL
Nitab4.5_0001810g0050.1	Purine permease family protein IPR004853 Protein of unknown function DUF250	PUP3	-2.342	0.00107567	2.96832	159.16	18.5348	Purine permease family protein IPR004853 Protein of unknown function DUF250
Nitab4.5_0007254g0060.1	Nodulin MtN21 family protein IPR000620 Protein of unknown function DUF6, transmembrane	At5g40240	-2.33565	6.96545e-05	4.15705	219.281	77.9312	Nodulin MtN21 family protein IPR000620 Protein of unknown function DUF6, transmembrane
Nitab4.5_0002170g0080.1	ER glycerol-phosphate acyltransferase IPR002123 Phospholipid_glycerol acyltransferase	GPAT6	-2.32958	0.00131668	2.88052	36.8201	7.35089	ER glycerol-phosphate acyltransferase IPR002123 Phospholipid_glycerol acyltransferase
Nitab4.5_0001371g0100.1	Gibberellin 2-beta-dioxygenase 7 IPR005123 Oxoglutarate and iron-dependent oxygenase	Nitab4.5_0001371g0100	-2.32677	8.13746e-05	4.08951	169.311	47.2751	Gibberellin 2-beta-dioxygenase 7 IPR005123 Oxoglutarate and iron-dependent oxygenase
Nitab4.5_0000762g0100.1	No_annotation	Nitab4.5_0000762g0100	-2.31708	0.000300293	3.52246	52.205	14.4348
Nitab4.5_0003010g0030.1	Deoxyguanosine kinase 3 IPR002624 Deoxynucleoside kinase	Nitab4.5_0003010g0030	-2.31687	6.73973e-23	22.1714	451.29	98.345	Deoxyguanosine kinase 3 IPR002624 Deoxynucleoside kinase
Nitab4.5_0002589g0010.1	BHLH transcription factor IPR011598 Helix-loop-helix DNA-binding	SPCH	-2.30005	5.06591e-05	4.29534	85.6492	25.2136	BHLH transcription factor IPR011598 Helix-loop-helix DNA-binding
Nitab4.5_0001861g0130.1	Peptidase S16 lon domain protein	Nitab4.5_0001861g0130	-2.28347	1.14371e-05	4.94168	80.5483	12.5636	Peptidase S16 lon domain protein
Nitab4.5_0001840g0100.1	Coatomer alpha subunit-like protein IPR016391 Coatomer, alpha subunit	At1g62020	-2.27075	4.20526e-39	38.3762	1451.42	288.338	Coatomer alpha subunit-like protein IPR016391 Coatomer, alpha subunit
Nitab4.5_0000902g0360.1	Tyrosine phosphatase-like IPR007482 Protein-tyrosine phosphatase-like, PTPLA	PAS2	-2.26956	1.23837e-07	6.90715	579.247	140.463	Tyrosine phosphatase-like IPR007482 Protein-tyrosine phosphatase-like, PTPLA
Nitab4.5_0002015g0070.1	Amine oxidase family protein IPR002937 Amine oxidase	PAO2	-2.26621	1.47423e-13	12.8314	238.518	41.7826	Amine oxidase family protein IPR002937 Amine oxidase
Nitab4.5_0002196g0060.1	O-methyltransferase 3 IPR016461 O-methyltransferase, COMT, eukaryota	ROMT	-2.26547	3.31309e-06	5.47977	303.635	35.9991	O-methyltransferase 3 IPR016461 O-methyltransferase, COMT, eukaryota
Nitab4.5_0002908g0070.1	Unknown Protein	Nitab4.5_0002908g0070	-2.26118	2.87351e-06	5.54159	93.9835	16.3805	Unknown Protein
Nitab4.5_0000244g0140.1	Hydroxycinnamoyl CoA quinate transferase IPR003480 Transferase	Nitab4.5_0000244g0140	-2.25259	3.379e-08	7.47121	255.654	60.2913	Hydroxycinnamoyl CoA quinate transferase IPR003480 Transferase
Nitab4.5_0000006g0490.1	Unknown Protein	Nitab4.5_0000006g0490	-2.24478	1.33773e-06	5.87363	179.245	43.7675	Unknown Protein
Nitab4.5_0004147g0050.1	Manganese transporter MntH IPR001046 Natural resistance-associated macrophage protein	NRAMP1	-2.24084	0.00592878	2.22703	21.9563	5.20407	Manganese transporter MntH IPR001046 Natural resistance-associated macrophage protein
Nitab4.5_0003157g0010.1	LRR receptor-like serine_threonine-protein kinase, RLP	TMM	-2.23103	2.6998e-05	4.56867	66.2484	15.2242	LRR receptor-like serine_threonine-protein kinase, RLP
Nitab4.5_0000147g0020.1	Os06g0724200 protein (Fragment)	Nitab4.5_0000147g0020	-2.22571	6.03196e-05	4.21954	63.2608	22.2893	Os06g0724200 protein (Fragment)
Nitab4.5_0000376g0110.1	Transcription factor CYCLOIDEA (Fragment) IPR005333 Transcription factor, TCP	TCP10	-2.21818	8.6283e-10	9.06407	245.303	85.2043	Transcription factor CYCLOIDEA (Fragment) IPR005333 Transcription factor, TCP
Nitab4.5_0001478g0040.1	CBL-interacting protein kinase 7 IPR002290 Serine_threonine protein kinase	CIPK6	-2.21213	2.61123e-15	14.5832	578.053	133.254	CBL-interacting protein kinase 7 IPR002290 Serine_threonine protein kinase
Nitab4.5_0002737g0040.1	LRR receptor-like serine_threonine-protein kinase, RLP	Nitab4.5_0002737g0040	-2.20267	3.49507e-05	4.45654	121.594	19.5007	LRR receptor-like serine_threonine-protein kinase, RLP
Nitab4.5_0014046g0010.1	Phosphatase IPR016965 Pyridoxal phosphate phosphatase, PHOSPHO2	At1g17710	-2.1995	2.349e-09	8.62912	118.409	30.7528	Phosphatase IPR016965 Pyridoxal phosphate phosphatase, PHOSPHO2
Nitab4.5_0000007g0100.1	Multidrug resistance protein mdtK IPR002528 Multi antimicrobial extrusion protein MatE	TT12	-2.19932	0.00135825	2.86702	33.1218	6.81092	Multidrug resistance protein mdtK IPR002528 Multi antimicrobial extrusion protein MatE
Nitab4.5_0026039g0010.1	Trithorax-like protein histone-lysine N-methyltransferase IPR018518 FY-rich, N-terminal subgroup	ATX1	-2.19065	3.91626e-09	8.40713	231.082	56.7094	Trithorax-like protein histone-lysine N-methyltransferase IPR018518 FY-rich, N-terminal subgroup
Nitab4.5_0000382g0070.1	Methyl jasmonate esterase IPR000073 Alpha_beta hydrolase fold-1	MES10	-2.18232	0.00311504	2.50654	39.4524	5.82765	Methyl jasmonate esterase IPR000073 Alpha_beta hydrolase fold-1
Nitab4.5_0000740g0070.1	Ethylene-responsive transcription factor ERF086 IPR001471 Pathogenesis-related transcriptional factor and ERF, DNA-binding	ESR2	-2.18142	0.00598642	2.22283	25.7077	6.19884	Ethylene-responsive transcription factor ERF086 IPR001471 Pathogenesis-related transcriptional factor and ERF, DNA-binding
Nitab4.5_0000857g0140.1	C15orf24 homolog IPR019008 Protein of unknown function DUF2012	At4g32130	-2.1682	2.4316e-06	5.61411	68.894	14.3166	C15orf24 homolog IPR019008 Protein of unknown function DUF2012
Nitab4.5_0002142g0050.1	Importin alpha-1b subunit IPR011989 Armadillo-like helical	Os01g0253300	-2.1682	3.89303e-33	32.4097	1504.21	313.897	Importin alpha-1b subunit IPR011989 Armadillo-like helical
Nitab4.5_0002172g0020.1	Glycerophosphodiester phosphodiesterase gde1 IPR004129 Glycerophosphoryl diester phosphodiesterase	Nitab4.5_0002172g0020	-2.16465	1.92897e-07	6.71467	304.948	60.8392	Glycerophosphodiester phosphodiesterase gde1 IPR004129 Glycerophosphoryl diester phosphodiesterase
Nitab4.5_0001036g0160.1	Transcription regulatory protein SNF5	Nitab4.5_0001036g0160	-2.16226	4.42855e-29	28.3537	1432.92	327.277	Transcription regulatory protein SNF5
Nitab4.5_0000138g0040.1	PHD-finger family protein expressed	Nitab4.5_0000138g0040	-2.15982	7.72374e-09	8.11217	142.251	24.7847	PHD-finger family protein expressed
Nitab4.5_0000056g0120.1	Serine_threonine protein kinase-like IPR002290 Serine_threonine protein kinase	At5g57670	-2.15895	0.00134531	2.87118	46.543	10.014	Serine_threonine protein kinase-like IPR002290 Serine_threonine protein kinase
Nitab4.5_0000420g0030.1	Calcyclin-binding protein IPR007699 SGS	Nitab4.5_0000420g0030	-2.15794	2.29359e-15	14.6395	498.561	106.624	Calcyclin-binding protein IPR007699 SGS
Nitab4.5_0012294g0010.1	Phosphoglucan water dikinase IPR013783 Immunoglobulin-like fold	GWD3	-2.15382	3.54455e-23	22.4504	617.893	128.279	Phosphoglucan water dikinase IPR013783 Immunoglobulin-like fold
Nitab4.5_0000070g0170.1	Histone H2B IPR000558 Histone H2B	Nitab4.5_0000070g0170	-2.14773	3.7783e-10	9.4227	478.062	130.001	Histone H2B IPR000558 Histone H2B
Nitab4.5_0011862g0010.1	Nodulin-like protein IPR000620 Protein of unknown function DUF6, transmembrane	At2g37460	-2.14747	5.87473e-05	4.23101	77.1902	13.9171	Nodulin-like protein IPR000620 Protein of unknown function DUF6, transmembrane
Nitab4.5_0005476g0020.1	Nuclear transcription factor Y subunit A-1 IPR001289 CCAAT-binding transcription factor, subunit B	NFYA9	-2.1452	1.28575e-26	25.8908	1590.18	301.011	Nuclear transcription factor Y subunit A-1 IPR001289 CCAAT-binding transcription factor, subunit B
Nitab4.5_0002961g0010.1	Rhomboid family protein IPR002610 Peptidase S54, rhomboid	Nitab4.5_0002961g0010	-2.12742	0.00156867	2.80447	53.4388	12.5844	Rhomboid family protein IPR002610 Peptidase S54, rhomboid
Nitab4.5_0001756g0080.1	NAC domain protein IPR003441 protein	NAC031	-2.12329	1.93527e-10	9.71326	326.569	93.6584	NAC domain protein IPR003441 protein
Nitab4.5_0012330g0030.1	Kinesin-like protein IPR001752 Kinesin, motor region	ATK4	-2.1177	1.04135e-13	12.9824	275.093	72.1865	Kinesin-like protein IPR001752 Kinesin, motor region
Nitab4.5_0005489g0010.1	BZIP transcription factor family protein expressed IPR011616 bZIP transcription factor, bZIP-1	RF2b	-2.11264	0.000282849	3.54845	62.8628	15.7242	BZIP transcription factor family protein expressed IPR011616 bZIP transcription factor, bZIP-1
Nitab4.5_0008050g0020.1	MYB transcription factor IPR015495 Myb transcription factor	ODO1	-2.11083	3.81067e-07	6.419	317.757	88.6203	MYB transcription factor IPR015495 Myb transcription factor
Nitab4.5_0000785g0130.1	ATP-binding cassette transporter IPR003439 ABC transporter-like	ABCA7	-2.11062	1.42063e-06	5.84752	84.6184	24.1273	ATP-binding cassette transporter IPR003439 ABC transporter-like
Nitab4.5_0003259g0020.1	Pentatricopeptide repeat-containing protein IPR002885 Pentatricopeptide repeat	At2g36240	-2.10619	9.79262e-09	8.0091	165.796	41.1919	Pentatricopeptide repeat-containing protein IPR002885 Pentatricopeptide repeat
Nitab4.5_0001374g0220.1	Amine oxidase family protein IPR002937 Amine oxidase	PAO4	-2.10381	3.79878e-11	10.4204	194.291	55.0982	Amine oxidase family protein IPR002937 Amine oxidase
Nitab4.5_0001903g0130.1	Serine_threonine protein kinase-like IPR002290 Serine_threonine protein kinase	RBK2	-2.09498	4.67635e-12	11.3301	293.557	57.6185	Serine_threonine protein kinase-like IPR002290 Serine_threonine protein kinase
Nitab4.5_0000420g0100.1	Potassium channel IPR000595 Cyclic nucleotide-binding	KAT1	-2.08214	5.97487e-05	4.22367	124.677	26.1236	Potassium channel IPR000595 Cyclic nucleotide-binding
Nitab4.5_0000040g0080.1	Oxygen evolving enhancer protein 3 IPR008797 Photosystem II oxygen evolving complex protein PsbQ	PQL1	-2.08064	0.00381862	2.41809	43.6021	9.14471	Oxygen evolving enhancer protein 3 IPR008797 Photosystem II oxygen evolving complex protein PsbQ
Nitab4.5_0011341g0010.1	GTPase obg IPR010674 Nucleolar GTP-binding 1	Nitab4.5_0011341g0010	-2.07236	2.28031e-20	19.642	420.743	112.202	GTPase obg IPR010674 Nucleolar GTP-binding 1
Nitab4.5_0009332g0010.1	Glutathione S-transferase-like protein IPR004046 Glutathione S-transferase, C-terminal	Nitab4.5_0009332g0010	-2.06943	1.04453e-09	8.98108	238.54	41.6509	Glutathione S-transferase-like protein IPR004046 Glutathione S-transferase, C-terminal
Nitab4.5_0000923g0040.1	Receptor like kinase, RLK	At3g14580	-2.06909	1.11527e-10	9.95262	218.017	49.4202	Receptor like kinase, RLK
Nitab4.5_0002587g0080.1	Senescence-associated protein IPR000301 Tetraspanin, subgroup	TET8-1	-2.06473	1.03571e-07	6.98476	128.073	28.3728	Senescence-associated protein IPR000301 Tetraspanin, subgroup
Nitab4.5_0007425g0040.1	Copper chaperone IPR006121 Heavy metal transport_detoxification protein	ATX1	-2.06048	1.57173e-05	4.80362	58.0014	17.1899	Copper chaperone IPR006121 Heavy metal transport_detoxification protein
Nitab4.5_0004553g0030.1	CER1 protein (Fragment) IPR006694 Fatty acid hydroxylase	CER3	-2.05742	0.000228561	3.641	136.322	23.7092	CER1 protein (Fragment) IPR006694 Fatty acid hydroxylase
Nitab4.5_0006928g0030.1	Pectinesterase IPR000070 Pectinesterase, catalytic	PME25	-2.05251	0.00221746	2.65414	47.2591	9.60132	Pectinesterase IPR000070 Pectinesterase, catalytic
Nitab4.5_0001526g0040.1	Receptor like kinase, RLK	At3g28040	-2.05112	9.44423e-22	21.0248	832.302	167.76	Receptor like kinase, RLK
Nitab4.5_0006072g0050.1	Guanosine-5_apos-triphosphate 3_apos-diphosphate pyrophosphatase IPR003695 Ppx_GppA phosphatase	Nitab4.5_0006072g0050	-2.05059	1.27473e-15	14.8946	403.371	113.7	Guanosine-5_apos-triphosphate 3_apos-diphosphate pyrophosphatase IPR003695 Ppx_GppA phosphatase
Nitab4.5_0000101g0110.1	Aquaporin 2 IPR012269 Aquaporin	PIP2-1	-2.05005	0.000305401	3.51513	107.345	20.0173	Aquaporin 2 IPR012269 Aquaporin
Nitab4.5_0011041g0020.1	BEL1-like homeodomain protein 2 IPR006563 POX	BLH2	-2.04645	0.000294878	3.53036	75.3689	28.8701	BEL1-like homeodomain protein 2 IPR006563 POX
Nitab4.5_0009497g0020.1	LRR receptor-like serine_threonine-protein kinase, RLP	TMM	-2.03377	0.000175464	3.75581	48.6627	12.1918	LRR receptor-like serine_threonine-protein kinase, RLP
Nitab4.5_0001229g0020.1	Dentin sialophosphoprotein-like protein	Nitab4.5_0001229g0020	-2.03248	0.000493893	3.30637	60.568	17.7871	Dentin sialophosphoprotein-like protein
Nitab4.5_0001062g0020.1	Nodulin-like protein IPR000620 Protein of unknown function DUF6, transmembrane	At1g43650	-2.02447	0.00252839	2.59716	29.6939	7.11353	Nodulin-like protein IPR000620 Protein of unknown function DUF6, transmembrane
Nitab4.5_0000471g0040.1	4-alpha-glucanotransferase IPR003385 Glycoside hydrolase, family 77	DPEP	-2.01825	5.24631e-27	26.2801	1033.3	273.17	4-alpha-glucanotransferase IPR003385 Glycoside hydrolase, family 77
Nitab4.5_0001478g0220.1	30S ribosomal protein S7 chloroplastic IPR005717 Ribosomal protein S7, bacterial-type	rps7-A	-2.01799	0.000110294	3.95745	62.3865	22.6279	30S ribosomal protein S7 chloroplastic IPR005717 Ribosomal protein S7, bacterial-type
Nitab4.5_0005565g0050.1	GDSL esterase_lipase At4g16230 IPR001087 Lipase, GDSL	At4g16230	-2.01524	0.000874062	3.05846	87.9683	29.4158	GDSL esterase_lipase At4g16230 IPR001087 Lipase, GDSL
Nitab4.5_0010542g0020.1	Cyclic nucleotide gated channel IPR000595 Cyclic nucleotide-binding	CNGC16	-2.0148	0.00100393	2.9983	31.7211	8.64793	Cyclic nucleotide gated channel IPR000595 Cyclic nucleotide-binding
Nitab4.5_0013904g0010.1	F-box family protein IPR001810 Cyclin-like F-box	Nitab4.5_0013904g0010	-2.00891	0.000931023	3.03104	45.4261	11.5364	F-box family protein IPR001810 Cyclin-like F-box
Nitab4.5_0001595g0050.1	BHLH transcription factor IPR011598 Helix-loop-helix DNA-binding	BHLH71	-2.00636	1.28844e-10	9.88994	367.031	99.1106	BHLH transcription factor IPR011598 Helix-loop-helix DNA-binding
Nitab4.5_0000826g0200.1	Glycerol-3-phosphate dehydrogenase IPR006168 NAD-dependent glycerol-3-phosphate dehydrogenase	Os01g0939600	-2.001	4.56646e-06	5.34042	236.707	58.826	Glycerol-3-phosphate dehydrogenase IPR006168 NAD-dependent glycerol-3-phosphate dehydrogenase
Nitab4.5_0000062g0030.1	Cytochrome P450	Nitab4.5_0000062g0030	-2.0001	0.000446644	3.35004	709.763	157.729	Cytochrome P450
Nitab4.5_0014121g0010.1	Inositol oxygenase IPR007828 Protein of unknown function DUF706	MIOX1	-1.99248	0.000208837	3.68019	368.273	137.262	Inositol oxygenase IPR007828 Protein of unknown function DUF706
Nitab4.5_0000094g0130.1	GDSL esterase_lipase At5g42170 IPR001087 Lipase, GDSL	EXL3	-1.98697	0.00129751	2.88689	126.574	41.0587	GDSL esterase_lipase At5g42170 IPR001087 Lipase, GDSL
Nitab4.5_0001478g0070.1	Glycosyltransferase IPR002495 Glycosyl transferase, family 8	GAUT6	-1.9818	9.59034e-05	4.01817	82.7289	19.2892	Glycosyltransferase IPR002495 Glycosyl transferase, family 8
Nitab4.5_0003094g0040.1	Polyadenylate-binding protein 4-like IPR003954 RNA recognition, region 1	Nitab4.5_0003094g0040	-1.96276	1.686e-29	28.7731	689.079	194.742	Polyadenylate-binding protein 4-like IPR003954 RNA recognition, region 1
Nitab4.5_0001494g0110.1	Unknown Protein	At3g49720	-1.96183	7.79619e-06	5.10812	76.221	27.4991	Unknown Protein
Nitab4.5_0006852g0010.1	Calmodulin binding protein IPR000048 IQ calmodulin-binding region	IQD1	-1.96152	2.45265e-19	18.6104	1682.69	486.514	Calmodulin binding protein IPR000048 IQ calmodulin-binding region
Nitab4.5_0003679g0060.1	Tyrosine-protein kinase transforming protein Src IPR015783 ATMRK serine_threonine protein kinase-like	HT1	-1.96126	1.35197e-05	4.86903	153.645	34.7478	Tyrosine-protein kinase transforming protein Src IPR015783 ATMRK serine_threonine protein kinase-like
Nitab4.5_0002053g0030.1	Fatty acid elongase 3-ketoacyl-CoA synthase IPR012392 Very-long-chain 3-ketoacyl-CoA synthase	KCS1	-1.96099	0.000456848	3.34023	69.8828	13.4857	Fatty acid elongase 3-ketoacyl-CoA synthase IPR012392 Very-long-chain 3-ketoacyl-CoA synthase
Nitab4.5_0009528g0010.1	LOB domain protein 1 IPR004883 Lateral organ boundaries, LOB	LOB	-1.95464	0.0027404	2.56219	43.5435	8.65043	LOB domain protein 1 IPR004883 Lateral organ boundaries, LOB
Nitab4.5_0009567g0020.1	Dynamin 2 IPR001401 Dynamin, GTPase region	DRP1E	-1.95275	1.94275e-10	9.71158	213.991	60.9763	Dynamin 2 IPR001401 Dynamin, GTPase region
Nitab4.5_0006530g0010.1	GDSL esterase_lipase At5g33370 IPR001087 Lipase, GDSL	At4g28780	-1.95024	0.000438518	3.35801	106.714	22.6526	GDSL esterase_lipase At5g33370 IPR001087 Lipase, GDSL
Nitab4.5_0000571g0030.1	Stress responsive protein IPR008997 Ricin B-related lectin	Nitab4.5_0000571g0030	-1.94308	1.83783e-11	10.7357	962.897	232.208	Stress responsive protein IPR008997 Ricin B-related lectin
Nitab4.5_0001526g0120.1	Importin-7 (Imp7) (Ran-binding protein 7) (RanBP7) IPR011989 Armadillo-like helical	Nitab4.5_0001526g0120	-1.94253	5.08714e-15	14.2935	739.529	171.292	Importin-7 (Imp7) (Ran-binding protein 7) (RanBP7) IPR011989 Armadillo-like helical
Nitab4.5_0000397g0010.1	Thiazole biosynthetic enzyme IPR002922 Thiamine biosynthesis Thi4 protein	THI1	-1.93566	8.89352e-10	9.05093	1430.96	343.124	Thiazole biosynthetic enzyme IPR002922 Thiamine biosynthesis Thi4 protein
Nitab4.5_0003942g0050.1	Squamosa promoter binding-like protein IPR004333 Transcription factor, SBP-box	SBP1	-1.93325	1.0837e-05	4.96509	386.619	191.59	Squamosa promoter binding-like protein IPR004333 Transcription factor, SBP-box
Nitab4.5_0000002g0440.1	Porin_voltage-dependent anion-selective channel protein IPR001925 Porin, eukaryotic type	Nitab4.5_0000002g0440	-1.93046	5.15162e-27	26.2881	1453.74	383.974	Porin_voltage-dependent anion-selective channel protein IPR001925 Porin, eukaryotic type
Nitab4.5_0004899g0140.1	Guanylate-binding family protein IPR015900 Guanylate-binding protein-like, C-terminal	Nitab4.5_0004899g0140	-1.92756	4.28681e-05	4.36787	109.952	31.1163	Guanylate-binding family protein IPR015900 Guanylate-binding protein-like, C-terminal
Nitab4.5_0003709g0060.1	Transcription factor IPR011598 Helix-loop-helix DNA-binding	Nitab4.5_0003709g0060	-1.92562	0.000624227	3.20466	36.7004	12.4607	Transcription factor IPR011598 Helix-loop-helix DNA-binding
Nitab4.5_0000178g0270.1	Transmembrane protein 53 IPR008547 Protein of unknown function DUF829, transmembrane 53	Nitab4.5_0000178g0270	-1.92453	6.53485e-05	4.18476	76.1788	18.2797	Transmembrane protein 53 IPR008547 Protein of unknown function DUF829, transmembrane 53
Nitab4.5_0009959g0010.1	Dihydroflavonol 4-reductase family-binding domain	Nitab4.5_0009959g0010	-1.91881	0.000608027	3.21608	67.9834	13.7215	Dihydroflavonol 4-reductase family-binding domain
Nitab4.5_0002401g0030.1	Os06g0220000 protein (Fragment) IPR006766 Phosphate-induced protein 1 conserved region	Nitab4.5_0002401g0030	-1.91204	3.28763e-07	6.48312	1613.63	576.335	Os06g0220000 protein (Fragment) IPR006766 Phosphate-induced protein 1 conserved region
Nitab4.5_0000366g0140.1	Oxysterol-binding protein IPR000648 Oxysterol-binding protein	ORP4C	-1.91157	9.83689e-06	5.00714	87.2891	19.4245	Oxysterol-binding protein IPR000648 Oxysterol-binding protein
Nitab4.5_0003779g0090.1	Glycoside hydrolase family 28 protein_polygalacturonase family protein IPR012334 Pectin lyase fold	GSVIVT00026920001	-1.90537	6.86103e-09	8.16361	682.588	233.329	Glycoside hydrolase family 28 protein_polygalacturonase family protein IPR012334 Pectin lyase fold
Nitab4.5_0003410g0070.1	No_annotation	Nitab4.5_0003410g0070	-1.90532	2.26227e-09	8.64546	233.091	60.0544
Nitab4.5_0000783g0100.1	Homoserine kinase IPR000870 Homoserine kinase	thrB	-1.89646	1.49506e-05	4.82534	116.065	49.3342	Homoserine kinase IPR000870 Homoserine kinase
Nitab4.5_0002858g0020.1	Protein unc-13 homolog C IPR013583 Phosphoribosyltransferase C-terminal, plant	Nitab4.5_0002858g0020	-1.89052	2.2701e-09	8.64396	183.953	68.3252	Protein unc-13 homolog C IPR013583 Phosphoribosyltransferase C-terminal, plant
Nitab4.5_0000105g0210.1	Activator of heat shock protein ATPase homolog 1 IPR015310 Activator of Hsp90 ATPase, N-terminal	Nitab4.5_0000105g0210	-1.89026	2.86606e-18	17.5427	373.24	109.625	Activator of heat shock protein ATPase homolog 1 IPR015310 Activator of Hsp90 ATPase, N-terminal
Nitab4.5_0000636g0100.1	Kinesin-like protein IPR001752 Kinesin, motor region	ATK4	-1.88301	0.000609204	3.21524	53.4349	20.6555	Kinesin-like protein IPR001752 Kinesin, motor region
Nitab4.5_0002556g0040.1	No_annotation	Nitab4.5_0002556g0040	-1.88189	0.00336575	2.47292	31.9832	8.83899
Nitab4.5_0001176g0120.1	Cyclin IPR012389 Negative regulatory factor PREG	CYCU1-1	-1.87607	0.000168523	3.77334	76.2822	21.7358	Cyclin IPR012389 Negative regulatory factor PREG
Nitab4.5_0002932g0010.1	LRR receptor-like serine_threonine-protein kinase, RLP	Nitab4.5_0002932g0010	-1.8759	0.00219579	2.65841	56.7331	11.1035	LRR receptor-like serine_threonine-protein kinase, RLP
Nitab4.5_0001915g0140.1	MRNA complete cds clone RAFL23-27-B01	Nitab4.5_0001915g0140	-1.86626	5.59669e-15	14.2521	371.484	102.767	MRNA complete cds clone RAFL23-27-B01
Nitab4.5_0000059g0360.1	Glucose transporter 8 IPR003663 Sugar_inositol transporter	At5g18840	-1.86206	0.00160812	2.79368	473.367	207.533	Glucose transporter 8 IPR003663 Sugar_inositol transporter
Nitab4.5_0000515g0110.1	CM0545.450.nc protein IPR004158 Protein of unknown function DUF247, plant	Nitab4.5_0000515g0110	-1.84947	0.00119263	2.92349	76.2458	16.0353	CM0545.450.nc protein IPR004158 Protein of unknown function DUF247, plant
Nitab4.5_0001943g0010.1	Glutaredoxin family protein IPR012335 Thioredoxin fold	At5g39865	-1.84763	7.97157e-06	5.09846	85.0821	25.2588	Glutaredoxin family protein IPR012335 Thioredoxin fold
Nitab4.5_0003006g0030.1	Carbohydrate kinase FGGY IPR000577 Carbohydrate kinase, FGGY	Nitab4.5_0003006g0030	-1.83861	2.65723e-05	4.57557	103.651	43.686	Carbohydrate kinase FGGY IPR000577 Carbohydrate kinase, FGGY
Nitab4.5_0000733g0120.1	No_annotation	Nitab4.5_0000733g0120	-1.83481	0.00154506	2.81106	33.0347	10.7851
Nitab4.5_0000147g0180.1	Phosphoglycolate phosphatase IPR006349 2-phosphoglycolate phosphatase, eukaryotic	PGLP2	-1.83373	8.17229e-06	5.08766	115.384	26.1636	Phosphoglycolate phosphatase IPR006349 2-phosphoglycolate phosphatase, eukaryotic
Nitab4.5_0007346g0040.1	Glycosyltransferase CAZy family GT90 (Fragment) IPR008539 Protein of unknown function DUF821, CAP10-like	Nitab4.5_0007346g0040	-1.83082	0.0028364	2.54723	33.9085	8.21922	Glycosyltransferase CAZy family GT90 (Fragment) IPR008539 Protein of unknown function DUF821, CAP10-like
Nitab4.5_0010552g0020.1	Kelch repeat-containing F-box family protein IPR015915 Kelch-type beta propeller	SKIP11	-1.82007	0.00228947	2.64027	54.3612	21.5643	Kelch repeat-containing F-box family protein IPR015915 Kelch-type beta propeller
Nitab4.5_0006973g0040.1	Ras-related protein Rab-25 IPR015595 Rab11-related	RABA1F	-1.81583	1.0473e-14	13.9799	570.002	152.652	Ras-related protein Rab-25 IPR015595 Rab11-related
Nitab4.5_0003094g0030.1	Fatty acid elongase 3-ketoacyl-CoA synthase IPR012392 Very-long-chain 3-ketoacyl-CoA synthase	KCS1	-1.81506	7.66415e-06	5.11554	340.088	89.9188	Fatty acid elongase 3-ketoacyl-CoA synthase IPR012392 Very-long-chain 3-ketoacyl-CoA synthase
Nitab4.5_0005359g0030.1	Late elongated hypocotyl and circadian clock associated-1-like	Nitab4.5_0005359g0030	-1.80995	8.68565e-13	12.0612	1298.27	496.069	Late elongated hypocotyl and circadian clock associated-1-like
Nitab4.5_0004417g0010.1	Multidrug resistance protein mdtK IPR002528 Multi antimicrobial extrusion protein MatE	TT12	-1.80895	0.000159159	3.79817	140.622	57.5427	Multidrug resistance protein mdtK IPR002528 Multi antimicrobial extrusion protein MatE
Nitab4.5_0000697g0080.1	Genomic DNA chromosome 3 BAC clone F14O13 IPR001298 Filamin_ABP280 repeat	Nitab4.5_0000697g0080	-1.80708	2.67775e-19	18.5722	1573.24	471.295	Genomic DNA chromosome 3 BAC clone F14O13 IPR001298 Filamin_ABP280 repeat
Nitab4.5_0006365g0040.1	Dihydrolipoyl dehydrogenase IPR006258 Dihydrolipoamide dehydrogenase	LPD2	-1.80473	1.90185e-10	9.72082	171.779	54.0987	Dihydrolipoyl dehydrogenase IPR006258 Dihydrolipoamide dehydrogenase
Nitab4.5_0003779g0140.1	Heavy metal-associated domain containing protein expressed	Nitab4.5_0003779g0140	-1.79527	5.72299e-05	4.24238	62.8908	23.7675	Heavy metal-associated domain containing protein expressed
Nitab4.5_0003259g0030.1	F-box family protein IPR001810 Cyclin-like F-box	Nitab4.5_0003259g0030	-1.79411	5.29015e-15	14.2765	679.045	195.713	F-box family protein IPR001810 Cyclin-like F-box
Nitab4.5_0001270g0170.1	Atcambp25-binding protein OF IPR008889 VQ	Nitab4.5_0001270g0170	-1.7892	0.00305792	2.51457	69.8661	14.1796	Atcambp25-binding protein OF IPR008889 VQ
Nitab4.5_0000340g0070.1	Sphingosine-1-phosphate lyase IPR002129 Pyridoxal phosphate-dependent decarboxylase	At1g27980	-1.7862	7.53158e-24	23.1231	711.011	232.761	Sphingosine-1-phosphate lyase IPR002129 Pyridoxal phosphate-dependent decarboxylase
Nitab4.5_0004209g0020.1	CBL-interacting protein kinase 09 IPR002290 Serine_threonine protein kinase	CIPK24	-1.78356	0.000806159	3.09358	46.8346	18.027	CBL-interacting protein kinase 09 IPR002290 Serine_threonine protein kinase
Nitab4.5_0001915g0120.1	Alkylated DNA repair protein alkB 8 IPR013216 Methyltransferase type 11	Nitab4.5_0001915g0120	-1.77995	1.63429e-09	8.78667	173.562	53.8755	Alkylated DNA repair protein alkB 8 IPR013216 Methyltransferase type 11
Nitab4.5_0007480g0030.1	BZIP transcription factor IPR011616 bZIP transcription factor, bZIP-1	ABF3	-1.77703	0.000803578	3.09497	153.957	36.0642	BZIP transcription factor IPR011616 bZIP transcription factor, bZIP-1
Nitab4.5_0000342g0270.1	Ethylene receptor IPR001789 Signal transduction response regulator, receiver region IPR014525 Signal transduction histidine kinase, hybrid-type, ethylene sensor IPR005467 Signal transduction histidine kinase, core	ETR2	-1.77675	7.91432e-09	8.10159	224.135	75.4171	Ethylene receptor IPR001789 Signal transduction response regulator, receiver region IPR014525 Signal transduction histidine kinase, hybrid-type, ethylene sensor IPR005467 Signal transduction histidine kinase, core
Nitab4.5_0007792g0010.1	Late elongated hypocotyl and circadian clock associated-1-like	Nitab4.5_0007792g0010	-1.77459	3.52468e-12	11.4529	927.606	373.419	Late elongated hypocotyl and circadian clock associated-1-like
Nitab4.5_0005174g0010.1	Arginyl-tRNA--protein transferase 1 IPR017137 Arginine-tRNA-protein transferase 1, eukaryotic	ATE1	-1.77405	1.31812e-13	12.88	381.808	123.919	Arginyl-tRNA--protein transferase 1 IPR017137 Arginine-tRNA-protein transferase 1, eukaryotic
Nitab4.5_0008232g0010.1	Receptor like kinase, RLK	Nitab4.5_0008232g0010	-1.77391	0.000785092	3.10508	41.417	15.8363	Receptor like kinase, RLK
Nitab4.5_0000725g0060.1	O-methyltransferase 1 IPR016461 O-methyltransferase, COMT, eukaryota	OMT1	-1.7717	3.59365e-05	4.44446	503.664	182.134	O-methyltransferase 1 IPR016461 O-methyltransferase, COMT, eukaryota
Nitab4.5_0005790g0010.1	Amino acid permease IPR013057 Amino acid transporter, transmembrane	AAP2	-1.76978	0.000925402	3.03367	124.077	25.9958	Amino acid permease IPR013057 Amino acid transporter, transmembrane
Nitab4.5_0001614g0180.1	Knotted-like homeobox protein IPR005541 KNOX2	KN1	-1.76755	0.00216167	2.66521	869.855	134.87	Knotted-like homeobox protein IPR005541 KNOX2
Nitab4.5_0012729g0010.1	Solute carrier family 22 member 6 IPR016196 Major facilitator superfamily, general substrate transporter	2021-10-04	-1.76089	0.00139079	2.85674	144.265	72.9358	Solute carrier family 22 member 6 IPR016196 Major facilitator superfamily, general substrate transporter
Nitab4.5_0001329g0090.1	Dihydroflavonol 4-reductase family-binding domain	Nitab4.5_0001329g0090	-1.76065	0.00151607	2.81928	86.7945	32.2379	Dihydroflavonol 4-reductase family-binding domain
Nitab4.5_0000697g0170.1	RNA binding protein-like protein IPR015465 RNA recognition motif, glycine rich protein	RBG2	-1.75792	2.28078e-09	8.64192	199.729	68.418	RNA binding protein-like protein IPR015465 RNA recognition motif, glycine rich protein
Nitab4.5_0000621g0130.1	Response regulator IPR006447 Myb-like DNA-binding region, SHAQKYF class	GLK1	-1.75736	1.22777e-05	4.91088	98.9561	34.5026	Response regulator IPR006447 Myb-like DNA-binding region, SHAQKYF class
Nitab4.5_0003856g0030.1	Response regulator 9 IPR017053 Response regulator, plant B-type	ARR12-1	-1.75499	0.000186689	3.72888	303.397	110.904	Response regulator 9 IPR017053 Response regulator, plant B-type
Nitab4.5_0000137g0100.1	Lipoxygenase IPR001246 Lipoxygenase, plant	LOX1.5	-1.75152	5.62619e-05	4.24979	348.588	87.4192	Lipoxygenase IPR001246 Lipoxygenase, plant
Nitab4.5_0003356g0020.1	MADS-box transcription factor IPR002487 Transcription factor, K-box	SOC1	-1.74753	1.28553e-08	7.89092	139.172	42.8973	MADS-box transcription factor IPR002487 Transcription factor, K-box
Nitab4.5_0000707g0080.1	Uncharacterized membrane protein IPR016804 Uncharacterised conserved protein UCP022348	Nitab4.5_0000707g0080	-1.74562	1.3115e-09	8.88223	223.607	63.6012	Uncharacterized membrane protein IPR016804 Uncharacterised conserved protein UCP022348
Nitab4.5_0004105g0030.1	NAD-dependent deacetylase IPR003000 NAD-dependent histone deacetylase, silent information regulator Sir2	SRT2	-1.74455	1.25416e-08	7.90165	216.781	78.5664	NAD-dependent deacetylase IPR003000 NAD-dependent histone deacetylase, silent information regulator Sir2
Nitab4.5_0006516g0010.1	Cytochrome P450	CYP85A1	-1.73639	0.000133394	3.87486	135.779	58.8349	Cytochrome P450
Nitab4.5_0006822g0010.1	Cytochrome P450	CYP93A2	-1.73534	6.49978e-05	4.1871	105.618	32.7993	Cytochrome P450
Nitab4.5_0009916g0020.1	General transcription factor 3C polypeptide 2 IPR011046 WD40 repeat-like	Nitab4.5_0009916g0020	-1.73424	2.47434e-08	7.60654	438.56	153.476	General transcription factor 3C polypeptide 2 IPR011046 WD40 repeat-like
Nitab4.5_0000864g0110.1	Thaumatin-like protein IPR001938 Thaumatin, pathogenesis-related	Nitab4.5_0000864g0110	-1.73152	0.00326922	2.48556	35.158	10.8638	Thaumatin-like protein IPR001938 Thaumatin, pathogenesis-related
Nitab4.5_0000519g0150.1	Glycerophosphodiester phosphodiesterase gde1 IPR004129 Glycerophosphoryl diester phosphodiesterase	Nitab4.5_0000519g0150	-1.73044	0.000359515	3.44428	386.471	82.8425	Glycerophosphodiester phosphodiesterase gde1 IPR004129 Glycerophosphoryl diester phosphodiesterase
Nitab4.5_0001254g0030.1	Non-specific lipid-transfer protein IPR013770 Plant lipid transfer protein and hydrophobic protein, helical	At5g64080	-1.71831	0.00431373	2.36515	59.7431	21.0005	Non-specific lipid-transfer protein IPR013770 Plant lipid transfer protein and hydrophobic protein, helical
Nitab4.5_0006769g0020.1	U11_U12 small nuclear ribonucleoprotein protein	Nitab4.5_0006769g0020	-1.71803	0.00139993	2.85389	53.2183	19.4831	U11_U12 small nuclear ribonucleoprotein protein
Nitab4.5_0010653g0010.1	Cc-nbs-lrr, resistance protein	Nitab4.5_0010653g0010	-1.71711	9.89742e-06	5.00448	117.991	31.6697	Cc-nbs-lrr, resistance protein
Nitab4.5_0000617g0250.1	LRR receptor-like serine_threonine-protein kinase, RLP	Nitab4.5_0000617g0250	-1.71279	9.28196e-05	4.03236	118.514	34.2248	LRR receptor-like serine_threonine-protein kinase, RLP
Nitab4.5_0010721g0010.1	GDSL esterase_lipase At5g33370 IPR001087 Lipase, GDSL	LTL1	-1.71118	0.000442818	3.35377	65.1071	18.3272	GDSL esterase_lipase At5g33370 IPR001087 Lipase, GDSL
Nitab4.5_0010215g0010.1	Cytochrome P450	Nitab4.5_0010215g0010	-1.71	0.000473991	3.32423	74.4039	23.8911	Cytochrome P450
Nitab4.5_0004941g0030.1	184 (Fragment)	Nitab4.5_0004941g0030	-1.70193	6.90076e-09	8.1611	354.348	138.91	184 (Fragment)
Nitab4.5_0000386g0260.1	Dihydroflavonol 4-reductase family-binding domain	Nitab4.5_0000386g0260	-1.70146	3.59068e-05	4.44482	146.497	36.9721	Dihydroflavonol 4-reductase family-binding domain
Nitab4.5_0001526g0070.1	Eukaryotic translation initiation factor 3 subunit 3 IPR000555 Mov34_MPN_PAD-1	TIF3H1	-1.69781	5.23835e-11	10.2808	510.029	122.69	Eukaryotic translation initiation factor 3 subunit 3 IPR000555 Mov34_MPN_PAD-1
Nitab4.5_0002042g0060.1	Adenine phosphoribosyltransferase-like IPR005764 Adenine phosphoribosyl transferase	APT2	-1.69502	8.07708e-06	5.09275	441.029	157.883	Adenine phosphoribosyltransferase-like IPR005764 Adenine phosphoribosyl transferase
Nitab4.5_0001180g0170.1	ARGONAUTE 1 IPR003165 Stem cell self-renewal protein Piwi	AGO1	-1.68952	9.16308e-23	22.038	5814.72	2017.09	ARGONAUTE 1 IPR003165 Stem cell self-renewal protein Piwi
Nitab4.5_0003507g0020.1	Glycosyltransferase IPR002495 Glycosyl transferase, family 8	GAUT15	-1.68556	5.48824e-05	4.26057	185.608	57.5423	Glycosyltransferase IPR002495 Glycosyl transferase, family 8
Nitab4.5_0001751g0080.1	Adenylate kinase-like protein IPR018962 Domain of unknown function DUF1995	ADK1	-1.68486	0.00052122	3.28298	92.1619	23.7843	Adenylate kinase-like protein IPR018962 Domain of unknown function DUF1995
Nitab4.5_0000073g0340.1	Polyadenylate-binding protein IPR000504 RNA recognition motif, RNP-1	TIAL1	-1.68222	3.21935e-14	13.4922	805.067	275.417	Polyadenylate-binding protein IPR000504 RNA recognition motif, RNP-1
Nitab4.5_0006672g0020.1	Histone H2B IPR000558 Histone H2B	Nitab4.5_0006672g0020	-1.68139	1.84708e-07	6.73351	224.263	70.3142	Histone H2B IPR000558 Histone H2B
Nitab4.5_0000665g0030.1	Plant-specific domain TIGR01568 family protein IPR006458 Protein of unknown function DUF623, plant	Nitab4.5_0000665g0030	-1.68026	1.7081e-05	4.76749	357.245	127.503	Plant-specific domain TIGR01568 family protein IPR006458 Protein of unknown function DUF623, plant
Nitab4.5_0000096g0320.1	Lysine-specific histone demethylase 1 IPR002937 Amine oxidase	FLD	-1.67819	0.000563082	3.24943	49.3945	17.6868	Lysine-specific histone demethylase 1 IPR002937 Amine oxidase
Nitab4.5_0001122g0170.1	Zinc finger-homeodomain protein 1 (Fragment) IPR006456 ZF-HD homeobox protein Cys_His-rich dimerisation region	At4g24660	-1.6756	4.40341e-23	22.3562	3013.48	1233.55	Zinc finger-homeodomain protein 1 (Fragment) IPR006456 ZF-HD homeobox protein Cys_His-rich dimerisation region
Nitab4.5_0004969g0030.1	Unknown Protein	Nitab4.5_0004969g0030	-1.66655	2.06373e-08	7.68535	422.143	139.942	Unknown Protein
Nitab4.5_0007371g0020.1	Unknown Protein	Nitab4.5_0007371g0020	-1.66583	9.75306e-08	7.01086	259.054	84.9159	Unknown Protein
Nitab4.5_0000504g0090.1	GDSL esterase_lipase At5g33370 IPR001087 Lipase, GDSL	LTL1	-1.65907	0.000129445	3.88792	149.352	60.6445	GDSL esterase_lipase At5g33370 IPR001087 Lipase, GDSL
Nitab4.5_0008050g0040.1	YneE IPR007913 Uncharacterised protein family UPF0187	At3g61320	-1.65769	4.35303e-05	4.36121	70.6573	25.1568	YneE IPR007913 Uncharacterised protein family UPF0187
Nitab4.5_0002671g0120.1	Transcription factor IPR011598 Helix-loop-helix DNA-binding	Nitab4.5_0002671g0120	-1.65149	0.00339907	2.46864	87.0973	25.5521	Transcription factor IPR011598 Helix-loop-helix DNA-binding
Nitab4.5_0005256g0010.1	RING-H2 finger protein IPR011016 Zinc finger, RING-CH-type	Nitab4.5_0005256g0010	-1.64851	0.00027185	3.56567	70.8605	26.4934	RING-H2 finger protein IPR011016 Zinc finger, RING-CH-type
Nitab4.5_0001117g0070.1	BHLH transcription factor IPR011598 Helix-loop-helix DNA-binding	Nitab4.5_0001117g0070	-1.64549	1.22013e-05	4.91359	480.197	225.515	BHLH transcription factor IPR011598 Helix-loop-helix DNA-binding
Nitab4.5_0003173g0030.1	Acid phosphatase IPR010028 Acid phosphatase, plant	APS1	-1.62544	0.000146232	3.83496	60.3486	22.7907	Acid phosphatase IPR010028 Acid phosphatase, plant
Nitab4.5_0002853g0080.1	GRAS family transcription factor (Fragment) IPR005202 GRAS transcription factor	SCL28	-1.62535	2.01389e-13	12.696	741.425	264.981	GRAS family transcription factor (Fragment) IPR005202 GRAS transcription factor
Nitab4.5_0010331g0010.1	Methyl jasmonate esterase IPR000073 Alpha_beta hydrolase fold-1	MES10	-1.62411	0.00157711	2.80214	97.3794	24.5087	Methyl jasmonate esterase IPR000073 Alpha_beta hydrolase fold-1
Nitab4.5_0000151g0010.1	Zinc finger (Ran-binding) family protein IPR001876 Zinc finger, RanBP2-type	Nitab4.5_0000151g0010	-1.62387	8.80392e-06	5.05532	270.268	146.95	Zinc finger (Ran-binding) family protein IPR001876 Zinc finger, RanBP2-type
Nitab4.5_0005707g0010.1	Chaperone protein dnaJ 11 IPR001623 Heat shock protein DnaJ, N-terminal	ATJ11	-1.62123	0.00100776	2.99664	65.2959	28.3159	Chaperone protein dnaJ 11 IPR001623 Heat shock protein DnaJ, N-terminal
Nitab4.5_0001789g0010.1	ARK3 product_receptor-like serine_threonine protein kinase ARK3 IPR002290 Serine_threonine protein kinase	Nitab4.5_0001789g0010	-1.62005	0.000729507	3.13697	58.6088	20.4131	ARK3 product_receptor-like serine_threonine protein kinase ARK3 IPR002290 Serine_threonine protein kinase
Nitab4.5_0004857g0020.1	AT1G10385-like protein (Fragment) IPR014812 Vps51_Vps67	EXO84A	-1.6182	6.74487e-05	4.17103	100.687	34.288	AT1G10385-like protein (Fragment) IPR014812 Vps51_Vps67
Nitab4.5_0000788g0010.1	BES1_BZR1 homolog protein 4 IPR008540 BZR1, transcriptional repressor	BEH4	-1.6157	2.17904e-09	8.66173	440.552	181.917	BES1_BZR1 homolog protein 4 IPR008540 BZR1, transcriptional repressor
Nitab4.5_0004118g0100.1	LuxR family transcriptional regulator (Fragment)	Nitab4.5_0004118g0100	-1.60994	2.39549e-10	9.62061	435.057	131.168	LuxR family transcriptional regulator (Fragment)
Nitab4.5_0001769g0150.1	Beta-amylase IPR013781 Glycoside hydrolase, subgroup, catalytic core	BAM1	-1.60855	0.00187921	2.72602	44.7472	16.1077	Beta-amylase IPR013781 Glycoside hydrolase, subgroup, catalytic core
Nitab4.5_0000855g0050.1	MFS family major facilitator transporter D-xylose cation symporter IPR016196 Major facilitator superfamily, general substrate transporter	MSSP2	-1.60625	0.000336344	3.47322	79.588	33.504	MFS family major facilitator transporter D-xylose cation symporter IPR016196 Major facilitator superfamily, general substrate transporter
Nitab4.5_0009374g0010.1	Blue copper-like protein IPR003245 Plastocyanin-like	Nitab4.5_0009374g0010	-1.60334	5.63053e-05	4.24945	90.7355	33.4085	Blue copper-like protein IPR003245 Plastocyanin-like
Nitab4.5_0000129g0350.1	Receptor like kinase, RLK	At1g60630	-1.5998	4.66052e-10	9.33157	488.342	178.853	Receptor like kinase, RLK
Nitab4.5_0007415g0050.1	Nicotinamide mononucleotide adenylyltransferase 1 IPR005248 Probable nicotinate-nucleotide adenylyltransferase	NMNAT	-1.59869	1.11293e-05	4.95353	92.7393	33.7714	Nicotinamide mononucleotide adenylyltransferase 1 IPR005248 Probable nicotinate-nucleotide adenylyltransferase
Nitab4.5_0010278g0040.1	Expansin IPR007112 Expansin 45, endoglucanase-like IPR007117 Pollen allergen_expansin, C-terminal	EXPA15	-1.59393	0.000533173	3.27313	147.235	52.4942	Expansin IPR007112 Expansin 45, endoglucanase-like IPR007117 Pollen allergen_expansin, C-terminal
Nitab4.5_0003229g0110.1	Unknown Protein	Nitab4.5_0003229g0110	-1.58768	3.93261e-06	5.40532	168.297	54.3689	Unknown Protein
Nitab4.5_0002021g0040.1	Aspartyl_glutamyl-tRNA(Asn_Gln) amidotransferase subunit C IPR003837 Glu-tRNAGln amidotransferase, C subunit	GATC	-1.5855	0.00102053	2.99117	71.2769	29.0353	Aspartyl_glutamyl-tRNA(Asn_Gln) amidotransferase subunit C IPR003837 Glu-tRNAGln amidotransferase, C subunit
Nitab4.5_0004699g0030.1	Receptor like kinase, RLK	At5g10020	-1.58526	1.75921e-08	7.75468	244.269	88.923	Receptor like kinase, RLK
Nitab4.5_0013613g0020.1	Aldehyde dehydrogenase IPR015590 Aldehyde dehydrogenase	ALDH22A1	-1.58295	1.21197e-07	6.91651	256.933	108.714	Aldehyde dehydrogenase IPR015590 Aldehyde dehydrogenase
Nitab4.5_0001863g0200.1	Tripartite motif-containing 25 IPR018957 Zinc finger, C3HC4 RING-type	Nitab4.5_0001863g0200	-1.58284	2.49377e-08	7.60314	177.873	60.3385	Tripartite motif-containing 25 IPR018957 Zinc finger, C3HC4 RING-type
Nitab4.5_0000152g0350.1	Heat shock protein 90 IPR003594 ATP-binding region, ATPase-like IPR001404 Heat shock protein Hsp90	HSC80	-1.57788	1.55684e-12	11.8078	9443.22	3682.23	Heat shock protein 90 IPR003594 ATP-binding region, ATPase-like IPR001404 Heat shock protein Hsp90
Nitab4.5_0001338g0100.1	Kelch domain-containing protein 3 IPR015915 Kelch-type beta propeller	Nitab4.5_0001338g0100	-1.57697	9.00962e-05	4.04529	166.548	40.2981	Kelch domain-containing protein 3 IPR015915 Kelch-type beta propeller
Nitab4.5_0002234g0050.1	GRAS family transcription factor (Fragment) IPR005202 GRAS transcription factor	SCL28	-1.56948	3.61299e-09	8.44213	664.634	265.459	GRAS family transcription factor (Fragment) IPR005202 GRAS transcription factor
Nitab4.5_0001905g0010.1	Laccase IPR017761 Laccase	LAC12	-1.56603	0.000336852	3.47256	88.6083	24.1512	Laccase IPR017761 Laccase
Nitab4.5_0000334g0230.1	Unknown Protein	Nitab4.5_0000334g0230	-1.5658	0.000302413	3.5194	131.107	31.5156	Unknown Protein
Nitab4.5_0002740g0120.1	UDP-glucosyltransferase family 1 protein IPR002213 UDP-glucuronosyl_UDP-glucosyltransferase	TOGT1	-1.56305	0.0036495	2.43777	48.6194	18.0232	UDP-glucosyltransferase family 1 protein IPR002213 UDP-glucuronosyl_UDP-glucosyltransferase
Nitab4.5_0002029g0050.1	Transcription factor EB IPR011598 Helix-loop-helix DNA-binding	Nitab4.5_0002029g0050	-1.56016	0.00112299	2.94962	108.612	48.7419	Transcription factor EB IPR011598 Helix-loop-helix DNA-binding
Nitab4.5_0001744g0020.1	ATP-dependent DNA helicase Q1 IPR004589 DNA helicase, ATP-dependent, RecQ type	RECQL4A	-1.56006	1.29456e-05	4.88788	632.05	277.746	ATP-dependent DNA helicase Q1 IPR004589 DNA helicase, ATP-dependent, RecQ type
Nitab4.5_0001508g0090.1	Receptor like kinase, RLK	EXS	-1.55253	2.03204e-09	8.69207	782.312	282.734	Receptor like kinase, RLK
Nitab4.5_0001960g0040.1	LEA-like protein IPR004238 Late embryogenesis abundant protein	Nitab4.5_0001960g0040	-1.55068	0.00061541	3.21084	93.0609	39.1375	LEA-like protein IPR004238 Late embryogenesis abundant protein
Nitab4.5_0002908g0090.1	Nucleotide-sugar transporter UDP N-acetylglucosamine-like signal peptide 9 or more transmembrane domains (Fragment) IPR007271 Nucleotide-sugar transporter	UTR6	-1.54727	2.24034e-07	6.64969	242.494	77.6711	Nucleotide-sugar transporter UDP N-acetylglucosamine-like signal peptide 9 or more transmembrane domains (Fragment) IPR007271 Nucleotide-sugar transporter
Nitab4.5_0002543g0050.1	BZIP transcription factor IPR011616 bZIP transcription factor, bZIP-1	ABF2	-1.54473	0.0038622	2.41317	275.052	69.6176	BZIP transcription factor IPR011616 bZIP transcription factor, bZIP-1
Nitab4.5_0000270g0170.1	Kinesin-5 IPR001752 Kinesin, motor region	TKRP125	-1.54396	2.45451e-13	12.61	657.22	231.628	Kinesin-5 IPR001752 Kinesin, motor region
Nitab4.5_0000396g0240.1	Kinesin-like protein IPR001752 Kinesin, motor region	KIF19	-1.54297	0.0011619	2.93483	60.8415	20.3426	Kinesin-like protein IPR001752 Kinesin, motor region
Nitab4.5_0000410g0350.1	Unknown Protein	Nitab4.5_0000410g0350	-1.53856	5.01322e-09	8.29988	299.522	131.906	Unknown Protein
Nitab4.5_0005170g0040.1	Dof zinc finger protein IPR003851 Zinc finger, Dof-type	CDF3	-1.53509	0.00171369	2.76607	76.648	22.4536	Dof zinc finger protein IPR003851 Zinc finger, Dof-type
Nitab4.5_0000130g0150.1	Tyrosine phosphatase family protein IPR020428 Protein-tyrosine phosphatase, dual specificity phosphatase, eukaryotic	At1g05000	-1.53451	0.000525058	3.27979	72.3145	22.2381	Tyrosine phosphatase family protein IPR020428 Protein-tyrosine phosphatase, dual specificity phosphatase, eukaryotic
Nitab4.5_0004286g0030.1	Chlorophyll a-b binding protein 4, chloroplastic IPR001344 Chlorophyll A-B binding protein	LHCA4	-1.53311	0.00115246	2.93838	365.618	81.3298	Chlorophyll a-b binding protein 4, chloroplastic IPR001344 Chlorophyll A-B binding protein
Nitab4.5_0000102g0040.1	NADH dehydrogenase IPR013027 FAD-dependent pyridine nucleotide-disulphide oxidoreductase	NDA1	-1.53108	5.30425e-06	5.27538	168.846	80.0576	NADH dehydrogenase IPR013027 FAD-dependent pyridine nucleotide-disulphide oxidoreductase
Nitab4.5_0005120g0020.1	Cytochrome P450	CYP85A1	-1.52381	0.00102339	2.98996	179.725	82.3381	Cytochrome P450
Nitab4.5_0000402g0260.1	Rhamnogalacturonate lyase IPR010325 Rhamnogalacturonate lyase	Nitab4.5_0000402g0260	-1.52177	1.39198e-05	4.85637	200.927	85.5271	Rhamnogalacturonate lyase IPR010325 Rhamnogalacturonate lyase
Nitab4.5_0000515g0100.1	CM0545.450.nc protein IPR004158 Protein of unknown function DUF247, plant	Nitab4.5_0000515g0100	-1.52068	0.000795257	3.09949	82.7718	24.9002	CM0545.450.nc protein IPR004158 Protein of unknown function DUF247, plant
Nitab4.5_0000804g0170.1	Unknown Protein	Nitab4.5_0000804g0170	-1.51455	2.52889e-07	6.59707	609.953	186.758	Unknown Protein
Nitab4.5_0007918g0030.1	AT1G18620 protein (Fragment)	Nitab4.5_0007918g0030	-1.51336	5.78288e-05	4.23786	86.6632	28.7991	AT1G18620 protein (Fragment)
Nitab4.5_0005022g0020.1	WD repeat protein IPR020472 G-protein beta WD-40 repeat, region	Nitab4.5_0005022g0020	-1.51006	0.000136932	3.8635	165.753	69.1272	WD repeat protein IPR020472 G-protein beta WD-40 repeat, region
Nitab4.5_0005505g0010.1	AT1G67900-like protein (Fragment) IPR004249 NPH3	At1g67900	-1.50948	8.47311e-06	5.07196	289.976	121.881	AT1G67900-like protein (Fragment) IPR004249 NPH3
Nitab4.5_0001474g0070.1	No_annotation	MLP423	-1.50656	1.4054e-06	5.8522	2509.35	840.726
Nitab4.5_0000014g0480.1	Alpha-1 4-glucan protein synthase IPR004901 Alpha-1,4-glucan-protein synthase, UDP-forming	UPTG2	-1.50302	7.38273e-08	7.13178	525.225	149.301	Alpha-1 4-glucan protein synthase IPR004901 Alpha-1,4-glucan-protein synthase, UDP-forming
Nitab4.5_0003204g0010.1	Auxin efflux carrier IPR014024 Auxin efflux carrier, subgroup	PIN1C	-1.49838	0.000146247	3.83491	389.62	226.481	Auxin efflux carrier IPR014024 Auxin efflux carrier, subgroup
Nitab4.5_0000053g0210.1	Nucleobase ascorbate transporter IPR006043 Xanthine_uracil_vitamin C permease	NAT6	-1.49541	0.000184772	3.73336	102.986	37.9205	Nucleobase ascorbate transporter IPR006043 Xanthine_uracil_vitamin C permease
Nitab4.5_0001708g0030.1	S-ribonuclease binding protein SBP1 (Fragment) IPR017066 S-ribonuclease binding protein, SBP1, pollen	Nitab4.5_0001708g0030	-1.49188	2.10501e-07	6.67675	342.751	151.476	S-ribonuclease binding protein SBP1 (Fragment) IPR017066 S-ribonuclease binding protein, SBP1, pollen
Nitab4.5_0002015g0020.1	Aminotransferase-like protein IPR005814 Aminotransferase class-III	GABA-TP3	-1.49031	0.000309477	3.50937	205.159	77.3736	Aminotransferase-like protein IPR005814 Aminotransferase class-III
Nitab4.5_0006308g0020.1	Serine_threonine_tyrosine kinase IPR002290 Serine_threonine protein kinase	Nitab4.5_0006308g0020	-1.48517	0.00141802	2.84832	77.1988	30.088	Serine_threonine_tyrosine kinase IPR002290 Serine_threonine protein kinase
Nitab4.5_0017314g0010.1	Metacaspase 7 IPR011600 Peptidase C14, caspase catalytic	AMC4	-1.47704	2.7723e-08	7.55716	409.631	119.067	Metacaspase 7 IPR011600 Peptidase C14, caspase catalytic
Nitab4.5_0000662g0230.1	Genomic DNA chromosome 5 P1 clone MGN6	Nitab4.5_0000662g0230	-1.47294	1.94367e-07	6.71138	185.785	63.7742	Genomic DNA chromosome 5 P1 clone MGN6
Nitab4.5_0002957g0010.1	Ninja-family protein 3 IPR012463 Protein of unknown function DUF1675	AFP3	-1.47127	0.00019458	3.7109	433.85	157.517	Ninja-family protein 3 IPR012463 Protein of unknown function DUF1675
Nitab4.5_0001988g0020.1	L(3)82Fd isoform G IPR006571 TLDc	Nitab4.5_0001988g0020	-1.46899	2.13143e-15	14.6713	743.302	277.877	L(3)82Fd isoform G IPR006571 TLDc
Nitab4.5_0004686g0050.1	Serine_threonine protein phosphatase family protein-tetraphosphatase	Nitab4.5_0004686g0050	-1.46759	0.000492459	3.30763	224.987	95.9267	Serine_threonine protein phosphatase family protein-tetraphosphatase
Nitab4.5_0003771g0030.1	Cyclin IPR006671 Cyclin, N-terminal	CYCD3-1	-1.46743	0.00365499	2.43711	69.7264	23.338	Cyclin IPR006671 Cyclin, N-terminal
Nitab4.5_0007368g0030.1	Os12g0182800 protein (Fragment)	Nitab4.5_0007368g0030	-1.45944	2.05095e-08	7.68804	281.275	94.8888	Os12g0182800 protein (Fragment)
Nitab4.5_0000642g0300.1	Pyridoxine_pyridoxamine 5_apos-phosphate oxidase IPR000659 Pyridoxamine 5-phosphate oxidase	PPOX1	-1.45695	2.38727e-13	12.6221	413.073	160.578	Pyridoxine_pyridoxamine 5_apos-phosphate oxidase IPR000659 Pyridoxamine 5-phosphate oxidase
Nitab4.5_0002090g0010.1	CER1 IPR006694 Fatty acid hydroxylase	CER1	-1.45639	2.14979e-05	4.6676	350.449	149.354	CER1 IPR006694 Fatty acid hydroxylase
Nitab4.5_0000008g0850.1	Myb family transcription factor (Fragment) IPR006447 Myb-like DNA-binding region, SHAQKYF class	DIVARICATA	-1.45579	4.22356e-05	4.37432	264.738	75.239	Myb family transcription factor (Fragment) IPR006447 Myb-like DNA-binding region, SHAQKYF class
Nitab4.5_0002543g0120.1	Cyclin IPR006671 Cyclin, N-terminal	CYCD3-1	-1.45259	0.00138942	2.85717	138.294	41.3693	Cyclin IPR006671 Cyclin, N-terminal
Nitab4.5_0000111g0050.1	Amino acid permease IPR013057 Amino acid transporter, transmembrane	AAP2	-1.45073	0.00060125	3.22095	68.5154	24.742	Amino acid permease IPR013057 Amino acid transporter, transmembrane
Nitab4.5_0008782g0040.1	Chromosome 11 contig 1 DNA sequence. (Fragment)	Nitab4.5_0008782g0040	-1.44953	0.00358009	2.44611	49.1553	18.5104	Chromosome 11 contig 1 DNA sequence. (Fragment)
Nitab4.5_0001109g0010.1	Bcl-2-associated athanogene-like protein IPR003103 Apoptosis regulator Bcl-2 protein, BAG	BAG5	-1.44594	0.000414866	3.38209	67.636	25.8915	Bcl-2-associated athanogene-like protein IPR003103 Apoptosis regulator Bcl-2 protein, BAG
Nitab4.5_0002813g0060.1	Unknown Protein	Nitab4.5_0002813g0060	-1.44324	0.00181409	2.74134	92.1907	27.0532	Unknown Protein
Nitab4.5_0000848g0220.1	AP2-like ethylene-responsive transcription factor At1g79700 IPR001471 Pathogenesis-related transcriptional factor and ERF, DNA-binding	AP2	-1.44014	0.00376973	2.42369	72.2739	20.9594	AP2-like ethylene-responsive transcription factor At1g79700 IPR001471 Pathogenesis-related transcriptional factor and ERF, DNA-binding
Nitab4.5_0000934g0040.1	Subtilisin-like protease IPR015500 Peptidase S8, subtilisin-related	ARA12	-1.43756	0.00112431	2.94911	57.2459	24.379	Subtilisin-like protease IPR015500 Peptidase S8, subtilisin-related
Nitab4.5_0017865g0010.1	Unknown Protein	Nitab4.5_0017865g0010	-1.43591	0.00134736	2.87052	133.453	55.9072	Unknown Protein
Nitab4.5_0000057g0180.1	Os05g0264200 protein (Fragment) IPR006927 Protein of unknown function DUF639	Nitab4.5_0000057g0180	-1.43141	0.00025958	3.58573	116.359	38.7324	Os05g0264200 protein (Fragment) IPR006927 Protein of unknown function DUF639
Nitab4.5_0002191g0030.1	Cytochrome P450	Nitab4.5_0002191g0030	-1.43008	3.83384e-05	4.41637	204.933	62.6086	Cytochrome P450
Nitab4.5_0008050g0010.1	Unknown Protein	Nitab4.5_0008050g0010	-1.42994	1.71585e-13	12.7655	559.827	215.037	Unknown Protein
Nitab4.5_0008524g0010.1	Auxin responsive protein IPR003311 AUX_IAA protein	IAA27	-1.4286	4.75016e-12	11.3233	363.605	152.803	Auxin responsive protein IPR003311 AUX_IAA protein
Nitab4.5_0000956g0030.1	Auxin transporter-like protein 3 IPR013057 Amino acid transporter, transmembrane	LAX2	-1.42446	0.00025978	3.58539	140.29	62.1438	Auxin transporter-like protein 3 IPR013057 Amino acid transporter, transmembrane
Nitab4.5_0002313g0060.1	Sn1-specific diacylglycerol lipase alpha IPR002921 Lipase, class 3	Nitab4.5_0002313g0060	-1.42258	2.48717e-11	10.6043	386.169	142.949	Sn1-specific diacylglycerol lipase alpha IPR002921 Lipase, class 3
Nitab4.5_0000888g0130.1	Dof zinc finger protein 9 IPR003851 Zinc finger, Dof-type	Nitab4.5_0000888g0130	-1.42084	1.00319e-05	4.99862	128.229	49.9247	Dof zinc finger protein 9 IPR003851 Zinc finger, Dof-type
Nitab4.5_0000030g0450.1	ABC transporter G family member 14 IPR013525 ABC-2 type transporter	ABCG14	-1.41575	0.0033395	2.47632	74.2476	21.1957	ABC transporter G family member 14 IPR013525 ABC-2 type transporter
Nitab4.5_0003463g0070.1	Stearoyl-CoA 9-desaturase IPR015876 Fatty acid desaturase, type 1, core	ADS3	-1.412	0.000195681	3.70845	167.021	55.0669	Stearoyl-CoA 9-desaturase IPR015876 Fatty acid desaturase, type 1, core
Nitab4.5_0009011g0010.1	Fasciclin-like arabinogalactan protein 10 IPR000782 FAS1 domain	FLA1	-1.41094	4.39092e-10	9.35744	4889.32	1711.78	Fasciclin-like arabinogalactan protein 10 IPR000782 FAS1 domain
Nitab4.5_0000317g0050.1	Glucan endo-1 3-beta-glucosidase IPR012946 X8	At5g56590	-1.40641	0.000852445	3.06933	69.7848	25.4997	Glucan endo-1 3-beta-glucosidase IPR012946 X8
Nitab4.5_0004340g0010.1	Male sterility 5 family protein (Fragment) IPR011990 Tetratricopeptide-like helical	Nitab4.5_0004340g0010	-1.40372	8.05867e-08	7.09374	306.059	137.521	Male sterility 5 family protein (Fragment) IPR011990 Tetratricopeptide-like helical
Nitab4.5_0000468g0070.1	Glucan synthase like 3 IPR003440 Glycosyl transferase, family 48	CALS2	-1.40334	5.82256e-07	6.23489	629.15	256.367	Glucan synthase like 3 IPR003440 Glycosyl transferase, family 48
Nitab4.5_0000720g0070.1	ARGONAUTE 1 IPR003165 Stem cell self-renewal protein Piwi	AGO7	-1.40236	0.000274602	3.5613	245.917	133.099	ARGONAUTE 1 IPR003165 Stem cell self-renewal protein Piwi
Nitab4.5_0001985g0060.1	Histone H2A IPR002119 Histone H2A	HIS2A	-1.40165	0.000545096	3.26353	2075.53	1142.12	Histone H2A IPR002119 Histone H2A
Nitab4.5_0000212g0150.1	Uncharacterized ACR COG1678 family protein IPR003774 Protein of unknown function DUF179	Nitab4.5_0000212g0150	-1.40069	0.000398047	3.40007	145.324	60.7466	Uncharacterized ACR COG1678 family protein IPR003774 Protein of unknown function DUF179
Nitab4.5_0005983g0010.1	Pentatricopeptide repeat-containing protein IPR002885 Pentatricopeptide repeat	At1g74580	-1.39989	0.00222076	2.6535	57.8639	24.9986	Pentatricopeptide repeat-containing protein IPR002885 Pentatricopeptide repeat
Nitab4.5_0000960g0070.1	Sentrin-specific protease 2 IPR003653 Peptidase C48, SUMO_Sentrin_Ubl1	ESD4	-1.3994	3.0649e-05	4.51358	115.916	42.3043	Sentrin-specific protease 2 IPR003653 Peptidase C48, SUMO_Sentrin_Ubl1
Nitab4.5_0002599g0030.1	ABC transporter G family member 22 IPR013525 ABC-2 type transporter	ABCG22	-1.39451	1.88085e-07	6.72565	347.713	115.164	ABC transporter G family member 22 IPR013525 ABC-2 type transporter
Nitab4.5_0000092g0310.1	Diacylglycerol kinase IPR001206 Diacylglycerol kinase, catalytic region	DGK5	-1.39269	0.00273346	2.56329	62.0854	21.0259	Diacylglycerol kinase IPR001206 Diacylglycerol kinase, catalytic region
Nitab4.5_0000383g0170.1	Multiprotein bridging factor 1 IPR013729 Multiprotein bridging factor 1, N-terminal	MBF1B	-1.39172	4.46818e-09	8.34987	942.256	333.071	Multiprotein bridging factor 1 IPR013729 Multiprotein bridging factor 1, N-terminal
Nitab4.5_0004980g0010.1	CYCLOIDEA-like group 1B protein (Fragment) IPR005333 Transcription factor, TCP	TCP12	-1.39012	0.00196711	2.70617	118.859	37.136	CYCLOIDEA-like group 1B protein (Fragment) IPR005333 Transcription factor, TCP
Nitab4.5_0001842g0030.1	Metal ion binding protein IPR006121 Heavy metal transport_detoxification protein	Nitab4.5_0001842g0030	-1.38829	0.000454208	3.34275	76.1724	26.8002	Metal ion binding protein IPR006121 Heavy metal transport_detoxification protein
Nitab4.5_0000062g0210.1	Nodulin MtN21 family protein (Fragment) IPR000620 Protein of unknown function DUF6, transmembrane	At5g07050	-1.38566	0.000415164	3.38178	100.448	35.2156	Nodulin MtN21 family protein (Fragment) IPR000620 Protein of unknown function DUF6, transmembrane
Nitab4.5_0003823g0030.1	Ribosomal protein PSRP-3_Ycf65 IPR006924 Ribosomal protein, PSRP-3_Ycf65	PSRP3	-1.38457	0.000469969	3.32793	104.321	48.9573	Ribosomal protein PSRP-3_Ycf65 IPR006924 Ribosomal protein, PSRP-3_Ycf65
Nitab4.5_0009344g0050.1	Receptor like kinase, RLK	At2g41820	-1.38032	1.6039e-07	6.79482	459.825	158.857	Receptor like kinase, RLK
Nitab4.5_0006398g0030.1	Peptide transporter-like protein IPR000109 TGF-beta receptor, type I_II extracellular region	NRT1.5	-1.37635	0.00307478	2.51219	52.204	22.6444	Peptide transporter-like protein IPR000109 TGF-beta receptor, type I_II extracellular region
Nitab4.5_0002631g0030.1	Primary amine oxidase IPR000269 Copper amine oxidase	maoI	-1.37428	5.37423e-09	8.26968	787.085	355.3	Primary amine oxidase IPR000269 Copper amine oxidase
Nitab4.5_0012660g0010.1	Fructose-bisphosphate aldolase IPR000741 Fructose-bisphosphate aldolase, class-I	FBA2	-1.37376	2.3743e-08	7.62446	1099.51	405.861	Fructose-bisphosphate aldolase IPR000741 Fructose-bisphosphate aldolase, class-I
Nitab4.5_0003020g0080.1	Os01g0917200 protein (Fragment) IPR009003 Peptidase, trypsin-like serine and cysteine	Nitab4.5_0003020g0080	-1.37012	0.000441512	3.35506	162.426	53.1655	Os01g0917200 protein (Fragment) IPR009003 Peptidase, trypsin-like serine and cysteine
Nitab4.5_0001599g0180.1	Family with sequence similarity 116 member B (Fragment) IPR012860 Protein of unknown function DUF1630	Nitab4.5_0001599g0180	-1.36955	3.36161e-07	6.47345	192.943	77.412	Family with sequence similarity 116 member B (Fragment) IPR012860 Protein of unknown function DUF1630
Nitab4.5_0001225g0030.1	50S ribosomal protein L20 IPR005812 Ribosomal protein L20, bacterial-type	rplT	-1.3684	1.54824e-09	8.81016	828.346	350.693	50S ribosomal protein L20 IPR005812 Ribosomal protein L20, bacterial-type
Nitab4.5_0005909g0020.1	Histone H3 IPR000164 Histone H3	YAH3	-1.36788	0.00124551	2.90465	494.783	238.576	Histone H3 IPR000164 Histone H3
Nitab4.5_0000827g0090.1	Uncharacterized plant-specific domain TIGR01589 family protein IPR006476 Conserved hypothetical protein CHP01589, plant	Nitab4.5_0000827g0090	-1.36592	0.000182609	3.73848	75.5292	34.2029	Uncharacterized plant-specific domain TIGR01589 family protein IPR006476 Conserved hypothetical protein CHP01589, plant
Nitab4.5_0001769g0010.1	Dihydroxy-acid dehydratase IPR004404 Dihydroxy-acid dehydratase	ilvD	-1.36548	2.29479e-20	19.6393	1673.66	686.056	Dihydroxy-acid dehydratase IPR004404 Dihydroxy-acid dehydratase
Nitab4.5_0000072g0120.1	Alpha-L-fucosidase 1 IPR000933 Glycoside hydrolase, family 29	FUC1	-1.36391	1.60871e-06	5.79352	258.407	115.615	Alpha-L-fucosidase 1 IPR000933 Glycoside hydrolase, family 29
Nitab4.5_0015880g0010.1	U1 small nuclear ribonucleoprotein protein IPR012677 Nucleotide-binding, alpha-beta plait	Nitab4.5_0015880g0010	-1.35976	1.22851e-09	8.91062	263.181	107.602	U1 small nuclear ribonucleoprotein protein IPR012677 Nucleotide-binding, alpha-beta plait
Nitab4.5_0005720g0020.1	Beta xylosidase IPR001764 Glycoside hydrolase, family 3, N-terminal	BXL2	-1.35452	0.00221513	2.6546	93.197	40.411	Beta xylosidase IPR001764 Glycoside hydrolase, family 3, N-terminal
Nitab4.5_0001155g0030.1	Far upstream element-binding protein 3 IPR018111 K Homology, type 1, subgroup	Nitab4.5_0001155g0030	-1.34875	5.04752e-12	11.2969	1444.46	681.135	Far upstream element-binding protein 3 IPR018111 K Homology, type 1, subgroup
Nitab4.5_0001472g0060.1	Cytochrome P450	Nitab4.5_0001472g0060	-1.34532	0.000473604	3.32458	297.992	139.908	Cytochrome P450
Nitab4.5_0000062g0070.1	Auxin efflux carrier IPR014024 Auxin efflux carrier, subgroup	PIN1C	-1.34229	0.000772668	3.11201	385.835	233.623	Auxin efflux carrier IPR014024 Auxin efflux carrier, subgroup
Nitab4.5_0001154g0050.1	Kinesin like protein IPR001752 Kinesin, motor region	Nitab4.5_0001154g0050	-1.33388	3.54757e-05	4.45007	209.732	87.6366	Kinesin like protein IPR001752 Kinesin, motor region
Nitab4.5_0011992g0010.1	Pentatricopeptide repeat-containing protein IPR002885 Pentatricopeptide repeat	At1g80550	-1.32564	2.18346e-09	8.66085	789.145	347.295	Pentatricopeptide repeat-containing protein IPR002885 Pentatricopeptide repeat
Nitab4.5_0007012g0010.1	F-box family protein IPR001810 Cyclin-like F-box	At2g32560	-1.32473	5.78457e-09	8.23773	405.932	166.611	F-box family protein IPR001810 Cyclin-like F-box
Nitab4.5_0002891g0090.1	Complex interacting protein 9 IPR004401 Uncharacterised protein family UPF0133	Nitab4.5_0002891g0090	-1.32378	4.67301e-08	7.3304	288.28	106.629	Complex interacting protein 9 IPR004401 Uncharacterised protein family UPF0133
Nitab4.5_0002596g0070.1	Fe_S biogenesis protein nfuA IPR001075 NIF system FeS cluster assembly, NifU, C-terminal	NIFU2	-1.3206	5.41866e-05	4.26611	170.132	58.3706	Fe_S biogenesis protein nfuA IPR001075 NIF system FeS cluster assembly, NifU, C-terminal
Nitab4.5_0001825g0030.1	UPF0497 membrane protein 8 IPR006459 Uncharacterised protein family UPF0497, trans-membrane plant subgroup	VIT_17s0000g00560	-1.32024	0.00131891	2.87979	119.461	48.0274	UPF0497 membrane protein 8 IPR006459 Uncharacterised protein family UPF0497, trans-membrane plant subgroup
Nitab4.5_0010745g0010.1	No_annotation	Nitab4.5_0010745g0010	-1.31687	4.8751e-05	4.31202	151.683	60.8428
Nitab4.5_0002629g0040.1	Ras-related protein Rab-25 IPR015595 Rab11-related	RABA1F	-1.31511	0.000413397	3.38363	91.76	38.6385	Ras-related protein Rab-25 IPR015595 Rab11-related
Nitab4.5_0000202g0490.1	WRKY transcription factor 42 (Fragment) IPR003657 DNA-binding WRKY	Nitab4.5_0000202g0490	-1.31352	3.61867e-05	4.44145	421.344	222.826	WRKY transcription factor 42 (Fragment) IPR003657 DNA-binding WRKY
Nitab4.5_0004506g0070.1	Beclin 1 protein IPR007243 Autophagy-related protein 6	At3g61710	-1.3132	9.65285e-10	9.01534	399.8	154.758	Beclin 1 protein IPR007243 Autophagy-related protein 6
Nitab4.5_0002313g0070.1	Vacuolar ATPase subunit e-like IPR008389 ATPase, V0 complex, subunit E	Nitab4.5_0002313g0070	-1.31255	2.35412e-06	5.62817	398.557	127.613	Vacuolar ATPase subunit e-like IPR008389 ATPase, V0 complex, subunit E
Nitab4.5_0001140g0130.1	Peptide methionine sulfoxide reductase msrB IPR002579 Methionine sulphoxide reductase B	MSRB1	-1.31099	0.00111291	2.95354	151.205	47.2584	Peptide methionine sulfoxide reductase msrB IPR002579 Methionine sulphoxide reductase B
Nitab4.5_0001735g0100.1	RHO protein GDP dissociation inhibitor IPR000406 RHO protein GDP dissociation inhibitor	GDI1	-1.30782	0.00242445	2.61539	63.5679	23.9952	RHO protein GDP dissociation inhibitor IPR000406 RHO protein GDP dissociation inhibitor
Nitab4.5_0002346g0020.1	N(4)-(Beta-n-acetylglucosaminyl)-l-asparaginase IPR000246 Peptidase T2, asparaginase 2	At5g61540	-1.30747	0.00194072	2.71204	115.144	60.6105	N(4)-(Beta-n-acetylglucosaminyl)-l-asparaginase IPR000246 Peptidase T2, asparaginase 2
Nitab4.5_0004506g0030.1	E3 ubiquitin-protein ligase sina IPR004162 Seven in absentia protein	SINAT3-1	-1.30182	3.68259e-10	9.43385	588.684	224.193	E3 ubiquitin-protein ligase sina IPR004162 Seven in absentia protein
Nitab4.5_0001889g0140.1	Auxin transporter-like protein 3 IPR013057 Amino acid transporter, transmembrane	LAX5	-1.30147	0.000485328	3.31396	137.951	75.8756	Auxin transporter-like protein 3 IPR013057 Amino acid transporter, transmembrane
Nitab4.5_0006022g0030.1	Unknown Protein	Nitab4.5_0006022g0030	-1.29827	3.02636e-07	6.51908	473.28	205.096	Unknown Protein
Nitab4.5_0000295g0220.1	Unknown Protein	Nitab4.5_0000295g0220	-1.29792	3.99196e-06	5.39881	476.781	165.305	Unknown Protein
Nitab4.5_0002484g0060.1	Calmodulin-binding protein IPR011990 Tetratricopeptide-like helical	Nitab4.5_0002484g0060	-1.2975	0.00184431	2.73417	168.162	97.6221	Calmodulin-binding protein IPR011990 Tetratricopeptide-like helical
Nitab4.5_0001952g0080.1	Nodulin MtN21 family protein IPR000620 Protein of unknown function DUF6, transmembrane	At3g28050	-1.29205	0.000346077	3.46083	121.348	54.5129	Nodulin MtN21 family protein IPR000620 Protein of unknown function DUF6, transmembrane
Nitab4.5_0004342g0010.1	Kinesin family protein IPR001752 Kinesin, motor region	kif19	-1.28977	0.000330982	3.4802	388.379	216.782	Kinesin family protein IPR001752 Kinesin, motor region
Nitab4.5_0002356g0020.1	UDP-glucosyltransferase family 1 protein IPR002213 UDP-glucuronosyl_UDP-glucosyltransferase	UGT74E2	-1.28871	9.49248e-09	8.02262	810.919	341.779	UDP-glucosyltransferase family 1 protein IPR002213 UDP-glucuronosyl_UDP-glucosyltransferase
Nitab4.5_0003380g0010.1	Cryptochrome 1b	CRY1	-1.28637	0.000145719	3.83649	592.393	201.831	Cryptochrome 1b
Nitab4.5_0002606g0030.1	Cyclin B-like protein IPR014400 Cyclin, A_B_D_E	Nitab4.5_0002606g0030	-1.2856	1.96327e-11	10.707	1117.84	461.982	Cyclin B-like protein IPR014400 Cyclin, A_B_D_E
Nitab4.5_0000383g0070.1	DNA polymerase subunit delta-3 IPR019038 DNA polymerase subunit Cdc27	Nitab4.5_0000383g0070	-1.28514	0.00119456	2.92279	406.949	207.304	DNA polymerase subunit delta-3 IPR019038 DNA polymerase subunit Cdc27
Nitab4.5_0000615g0010.1	Receptor like kinase, RLK	At5g10020	-1.28473	2.2468e-07	6.64844	287.068	139.124	Receptor like kinase, RLK
Nitab4.5_0008575g0010.1	Stearoyl-CoA 9-desaturase IPR015876 Fatty acid desaturase, type 1, core	ADS3	-1.28028	0.000534444	3.2721	195.523	83.9911	Stearoyl-CoA 9-desaturase IPR015876 Fatty acid desaturase, type 1, core
Nitab4.5_0009912g0030.1	HAT family dimerisation domain containing protein IPR008906 HAT dimerisation	Nitab4.5_0009912g0030	-1.27996	2.02824e-06	5.69288	171.336	78.1042	HAT family dimerisation domain containing protein IPR008906 HAT dimerisation
Nitab4.5_0002897g0040.1	Pentatricopeptide repeat-containing protein IPR002885 Pentatricopeptide repeat	PCMP-H11	-1.2765	0.000718352	3.14366	109.779	45.1669	Pentatricopeptide repeat-containing protein IPR002885 Pentatricopeptide repeat
Nitab4.5_0000984g0060.1	EH-domain-containing protein 1 IPR001401 Dynamin, GTPase region	EHD1	-1.2755	1.55286e-14	13.8089	1072.66	464.323	EH-domain-containing protein 1 IPR001401 Dynamin, GTPase region
Nitab4.5_0000319g0200.1	Polyadenylate-binding protein IPR000504 RNA recognition motif, RNP-1	Nitab4.5_0000319g0200	-1.27331	0.00100594	2.99743	588.435	313.472	Polyadenylate-binding protein IPR000504 RNA recognition motif, RNP-1
Nitab4.5_0000067g0120.1	No_annotation	At1g67480	-1.27019	6.00059e-09	8.22181	446.197	197.26
Nitab4.5_0001815g0030.1	Neuralized IPR001841 Zinc finger, RING-type	neur	-1.26999	1.93589e-06	5.71312	202.804	84.9685	Neuralized IPR001841 Zinc finger, RING-type
Nitab4.5_0000822g0100.1	Methyltransferase IPR013216 Methyltransferase type 11	Nitab4.5_0000822g0100	-1.26632	5.65641e-06	5.24746	263.274	95.7079	Methyltransferase IPR013216 Methyltransferase type 11
Nitab4.5_0007652g0010.1	Aspartic proteinase nepenthesin I IPR001461 Peptidase A1	ASPG1	-1.26491	0.00257072	2.58995	98.4798	39.7085	Aspartic proteinase nepenthesin I IPR001461 Peptidase A1
Nitab4.5_0000383g0140.1	Uroporphyrinogen decarboxylase IPR006361 Uroporphyrinogen decarboxylase HemE	HEME1	-1.26436	4.445e-13	12.3521	765.17	326.71	Uroporphyrinogen decarboxylase IPR006361 Uroporphyrinogen decarboxylase HemE
Nitab4.5_0009714g0010.1	MYB transcription factor (Fragment) IPR006447 Myb-like DNA-binding region, SHAQKYF class	Nitab4.5_0009714g0010	-1.25951	0.000710775	3.14827	164.431	63.5253	MYB transcription factor (Fragment) IPR006447 Myb-like DNA-binding region, SHAQKYF class
Nitab4.5_0004283g0010.1	CRAL_TRIO domain containing protein expressed IPR001251 Cellular retinaldehyde-binding_triple function, C-terminal	Nitab4.5_0004283g0010	-1.25862	0.000750394	3.12471	91.6402	43.6206	CRAL_TRIO domain containing protein expressed IPR001251 Cellular retinaldehyde-binding_triple function, C-terminal
Nitab4.5_0007568g0030.1	Solute carrier family 35 member F1 IPR009262 Protein of unknown function DUF914, eukaryotic	Nitab4.5_0007568g0030	-1.25858	5.97103e-08	7.22395	235.793	111.057	Solute carrier family 35 member F1 IPR009262 Protein of unknown function DUF914, eukaryotic
Nitab4.5_0003782g0080.1	Histone H2B IPR000558 Histone H2B	Nitab4.5_0003782g0080	-1.25679	1.08215e-06	5.96571	6144.13	2567.11	Histone H2B IPR000558 Histone H2B
Nitab4.5_0025825g0010.1	No_annotation	Nitab4.5_0025825g0010	-1.25595	0.000858964	3.06603	84.2164	43.048
Nitab4.5_0000410g0340.1	Unknown Protein	Nitab4.5_0000410g0340	-1.25484	2.86028e-05	4.54359	174.841	72.153	Unknown Protein
Nitab4.5_0005719g0030.1	Cyclin B2 IPR014400 Cyclin, A_B_D_E	Nitab4.5_0005719g0030	-1.25076	2.18249e-10	9.66105	602.513	282.891	Cyclin B2 IPR014400 Cyclin, A_B_D_E
Nitab4.5_0000759g0090.1	Os06g0207500 protein (Fragment) IPR004253 Protein of unknown function DUF231, plant	Nitab4.5_0000759g0090	-1.24748	0.000130599	3.88406	228.463	95.4891	Os06g0207500 protein (Fragment) IPR004253 Protein of unknown function DUF231, plant
Nitab4.5_0006077g0020.1	No_annotation	Nitab4.5_0006077g0020	-1.24738	0.000305337	3.51522	123.331	59.772
Nitab4.5_0000716g0160.1	Flap structure-specific endonuclease_yeast Rad	GEN2	-1.24361	4.59851e-05	4.33738	141.056	60.5335	Flap structure-specific endonuclease_yeast Rad
Nitab4.5_0000826g0230.1	Unknown Protein IPR011112 Rho termination factor, N-terminal	Nitab4.5_0000826g0230	-1.24223	1.04727e-05	4.97994	270.723	149.079	Unknown Protein IPR011112 Rho termination factor, N-terminal
Nitab4.5_0010110g0010.1	Unknown Protein	Nitab4.5_0010110g0010	-1.2415	1.54538e-07	6.81096	292.469	123.785	Unknown Protein
Nitab4.5_0002170g0100.1	Ribulose-1 5-bisphosphate carboxylase_oxygenase activase 1 IPR003959 ATPase, AAA-type, core	Nitab4.5_0002170g0100	-1.24074	0.00392515	2.40614	318.602	109.052	Ribulose-1 5-bisphosphate carboxylase_oxygenase activase 1 IPR003959 ATPase, AAA-type, core
Nitab4.5_0005297g0010.1	Unknown Protein	Nitab4.5_0005297g0010	-1.24034	0.000830291	3.08077	104.359	51.0674	Unknown Protein
Nitab4.5_0001520g0070.1	Diacylglycerol O-acyltransferase IPR009721 Protein of unknown function DUF1298	WSD1	-1.23653	0.000902524	3.04454	343.912	163.056	Diacylglycerol O-acyltransferase IPR009721 Protein of unknown function DUF1298
Nitab4.5_0000116g0210.1	Cellulose synthase-like D6 IPR005150 Cellulose synthase	CSLD5	-1.23327	0.000822052	3.0851	138.885	68.3455	Cellulose synthase-like D6 IPR005150 Cellulose synthase
Nitab4.5_0005282g0010.1	F-box protein-like IPR001810 Cyclin-like F-box	FBW2	-1.22479	0.000475318	3.32302	138.164	62.4372	F-box protein-like IPR001810 Cyclin-like F-box
Nitab4.5_0003865g0070.1	ATP synthase F1 delta subunit IPR000711 ATPase, F1 complex, OSCP_delta subunit	Nitab4.5_0003865g0070	-1.22404	0.00060783	3.21622	155.77	66.196	ATP synthase F1 delta subunit IPR000711 ATPase, F1 complex, OSCP_delta subunit
Nitab4.5_0004168g0140.1	Unknown Protein	Nitab4.5_0004168g0140	-1.2192	8.49188e-07	6.071	715.249	278.17	Unknown Protein
Nitab4.5_0004300g0010.1	SET domain protein IPR011990 Tetratricopeptide-like helical	Nitab4.5_0004300g0010	-1.21718	3.28116e-06	5.48397	210.289	89.5702	SET domain protein IPR011990 Tetratricopeptide-like helical
Nitab4.5_0003893g0040.1	Phosphoribosylamine--glycine ligase IPR000115 Phosphoribosylglycinamide synthetase	PUR2	-1.21714	0.00375495	2.4254	68.9427	31.5285	Phosphoribosylamine--glycine ligase IPR000115 Phosphoribosylglycinamide synthetase
Nitab4.5_0000610g0170.1	Histone H2B IPR000558 Histone H2B	Nitab4.5_0000610g0170	-1.21568	2.00286e-06	5.69835	4239.48	2065.33	Histone H2B IPR000558 Histone H2B
Nitab4.5_0014240g0010.1	Histone H3 IPR000164 Histone H3	YAH3	-1.21527	1.36566e-06	5.86466	642.077	259.163	Histone H3 IPR000164 Histone H3
Nitab4.5_0004506g0040.1	No_annotation	Nitab4.5_0004506g0040	-1.21305	5.7914e-05	4.23722	157.173	68.5091
Nitab4.5_0000749g0050.1	Histone H2A IPR002119 Histone H2A	At1g51060	-1.2116	2.62135e-05	4.58147	1328.55	605.719	Histone H2A IPR002119 Histone H2A
Nitab4.5_0002700g0040.1	Folate_biopterin transporter IPR004324 Biopterin transport-related protein BT1	At1g79710	-1.21014	0.00142541	2.84606	94.5673	44.9734	Folate_biopterin transporter IPR004324 Biopterin transport-related protein BT1
Nitab4.5_0002623g0040.1	DNA-directed RNA polymerase III subunit RPC4 IPR007811 RNA polymerase III Rpc4	Nitab4.5_0002623g0040	-1.21005	0.000312707	3.50486	105.417	50.6011	DNA-directed RNA polymerase III subunit RPC4 IPR007811 RNA polymerase III Rpc4
Nitab4.5_0000843g0080.1	Methyl-CpG binding domain protein 4 IPR003265 HhH-GPD domain	Nitab4.5_0000843g0080	-1.20947	2.51776e-06	5.59899	286.227	145.67	Methyl-CpG binding domain protein 4 IPR003265 HhH-GPD domain
Nitab4.5_0000635g0100.1	Auxin-responsive GH3-like IPR004993 GH3 auxin-responsive promoter	GH3.5	-1.20785	5.72477e-07	6.24224	1116.39	602.148	Auxin-responsive GH3-like IPR004993 GH3 auxin-responsive promoter
Nitab4.5_0003952g0090.1	Pentatricopeptide repeat-containing protein IPR002885 Pentatricopeptide repeat	Nitab4.5_0003952g0090	-1.20592	0.000517993	3.28568	93.0273	41.8432	Pentatricopeptide repeat-containing protein IPR002885 Pentatricopeptide repeat
Nitab4.5_0006018g0010.1	Cytochrome P450	CYP86A8	-1.20537	0.000603502	3.21932	248.816	92.0412	Cytochrome P450
Nitab4.5_0000038g0090.1	Unknown Protein	Nitab4.5_0000038g0090	-1.20413	0.000189941	3.72138	167.537	82.8173	Unknown Protein
Nitab4.5_0009329g0040.1	Cyclin IPR006671 Cyclin, N-terminal	CYCD3-1	-1.20078	0.000131479	3.88114	651.263	360.05	Cyclin IPR006671 Cyclin, N-terminal
Nitab4.5_0005960g0020.1	Pectinesterase IPR000070 Pectinesterase, catalytic	PME68	-1.19866	4.65328e-08	7.33224	1257.99	612.191	Pectinesterase IPR000070 Pectinesterase, catalytic
Nitab4.5_0007254g0070.1	Nodulin MtN21 family protein	At3g28050	-1.19825	0.00298947	2.52441	113.676	51.1579	Nodulin MtN21 family protein
Nitab4.5_0002435g0040.1	Galactosyltransferase-like protein (Fragment) IPR004263 Exostosin-like	KAM1	-1.19771	0.000786133	3.1045	110.675	50.3106	Galactosyltransferase-like protein (Fragment) IPR004263 Exostosin-like
Nitab4.5_0009644g0020.1	Histone H3 IPR000164 Histone H3	YAH3	-1.19461	0.000917242	3.03752	1533.41	838.161	Histone H3 IPR000164 Histone H3
Nitab4.5_0007189g0060.1	Gibberellin-regulated protein IPR003854 Gibberellin regulated protein	GASA6	-1.19093	0.000109011	3.96253	2107.66	960.477	Gibberellin-regulated protein IPR003854 Gibberellin regulated protein
Nitab4.5_0004026g0010.1	Serine-threonine protein kinase IPR015740 Plant protein serine_threonine kinase-like	SAPK2	-1.18978	0.00152478	2.81679	116.423	49.9612	Serine-threonine protein kinase IPR015740 Plant protein serine_threonine kinase-like
Nitab4.5_0001832g0030.1	Phosphatidylinositol-4-phosphate 5-kinase family protein IPR016034 Phosphatidylinositol-4-phosphate 5-kinase, core, subgroup	FAB1C	-1.18916	0.000181628	3.74082	447.217	222.882	Phosphatidylinositol-4-phosphate 5-kinase family protein IPR016034 Phosphatidylinositol-4-phosphate 5-kinase, core, subgroup
Nitab4.5_0001329g0110.1	Transketolase 1 IPR005478 Bacterial transketolase	Nitab4.5_0001329g0110	-1.18752	9.73344e-15	14.0117	3982.33	1741.83	Transketolase 1 IPR005478 Bacterial transketolase
Nitab4.5_0022990g0010.1	Cellulose synthase-like D6 IPR005150 Cellulose synthase	CSLD5	-1.18724	1.79505e-07	6.74592	744.178	368.618	Cellulose synthase-like D6 IPR005150 Cellulose synthase
Nitab4.5_0005655g0030.1	Pyridoxine_pyridoxamine 5_apos-phosphate oxidase IPR000659 Pyridoxamine 5-phosphate oxidase	PPOX1	-1.18631	0.00249169	2.60351	96.5791	50.0249	Pyridoxine_pyridoxamine 5_apos-phosphate oxidase IPR000659 Pyridoxamine 5-phosphate oxidase
Nitab4.5_0002370g0050.1	GH3 family protein IPR004993 GH3 auxin-responsive promoter	GH3.5	-1.18465	0.00415033	2.38192	113.863	43.0089	GH3 family protein IPR004993 GH3 auxin-responsive promoter
Nitab4.5_0009670g0020.1	Protein FAR1-RELATED SEQUENCE 6 IPR018289 MULE transposase, conserved domain	FRS6	-1.18465	0.00211635	2.67441	73.1149	36.9559	Protein FAR1-RELATED SEQUENCE 6 IPR018289 MULE transposase, conserved domain
Nitab4.5_0000147g0330.1	Alkylated DNA repair protein	Nitab4.5_0000147g0330	-1.18457	0.00137868	2.86054	120.527	58.6171	Alkylated DNA repair protein
Nitab4.5_0002108g0070.1	Proteasome maturation protein IPR008012 Proteasome maturation factor UMP1	CYCB1-2	-1.18442	5.5415e-09	8.25637	390.229	171.288	Proteasome maturation protein IPR008012 Proteasome maturation factor UMP1
Nitab4.5_0000255g0010.1	Os03g0107400 protein (Fragment) IPR009053 Prefoldin	Nitab4.5_0000255g0010	-1.18359	0.00167271	2.77658	93.3019	43.8606	Os03g0107400 protein (Fragment) IPR009053 Prefoldin
Nitab4.5_0001312g0040.1	Protein SEY1 IPR008803 Root hair defective 3 GTP-binding	At5g45160	-1.18294	0.000442274	3.35431	156.134	88.3549	Protein SEY1 IPR008803 Root hair defective 3 GTP-binding
Nitab4.5_0000457g0180.1	Ribosomal RNA large subunit methyltransferase J family protein IPR015507 Ribosomal RNA methyltransferase J	fsjA	-1.17954	1.23906e-06	5.90691	364.729	159.801	Ribosomal RNA large subunit methyltransferase J family protein IPR015507 Ribosomal RNA methyltransferase J
Nitab4.5_0002544g0040.1	selenoprotein IPR014912 Sep15_SelM redox	Nitab4.5_0002544g0040	-1.17933	9.8435e-09	8.00685	459.021	200.535	selenoprotein IPR014912 Sep15_SelM redox
Nitab4.5_0001506g0020.1	Receptor-like kinase IPR002290 Serine_threonine protein kinase	Nitab4.5_0001506g0020	-1.17855	0.00195217	2.70948	83.848	37.8496	Receptor-like kinase IPR002290 Serine_threonine protein kinase
Nitab4.5_0011951g0010.1	Arabidopsis thaliana genomic DNA chromosome 5 P1 clone MOK16 IPR007608 Protein of unknown function DUF584	Nitab4.5_0011951g0010	-1.17745	0.00049999	3.30104	283.835	112.284	Arabidopsis thaliana genomic DNA chromosome 5 P1 clone MOK16 IPR007608 Protein of unknown function DUF584
Nitab4.5_0003701g0020.1	Zinc finger family protein IPR011016 Zinc finger, RING-CH-type	Nitab4.5_0003701g0020	-1.17449	0.00083868	3.0764	104.35	47.3848	Zinc finger family protein IPR011016 Zinc finger, RING-CH-type
Nitab4.5_0003280g0040.1	Alpha-amylase IPR013775 Alpha-amylase, plant	AMY2	-1.17057	0.000180473	3.74359	221.501	93.3674	Alpha-amylase IPR013775 Alpha-amylase, plant
Nitab4.5_0001818g0030.1	MYB transcription factor IPR015495 Myb transcription factor	Nitab4.5_0001818g0030	-1.17047	0.00241565	2.61697	351.988	145.57	MYB transcription factor IPR015495 Myb transcription factor
Nitab4.5_0000187g0250.1	Magnesium transporter MRS2-I IPR002523 Mg2+ transporter protein, CorA-like	MRS2-I	-1.16836	0.00133187	2.87554	110.366	43.5322	Magnesium transporter MRS2-I IPR002523 Mg2+ transporter protein, CorA-like
Nitab4.5_0000386g0150.1	Unknown Protein	Nitab4.5_0000386g0150	-1.16742	9.2663e-08	7.03309	506.542	211.45	Unknown Protein
Nitab4.5_0002616g0050.1	SAM domain family protein IPR001660 Sterile alpha motif SAM	Nitab4.5_0002616g0050	-1.16737	0.00038866	3.41043	115.01	59.0407	SAM domain family protein IPR001660 Sterile alpha motif SAM
Nitab4.5_0014314g0010.1	Microtubule-associated protein MAP65-1a IPR007145 MAP65_ASE1	MAP65-3	-1.16489	1.83481e-07	6.73641	656.538	304.847	Microtubule-associated protein MAP65-1a IPR007145 MAP65_ASE1
Nitab4.5_0002401g0040.1	Phospho-2-dehydro-3-deoxyheptonate aldolase 1 IPR002480 DAHP synthetase, class II	DHS2	-1.1648	1.80152e-10	9.74436	1100.25	554.197	Phospho-2-dehydro-3-deoxyheptonate aldolase 1 IPR002480 DAHP synthetase, class II
Nitab4.5_0009005g0020.1	Os01g0917200 protein (Fragment) IPR009003 Peptidase, trypsin-like serine and cysteine	Nitab4.5_0009005g0020	-1.16456	0.000252169	3.59831	167.196	71.0956	Os01g0917200 protein (Fragment) IPR009003 Peptidase, trypsin-like serine and cysteine
Nitab4.5_0000984g0030.1	SWIb domain-containing protein IPR019835 SWIB domain	UAF30	-1.16316	0.0013941	2.8557	219.823	78.7675	SWIb domain-containing protein IPR019835 SWIB domain
Nitab4.5_0000022g0390.1	Histone H4 IPR001951 Histone H4	Nitab4.5_0000022g0390	-1.16197	0.000659791	3.18059	1797.05	1139.64	Histone H4 IPR001951 Histone H4
Nitab4.5_0003312g0070.1	Cyclin dependent kinase inhibitor IPR016701 Cyclin-dependent kinase inhibitor, plant	KRP3	-1.16155	4.72253e-05	4.32583	329.233	196.344	Cyclin dependent kinase inhibitor IPR016701 Cyclin-dependent kinase inhibitor, plant
Nitab4.5_0003748g0020.1	Os11g0223400 protein (Fragment)	WRKY19	-1.16134	0.00369706	2.43214	312.295	152.545	Os11g0223400 protein (Fragment)
Nitab4.5_0000401g0220.1	HAPp48 5 protein (Fragment)	Nitab4.5_0000401g0220	-1.16091	1.22941e-05	4.9103	293.975	117.316	HAPp48 5 protein (Fragment)
Nitab4.5_0000976g0290.1	Unknown protein DS12 from 2D-PAGE of leaf, chloroplastic	Os08g0242700	-1.15837	0.0018554	2.73156	131.616	65.1091	Unknown protein DS12 from 2D-PAGE of leaf, chloroplastic
Nitab4.5_0003887g0010.1	Receptor-like kinase IPR002290 Serine_threonine protein kinase	At4g35230	-1.15734	8.36385e-09	8.07759	925.291	470.249	Receptor-like kinase IPR002290 Serine_threonine protein kinase
Nitab4.5_0001271g0010.1	Hydroxycinnamoyl-CoA shikimate_quinate hydroxycinnamoyltransferase IPR003480 Transferase	HST	-1.15644	0.00321649	2.49262	218.581	98.864	Hydroxycinnamoyl-CoA shikimate_quinate hydroxycinnamoyltransferase IPR003480 Transferase
Nitab4.5_0005074g0020.1	Ankyrin repeat domain-containing protein 13C-A IPR002110 Ankyrin	Nitab4.5_0005074g0020	-1.15485	0.0022014	2.6573	119.17	70.4415	Ankyrin repeat domain-containing protein 13C-A IPR002110 Ankyrin
Nitab4.5_0003779g0080.1	Potyviral helper component protease-interacting protein 1 IPR018957 Zinc finger, C3HC4 RING-type	Nitab4.5_0003779g0080	-1.15193	7.69959e-07	6.11353	293.741	149.359	Potyviral helper component protease-interacting protein 1 IPR018957 Zinc finger, C3HC4 RING-type
Nitab4.5_0000383g0080.1	Protein transport protein SEC61 alpha subunit IPR002208 SecY protein	sec61a	-1.15161	5.65656e-11	10.2474	1086.82	441.118	Protein transport protein SEC61 alpha subunit IPR002208 SecY protein
Nitab4.5_0000257g0190.1	ATP-dependent RNA helicase IPR001650 DNA_RNA helicase, C-terminal	Os09g0383400	-1.1472	1.80385e-08	7.7438	321.367	152.148	ATP-dependent RNA helicase IPR001650 DNA_RNA helicase, C-terminal
Nitab4.5_0004308g0060.1	Expressed protein (Fragment) IPR010341 Protein of unknown function DUF936, plant	Nitab4.5_0004308g0060	-1.14699	9.15974e-07	6.03812	297.086	129.412	Expressed protein (Fragment) IPR010341 Protein of unknown function DUF936, plant
Nitab4.5_0004209g0010.1	CBL-interacting protein kinase 09 IPR002290 Serine_threonine protein kinase	CIPK24	-1.14539	2.8093e-06	5.5514	190.479	91.7939	CBL-interacting protein kinase 09 IPR002290 Serine_threonine protein kinase
Nitab4.5_0000062g0170.1	Cyclin B-like protein IPR014400 Cyclin, A_B_D_E	Nitab4.5_0000062g0170	-1.14515	9.99781e-08	7.0001	621.433	255.568	Cyclin B-like protein IPR014400 Cyclin, A_B_D_E
Nitab4.5_0006764g0010.1	F-box family protein IPR001810 Cyclin-like F-box	At2g32560	-1.14426	0.0002197	3.65817	584.784	324.495	F-box family protein IPR001810 Cyclin-like F-box
Nitab4.5_0002562g0010.1	Unknown Protein	Nitab4.5_0002562g0010	-1.14354	5.51613e-08	7.25837	317.044	147.925	Unknown Protein
Nitab4.5_0004857g0010.1	cDNA clone J075153F01 full insert sequence IPR009769 Protein of unknown function DUF1336	Nitab4.5_0004857g0010	-1.14259	0.00106218	2.9738	726.344	435.508	cDNA clone J075153F01 full insert sequence IPR009769 Protein of unknown function DUF1336
Nitab4.5_0001892g0040.1	Male sterility 5 family protein (Fragment) IPR011990 Tetratricopeptide-like helical	Nitab4.5_0001892g0040	-1.14234	6.35145e-08	7.19713	500.188	249.655	Male sterility 5 family protein (Fragment) IPR011990 Tetratricopeptide-like helical
Nitab4.5_0000032g0040.1	Histone H3 IPR000164 Histone H3	B34	-1.14151	4.86956e-05	4.31251	1409.01	723.885	Histone H3 IPR000164 Histone H3
Nitab4.5_0011687g0020.1	Targeting protein for Xklp2 containing protein expressed IPR009675 Targeting for Xklp2	TPX2	-1.1402	2.14536e-07	6.6685	379.705	174.882	Targeting protein for Xklp2 containing protein expressed IPR009675 Targeting for Xklp2
Nitab4.5_0001478g0100.1	Cytochrome c biogenesis ATP-binding export protein ccmA-like IPR005895 ABC transporter, haem export, CcmA	ABCI1	-1.14008	0.000215904	3.66574	119.537	63.39	Cytochrome c biogenesis ATP-binding export protein ccmA-like IPR005895 ABC transporter, haem export, CcmA
Nitab4.5_0001234g0030.1	GTP-binding protein engB IPR019987 GTP-binding protein, ribosome biogenesis, YsxC	engB	-1.13914	2.0433e-05	4.68967	210.624	113.488	GTP-binding protein engB IPR019987 GTP-binding protein, ribosome biogenesis, YsxC
Nitab4.5_0003484g0090.1	GATA transcription factor 22 IPR000679 Zinc finger, GATA-type	GATA15	-1.13881	8.60428e-11	10.0653	1289.84	562.757	GATA transcription factor 22 IPR000679 Zinc finger, GATA-type
Nitab4.5_0002891g0020.1	Eukaryotic translation initiation factor 5A IPR019769 Translation elongation factor, IF5A, hypusine site	Nitab4.5_0002891g0020	-1.13753	1.09736e-08	7.95965	4411.91	1716.35	Eukaryotic translation initiation factor 5A IPR019769 Translation elongation factor, IF5A, hypusine site
Nitab4.5_0000702g0130.1	Catalase IPR018028 Catalase related subgroup	CAT1	-1.13696	9.39768e-05	4.02698	464.413	210.971	Catalase IPR018028 Catalase related subgroup
Nitab4.5_0003952g0040.1	Pentatricopeptide repeat-containing protein IPR002885 Pentatricopeptide repeat	Nitab4.5_0003952g0040	-1.13688	1.97044e-06	5.70544	277.14	129.393	Pentatricopeptide repeat-containing protein IPR002885 Pentatricopeptide repeat
Nitab4.5_0004770g0110.1	Serine carboxypeptidase F13S12.6 IPR001563 Peptidase S10, serine carboxypeptidase	SCPL42	-1.13299	0.000152556	3.81657	327.897	190.328	Serine carboxypeptidase F13S12.6 IPR001563 Peptidase S10, serine carboxypeptidase
Nitab4.5_0000008g0020.1	Rop guanine nucleotide exchange factor 1 IPR005512 Rop nucleotide exchanger, PRONE	ROPGEF7	-1.12904	4.82479e-05	4.31652	183.184	81.6417	Rop guanine nucleotide exchange factor 1 IPR005512 Rop nucleotide exchanger, PRONE
Nitab4.5_0001398g0040.1	BHLH transcription factor IPR001092 Basic helix-loop-helix dimerisation region bHLH	Nitab4.5_0001398g0040	-1.12892	0.000990538	3.00413	126.571	55.2956	BHLH transcription factor IPR001092 Basic helix-loop-helix dimerisation region bHLH
Nitab4.5_0002854g0020.1	Receptor like kinase, RLK	IMK3	-1.12805	7.09206e-06	5.14923	494.672	285.883	Receptor like kinase, RLK
Nitab4.5_0004775g0050.1	Helicase sen1 IPR014016 Helicase, superfamily 1, UvrD-related	Nitab4.5_0004775g0050	-1.1254	0.00164848	2.78292	415.461	160.702	Helicase sen1 IPR014016 Helicase, superfamily 1, UvrD-related
Nitab4.5_0008573g0020.1	Saccharopine dehydrogenase IPR005097 Saccharopine dehydrogenase	At5g39410	-1.12353	3.53365e-05	4.45178	725.327	437.377	Saccharopine dehydrogenase IPR005097 Saccharopine dehydrogenase
Nitab4.5_0000090g0170.1	Ternary complex factor MIP1 IPR006869 Protein of unknown function DUF547	Nitab4.5_0000090g0170	-1.1223	0.00206002	2.68613	142.189	72.2672	Ternary complex factor MIP1 IPR006869 Protein of unknown function DUF547
Nitab4.5_0007425g0010.1	Phosphatidylinositol-4-phosphate 5-kinase family protein IPR016034 Phosphatidylinositol-4-phosphate 5-kinase, core, subgroup	FAB1C	-1.12193	0.0012631	2.89856	236.293	108.934	Phosphatidylinositol-4-phosphate 5-kinase family protein IPR016034 Phosphatidylinositol-4-phosphate 5-kinase, core, subgroup
Nitab4.5_0002172g0200.1	Receptor-like kinase IPR002290 Serine_threonine protein kinase	Nitab4.5_0002172g0200	-1.12179	8.53797e-06	5.06865	263.15	118.33	Receptor-like kinase IPR002290 Serine_threonine protein kinase
Nitab4.5_0001295g0040.1	Beta-galactosidase IPR019801 Glycoside hydrolase, family 35, conserved site IPR001944 Glycoside hydrolase, family 35 IPR000922 D-galactoside_L-rhamnose binding SUEL lectin	Nitab4.5_0001295g0040	-1.11997	4.6834e-06	5.32944	334.904	175.151	Beta-galactosidase IPR019801 Glycoside hydrolase, family 35, conserved site IPR001944 Glycoside hydrolase, family 35 IPR000922 D-galactoside_L-rhamnose binding SUEL lectin
Nitab4.5_0001031g0080.1	Tripartite motif-containing 25 IPR018957 Zinc finger, C3HC4 RING-type	Nitab4.5_0001031g0080	-1.11715	4.89147e-05	4.31056	163.846	81.0743	Tripartite motif-containing 25 IPR018957 Zinc finger, C3HC4 RING-type
Nitab4.5_0001478g0200.1	Response regulator 9 IPR017053 Response regulator, plant B-type	ARR12-2	-1.11687	1.66328e-06	5.77903	498.492	220.857	Response regulator 9 IPR017053 Response regulator, plant B-type
Nitab4.5_0003365g0050.1	F-box family protein IPR001810 Cyclin-like F-box	At3g48880	-1.11519	3.30044e-05	4.48143	286.102	131.611	F-box family protein IPR001810 Cyclin-like F-box
Nitab4.5_0012287g0020.1	Myb transcription factor IPR015495 Myb transcription factor	MYB82	-1.11502	0.00241728	2.61667	364.951	228.463	Myb transcription factor IPR015495 Myb transcription factor
Nitab4.5_0000610g0060.1	Histone H2B IPR000558 Histone H2B	Nitab4.5_0000610g0060	-1.11406	3.92133e-05	4.40657	2529.11	1365.81	Histone H2B IPR000558 Histone H2B
Nitab4.5_0006203g0010.1	MRS7 family protein IPR011685 LETM1-like	Nitab4.5_0006203g0010	-1.11398	0.000160124	3.79554	214.849	126.106	MRS7 family protein IPR011685 LETM1-like
Nitab4.5_0005170g0050.1	Dof zinc finger protein IPR003851 Zinc finger, Dof-type	CDF3	-1.11248	0.00577788	2.23823	56.396	26.7485	Dof zinc finger protein IPR003851 Zinc finger, Dof-type
Nitab4.5_0000880g0070.1	Tubulin beta chain IPR002453 Beta tubulin	TUBB1	-1.11147	2.61755e-05	4.58211	1332.34	792.857	Tubulin beta chain IPR002453 Beta tubulin
Nitab4.5_0008781g0030.1	LuxR family transcriptional regulator (Fragment)	Nitab4.5_0008781g0030	-1.11142	1.41049e-05	4.85063	374.001	181.862	LuxR family transcriptional regulator (Fragment)
Nitab4.5_0008964g0030.1	No_annotation	Nitab4.5_0008964g0030	-1.10997	0.000232153	3.63423	113.935	56.0441
Nitab4.5_0001329g0120.1	3-phosphoshikimate 1-carboxyvinyltransferase IPR001986 3-phosphoshikimate 1-carboxyvinyltransferase, core	Nitab4.5_0001329g0120	-1.10886	1.66072e-07	6.7797	1282	566.464	3-phosphoshikimate 1-carboxyvinyltransferase IPR001986 3-phosphoshikimate 1-carboxyvinyltransferase, core
Nitab4.5_0007721g0030.1	Kinesin-like protein IPR001752 Kinesin, motor region	ATK4	-1.10513	1.22064e-06	5.91341	404.147	203.383	Kinesin-like protein IPR001752 Kinesin, motor region
Nitab4.5_0000092g0130.1	Histone H2A IPR002119 Histone H2A	At1g51060	-1.10363	0.000805407	3.09398	1738.53	995.398	Histone H2A IPR002119 Histone H2A
Nitab4.5_0017504g0010.1	Myb transcription factor IPR015495 Myb transcription factor	MYB82	-1.10251	0.00045891	3.33827	517.607	342.634	Myb transcription factor IPR015495 Myb transcription factor
Nitab4.5_0011847g0040.1	HAD-superfamily hydrolase subfamily IA variant 3 containing protein expressed	Nitab4.5_0011847g0040	-1.10221	0.00138959	2.85711	147.488	83.6231	HAD-superfamily hydrolase subfamily IA variant 3 containing protein expressed
Nitab4.5_0002207g0110.1	Ribosomal protein PSRP-3_Ycf65 IPR006924 Ribosomal protein, PSRP-3_Ycf65	PSRP3	-1.10145	4.50454e-06	5.34635	211.359	104.216	Ribosomal protein PSRP-3_Ycf65 IPR006924 Ribosomal protein, PSRP-3_Ycf65
Nitab4.5_0003123g0010.1	Vacuolar protein sorting protein 62 IPR009291 Protein of unknown function DUF946, plant	Nitab4.5_0003123g0010	-1.09948	0.00186931	2.72832	113.335	51.6931	Vacuolar protein sorting protein 62 IPR009291 Protein of unknown function DUF946, plant
Nitab4.5_0005525g0080.1	Histone H4 IPR001951 Histone H4	Nitab4.5_0005525g0080	-1.09947	0.000405176	3.39236	3576.53	2062.47	Histone H4 IPR001951 Histone H4
Nitab4.5_0000716g0270.1	Receptor like kinase, RLK	EXS	-1.09934	0.000311047	3.50717	853.191	512.522	Receptor like kinase, RLK
Nitab4.5_0001591g0120.1	cDNA clone J075153F01 full insert sequence IPR009769 Protein of unknown function DUF1336	Nitab4.5_0001591g0120	-1.09253	0.0056468	2.2482	63.6712	30.1487	cDNA clone J075153F01 full insert sequence IPR009769 Protein of unknown function DUF1336
Nitab4.5_0000646g0350.1	Glucosyltransferase IPR002213 UDP-glucuronosyl_UDP-glucosyltransferase	UGT89B1	-1.09142	6.97412e-05	4.15651	217.38	123.389	Glucosyltransferase IPR002213 UDP-glucuronosyl_UDP-glucosyltransferase
Nitab4.5_0002906g0020.1	RNA-binding protein IPR000504 RNA recognition motif, RNP-1	At3g47120	-1.09117	2.91134e-05	4.53591	349.542	197.368	RNA-binding protein IPR000504 RNA recognition motif, RNP-1
Nitab4.5_0002337g0180.1	BZIP transcription factor IPR011616 bZIP transcription factor, bZIP-1	Nitab4.5_0002337g0180	-1.08743	0.00239864	2.62004	104.206	50.2681	BZIP transcription factor IPR011616 bZIP transcription factor, bZIP-1
Nitab4.5_0001655g0220.1	Ycf23 protein IPR007570 Protein of unknown function DUF561	Nitab4.5_0001655g0220	-1.08484	3.99915e-05	4.39803	298.238	151.139	Ycf23 protein IPR007570 Protein of unknown function DUF561
Nitab4.5_0007346g0010.1	tRNA-specific adenosine deaminase IPR002466 Adenosine deaminase_editase	Nitab4.5_0007346g0010	-1.08376	3.02678e-06	5.51902	233.449	123.937	tRNA-specific adenosine deaminase IPR002466 Adenosine deaminase_editase
Nitab4.5_0005985g0070.1	RING finger protein IPR018957 Zinc finger, C3HC4 RING-type	Nitab4.5_0005985g0070	-1.08374	0.00399681	2.39829	186.76	69.3554	RING finger protein IPR018957 Zinc finger, C3HC4 RING-type
Nitab4.5_0008939g0010.1	Phosphoribosylanthranilate transferase (Fragment) IPR013583 Phosphoribosyltransferase C-terminal, plant	Nitab4.5_0008939g0010	-1.08146	1.28795e-08	7.8901	655.591	371.611	Phosphoribosylanthranilate transferase (Fragment) IPR013583 Phosphoribosyltransferase C-terminal, plant
Nitab4.5_0001612g0090.1	Zinc ion binding protein IPR012935 Zinc finger, C3HC-like	Nitab4.5_0001612g0090	-1.0786	1.17267e-05	4.93082	233.262	127.267	Zinc ion binding protein IPR012935 Zinc finger, C3HC-like
Nitab4.5_0001612g0120.1	Genomic DNA chromosome 5 TAC clone K23F3	Nitab4.5_0001612g0120	-1.07527	1.71405e-05	4.76598	489.448	237.721	Genomic DNA chromosome 5 TAC clone K23F3
Nitab4.5_0010689g0010.1	Response regulator IPR006447 Myb-like DNA-binding region, SHAQKYF class	GLK1	-1.0746	0.000470663	3.32729	251.622	153.222	Response regulator IPR006447 Myb-like DNA-binding region, SHAQKYF class
Nitab4.5_0001318g0020.1	F3I6.9 protein IPR009675 Targeting for Xklp2	Nitab4.5_0001318g0020	-1.07378	9.64028e-06	5.01591	393.614	185.221	F3I6.9 protein IPR009675 Targeting for Xklp2
Nitab4.5_0005586g0040.1	Unknown Protein IPR016146 Calponin-homology	Nitab4.5_0005586g0040	-1.07142	0.000161369	3.79218	262.993	120.326	Unknown Protein IPR016146 Calponin-homology
Nitab4.5_0002891g0030.1	Leucyl aminopeptidase IPR011356 Peptidase M17, leucyl aminopeptidase IPR000819 Peptidase M17, leucyl aminopeptidase, C-terminal	LAPA2	-1.07039	1.66057e-07	6.77974	2169.8	827.719	Leucyl aminopeptidase IPR011356 Peptidase M17, leucyl aminopeptidase IPR000819 Peptidase M17, leucyl aminopeptidase, C-terminal
Nitab4.5_0000045g0150.1	Cyclin dependent kinase inhibitor IPR016701 Cyclin-dependent kinase inhibitor, plant	KRP3	-1.06867	0.000438832	3.3577	177.736	101.809	Cyclin dependent kinase inhibitor IPR016701 Cyclin-dependent kinase inhibitor, plant
Nitab4.5_0000188g0110.1	Unknown Protein	Nitab4.5_0000188g0110	-1.06854	0.00150293	2.82306	157.125	70.4439	Unknown Protein
Nitab4.5_0000213g0140.1	SNARE associated Golgi protein IPR015414 SNARE associated Golgi protein	Nitab4.5_0000213g0140	-1.068	0.000183982	3.73522	162.094	75.2326	SNARE associated Golgi protein IPR015414 SNARE associated Golgi protein
Nitab4.5_0004679g0060.1	High mobility group family IPR017956 AT hook, DNA-binding, conserved site	Nitab4.5_0004679g0060	-1.0661	0.000260128	3.58481	1024.15	664.942	High mobility group family IPR017956 AT hook, DNA-binding, conserved site
Nitab4.5_0008020g0020.1	Remorin IPR005516 Remorin, C-terminal region	Nitab4.5_0008020g0020	-1.06537	9.96182e-07	6.00166	469.268	209.961	Remorin IPR005516 Remorin, C-terminal region
Nitab4.5_0008414g0010.1	Ethylene responsive transcription factor 12 IPR001471 Pathogenesis-related transcriptional factor and ERF, DNA-binding	ERF12	-1.0628	6.29107e-05	4.20128	306.729	138.989	Ethylene responsive transcription factor 12 IPR001471 Pathogenesis-related transcriptional factor and ERF, DNA-binding
Nitab4.5_0001344g0010.1	Unknown Protein	Nitab4.5_0001344g0010	-1.05682	0.00018965	3.72205	3280.95	1882.47	Unknown Protein
Nitab4.5_0000201g0200.1	High mobility group protein IPR005818 Histone H1_H5	Nitab4.5_0000201g0200	-1.05657	0.00094722	3.02355	627.146	356.277	High mobility group protein IPR005818 Histone H1_H5
Nitab4.5_0015741g0010.1	No_annotation	Nitab4.5_0015741g0010	-1.05603	0.000352755	3.45253	2676.15	1114.28
Nitab4.5_0002093g0050.1	LRR receptor-like serine_threonine-protein kinase, RLP	Nitab4.5_0002093g0050	-1.05534	0.000623876	3.2049	173.702	73.3894	LRR receptor-like serine_threonine-protein kinase, RLP
Nitab4.5_0000329g0090.1	Shugoshin-1	SGO1	-1.05514	0.00230901	2.63657	186.668	78.2692	Shugoshin-1
Nitab4.5_0000804g0180.1	ADP-ribosylation factor GTPase-activating protein 3 IPR001164 Arf GTPase activating protein	AGD8	-1.0538	0.00019763	3.70415	792.615	323.026	ADP-ribosylation factor GTPase-activating protein 3 IPR001164 Arf GTPase activating protein
Nitab4.5_0002347g0040.1	Rop-interactive crib motif-containing protein 1 IPR000095 PAK-box_P21-Rho-binding	RIC11	-1.05315	0.00128438	2.89131	134.124	70.211	Rop-interactive crib motif-containing protein 1 IPR000095 PAK-box_P21-Rho-binding
Nitab4.5_0002534g0050.1	Aspartyl protease family protein IPR001461 Peptidase A1	At5g10080	-1.05184	0.00253854	2.59542	119.693	66.8748	Aspartyl protease family protein IPR001461 Peptidase A1
Nitab4.5_0007624g0010.1	Unknown Protein	Nitab4.5_0007624g0010	-1.05171	3.80091e-05	4.42011	203.968	110.252	Unknown Protein
Nitab4.5_0002692g0060.1	Histone H2B IPR000558 Histone H2B	HIS2B-1	-1.05119	0.000199987	3.699	3161.02	1885.28	Histone H2B IPR000558 Histone H2B
Nitab4.5_0002808g0010.1	Os02g0225300 protein (Fragment)	Nitab4.5_0002808g0010	-1.05105	0.00284968	2.5452	102.477	47.4515	Os02g0225300 protein (Fragment)
Nitab4.5_0006508g0010.1	Unknown Protein	Nitab4.5_0006508g0010	-1.04981	1.26117e-06	5.89923	472.205	214.44	Unknown Protein
Nitab4.5_0002530g0080.1	Integrator complex subunit 9	Nitab4.5_0002530g0080	-1.04949	1.94814e-05	4.71038	411.839	204.567	Integrator complex subunit 9
Nitab4.5_0002628g0040.1	Fanconi anemia group I protein	Nitab4.5_0002628g0040	-1.04876	0.00104629	2.98035	258.493	130.102	Fanconi anemia group I protein
Nitab4.5_0001992g0130.1	Ethylene responsive transcription factor 2b IPR001471 Pathogenesis-related transcriptional factor and ERF, DNA-binding	RAP2-4	-1.04577	0.000166504	3.77858	1581.31	698.667	Ethylene responsive transcription factor 2b IPR001471 Pathogenesis-related transcriptional factor and ERF, DNA-binding
Nitab4.5_0000737g0120.1	Aquaporin-like protein IPR012269 Aquaporin	PIP1-2	-1.04529	0.00196769	2.70604	1058.87	552.602	Aquaporin-like protein IPR012269 Aquaporin
Nitab4.5_0000646g0040.1	Kinesin family protein IPR001752 Kinesin, motor region	kif19	-1.04513	6.48775e-05	4.18791	608.839	355.61	Kinesin family protein IPR001752 Kinesin, motor region
Nitab4.5_0002891g0010.1	DNA-3-methyladenine glycosylase I IPR005019 Methyladenine glycosylase	guaA	-1.04441	4.90868e-06	5.30904	240.759	125.796	DNA-3-methyladenine glycosylase I IPR005019 Methyladenine glycosylase
Nitab4.5_0008797g0030.1	Os06g0207500 protein (Fragment) IPR004253 Protein of unknown function DUF231, plant	Nitab4.5_0008797g0030	-1.04307	0.00161248	2.79251	159.251	81.0936	Os06g0207500 protein (Fragment) IPR004253 Protein of unknown function DUF231, plant
Nitab4.5_0002494g0010.1	Expressed protein (Fragment) IPR010341 Protein of unknown function DUF936, plant	Nitab4.5_0002494g0010	-1.04205	3.29655e-07	6.48194	438.965	214.03	Expressed protein (Fragment) IPR010341 Protein of unknown function DUF936, plant
Nitab4.5_0000462g0200.1	Receptor like kinase, RLK	MRH1	-1.04167	0.00290288	2.53717	101.459	46.7893	Receptor like kinase, RLK
Nitab4.5_0000105g0060.1	Enoyl reductase	MOD1	-1.04051	0.00221081	2.65545	149.905	72.7086	Enoyl reductase
Nitab4.5_0003502g0020.1	26S proteasome regulatory subunit IPR016642 26S proteasome regulatory complex, non-ATPase subcomplex, Rpn2_Psmd1 subunit	RPN2A	-1.03865	0.000169245	3.77148	314.34	158.257	26S proteasome regulatory subunit IPR016642 26S proteasome regulatory complex, non-ATPase subcomplex, Rpn2_Psmd1 subunit
Nitab4.5_0003378g0080.1	CT099 (Fragment) IPR003245 Plastocyanin-like	At4g27520	-1.03795	3.13501e-06	5.50376	1924.47	1049.33	CT099 (Fragment) IPR003245 Plastocyanin-like
Nitab4.5_0000593g0330.1	Os03g0107400 protein (Fragment) IPR009053 Prefoldin	Nitab4.5_0000593g0330	-1.03577	0.001281	2.89245	156.918	79.9814	Os03g0107400 protein (Fragment) IPR009053 Prefoldin
Nitab4.5_0000695g0030.1	Dihydrolipoyllysine-residue acetyltransferase component of pyruvate dehydrogenase complex IPR015761 Lipoamide Acyltransferase	BCE2	-1.03566	0.000147641	3.83079	283.655	137.633	Dihydrolipoyllysine-residue acetyltransferase component of pyruvate dehydrogenase complex IPR015761 Lipoamide Acyltransferase
Nitab4.5_0002454g0040.1	Cellulose synthase-like D6 IPR005150 Cellulose synthase	CSLD5	-1.03345	6.74878e-06	5.17077	955.071	510.183	Cellulose synthase-like D6 IPR005150 Cellulose synthase
Nitab4.5_0000094g0100.1	Glutaminyl-tRNA synthetase IPR004526 Glutamyl-tRNA synthetase, class Ic, archaeal_eukaryotic cytosolic	SPAC17A5.15c	-1.03095	0.00217348	2.66284	166.118	106.088	Glutaminyl-tRNA synthetase IPR004526 Glutamyl-tRNA synthetase, class Ic, archaeal_eukaryotic cytosolic
Nitab4.5_0008310g0020.1	Vacuolar ATPase subunit H protein IPR004908 ATPase, V1 complex, subunit H	VHA-H	-1.03042	0.000210226	3.67731	158.232	78.3112	Vacuolar ATPase subunit H protein IPR004908 ATPase, V1 complex, subunit H
Nitab4.5_0002815g0160.1	Cyclin IPR006671 Cyclin, N-terminal	CYCD3-2	-1.03016	0.000376956	3.42371	1628.17	1003.39	Cyclin IPR006671 Cyclin, N-terminal
Nitab4.5_0001401g0070.1	Kinesin-like protein IPR001752 Kinesin, motor region	POK2	-1.029	5.0188e-06	5.2994	1704.74	930.766	Kinesin-like protein IPR001752 Kinesin, motor region
Nitab4.5_0000315g0170.1	Tripartite motif-containing 22 (Predicted) IPR001357 BRCT	BRCA1	-1.02818	0.00208935	2.67999	450.802	248.336	Tripartite motif-containing 22 (Predicted) IPR001357 BRCT
Nitab4.5_0003831g0050.1	Histone H2A IPR002119 Histone H2A	HIS2A	-1.02643	0.000125297	3.90206	3746.19	1964.39	Histone H2A IPR002119 Histone H2A
Nitab4.5_0003084g0010.1	BEL1-like homeodomain protein 9 IPR006563 POX	BLH9	-1.02637	0.00116559	2.93346	172.008	77.941	BEL1-like homeodomain protein 9 IPR006563 POX
Nitab4.5_0000461g0040.1	Kinesin motor family protein IPR010544 Kinesin-related	KIN12A	-1.02503	3.8867e-06	5.41042	1309.56	679.367	Kinesin motor family protein IPR010544 Kinesin-related
Nitab4.5_0004078g0020.1	Dof zinc finger protein IPR003851 Zinc finger, Dof-type	Nitab4.5_0004078g0020	-1.02464	0.0033524	2.47464	81.8035	43.6069	Dof zinc finger protein IPR003851 Zinc finger, Dof-type
Nitab4.5_0002229g0020.1	Histone H2A IPR002119 Histone H2A	At1g51060	-1.02402	6.5924e-05	4.18096	2401.49	1262.97	Histone H2A IPR002119 Histone H2A
Nitab4.5_0006721g0030.1	Os07g0507200 protein (Fragment) IPR009675 Targeting for Xklp2	TPX2	-1.02288	9.4521e-07	6.02447	965.344	497.484	Os07g0507200 protein (Fragment) IPR009675 Targeting for Xklp2
Nitab4.5_0002300g0070.1	Cyclin B1 IPR014400 Cyclin, A_B_D_E	Nitab4.5_0002300g0070	-1.02148	2.05416e-07	6.68737	1136.23	574.532	Cyclin B1 IPR014400 Cyclin, A_B_D_E
Nitab4.5_0000890g0100.1	Unknown Protein	Nitab4.5_0000890g0100	-1.02038	1.69976e-05	4.76961	876.941	412.257	Unknown Protein
Nitab4.5_0000416g0050.1	Receptor like kinase, RLK	Nitab4.5_0000416g0050	-1.01712	0.00129871	2.88649	583.698	350.907	Receptor like kinase, RLK
Nitab4.5_0004195g0010.1	Pectate lyase-like protein IPR002022 Pectate lyase_Amb allergen	At3g53190	-1.01659	0.000520031	3.28397	521.911	285.994	Pectate lyase-like protein IPR002022 Pectate lyase_Amb allergen
Nitab4.5_0000772g0030.1	Unknown Protein	Nitab4.5_0000772g0030	-1.01555	8.27729e-05	4.08211	721.461	389.938	Unknown Protein
Nitab4.5_0003397g0020.1	Hydrolase alpha_beta fold family protein IPR007130 Diacylglycerol acyltransferase	At1g54570	-1.01383	0.00281161	2.55105	172.922	77.3792	Hydrolase alpha_beta fold family protein IPR007130 Diacylglycerol acyltransferase
Nitab4.5_0001952g0070.1	Potassium transporter IPR018519 Potassium uptake protein, kup IPR003855 K+ potassium transporter	POT8	-1.01324	0.000337024	3.47234	185.22	94.0187	Potassium transporter IPR018519 Potassium uptake protein, kup IPR003855 K+ potassium transporter
Nitab4.5_0000611g0080.1	Unknown Protein	Nitab4.5_0000611g0080	-1.01067	0.00130236	2.88527	193.161	98.3434	Unknown Protein
Nitab4.5_0000032g0030.1	Histone H3 IPR000164 Histone H3	B34	-1.00875	0.00150739	2.82178	7201.65	4335.39	Histone H3 IPR000164 Histone H3
Nitab4.5_0004738g0090.1	Snf1-related kinase interacting protein SKI2	Nitab4.5_0004738g0090	-1.00856	1.1854e-05	4.92613	651.869	300.922	Snf1-related kinase interacting protein SKI2
Nitab4.5_0007569g0010.1	Cytochrome P450	CYP90B1	-1.00775	0.000475613	3.32275	488.332	253.61	Cytochrome P450
Nitab4.5_0000692g0030.1	Glutaredoxin family protein IPR012335 Thioredoxin fold	Nitab4.5_0000692g0030	-1.00712	0.000338969	3.46984	428.021	270.325	Glutaredoxin family protein IPR012335 Thioredoxin fold
Nitab4.5_0004402g0030.1	Pre-mRNA-splicing factor ini1 IPR005345 PHF5-like	At1g07170	-1.00669	0.00117513	2.92991	201.197	110.968	Pre-mRNA-splicing factor ini1 IPR005345 PHF5-like
Nitab4.5_0004875g0010.1	Dof zinc finger protein 9 IPR003851 Zinc finger, Dof-type	Nitab4.5_0004875g0010	-1.0032	0.00206944	2.68415	153.94	68.6007	Dof zinc finger protein 9 IPR003851 Zinc finger, Dof-type
Nitab4.5_0000041g0330.1	F3I6.9 protein IPR009675 Targeting for Xklp2	Nitab4.5_0000041g0330	-1.00232	0.000255139	3.59322	223.371	102.632	F3I6.9 protein IPR009675 Targeting for Xklp2
Nitab4.5_0000446g0090.1	Histone H3 IPR000164 Histone H3	B34	-1.00183	0.000357687	3.4465	6471.95	3647.62	Histone H3 IPR000164 Histone H3
Nitab4.5_0010733g0020.1	Homology to unknown gene	Nitab4.5_0010733g0020	-1.00097	0.00331482	2.47954	109.348	55.0832	Homology to unknown gene
Nitab4.5_0001303g0030.1	Unknown Protein	Nitab4.5_0001303g0030	-0.999912	5.35622e-06	5.27114	412.053	198.214	Unknown Protein
Nitab4.5_0004952g0030.1	Phosphatidylinositol 3,4,5-trisphosphate-dependent Rac exchanger 2 protein IPR006869 Protein of unknown function DUF547	Nitab4.5_0004952g0030	-0.999636	5.15743e-05	4.28757	423.98	184.247	Phosphatidylinositol 3,4,5-trisphosphate-dependent Rac exchanger 2 protein IPR006869 Protein of unknown function DUF547
Nitab4.5_0000618g0110.1	Methionyl-tRNA formyltransferase IPR004810 Formyltetrahydrofolate deformylase	PURU2	-0.998526	0.00312093	2.50572	115.812	52.213	Methionyl-tRNA formyltransferase IPR004810 Formyltetrahydrofolate deformylase
Nitab4.5_0003779g0060.1	Ubiquitin-conjugating enzyme E2 10 IPR000608 Ubiquitin-conjugating enzyme, E2	UBC28	-0.997761	2.50089e-07	6.60191	2135.18	946.349	Ubiquitin-conjugating enzyme E2 10 IPR000608 Ubiquitin-conjugating enzyme, E2
Nitab4.5_0008504g0010.1	Histone H2A IPR002119 Histone H2A	Nitab4.5_0008504g0010	-0.996079	0.000469011	3.32882	10216.1	5956.08	Histone H2A IPR002119 Histone H2A
Nitab4.5_0002049g0050.1	Kinase family protein IPR002290 Serine_threonine protein kinase	Nitab4.5_0002049g0050	-0.995897	2.52858e-06	5.59712	328.681	183.863	Kinase family protein IPR002290 Serine_threonine protein kinase
Nitab4.5_0009443g0010.1	Peptide transporter IPR000109 TGF-beta receptor, type I_II extracellular region	At2g40460	-0.995742	0.0047577	2.3226	142.1	80.3675	Peptide transporter IPR000109 TGF-beta receptor, type I_II extracellular region
Nitab4.5_0000230g0240.1	Receptor like kinase, RLK	IMK2	-0.995384	5.55164e-08	7.25558	2607.1	1215.16	Receptor like kinase, RLK
Nitab4.5_0000102g0350.1	Tropinone-reductase-like39 IPR002347 Glucose_ribitol dehydrogenase	Nitab4.5_0000102g0350	-0.994113	0.00189213	2.72305	103.024	50.5846	Tropinone-reductase-like39 IPR002347 Glucose_ribitol dehydrogenase
Nitab4.5_0000175g0030.1	LRR receptor-like serine_threonine-protein kinase, RLP	DRT100	-0.991766	0.00362946	2.44016	1602.94	652.678	LRR receptor-like serine_threonine-protein kinase, RLP
Nitab4.5_0000614g0040.1	Neuralized IPR001841 Zinc finger, RING-type	neur	-0.991334	2.29786e-05	4.63868	246.271	138.818	Neuralized IPR001841 Zinc finger, RING-type
Nitab4.5_0000492g0070.1	Copper-transporting ATPase IPR001757 ATPase, P-type, K_Mg_Cd_Cu_Zn_Na_Ca_Na_H-transporter	HMA5	-0.990651	0.00124067	2.90635	193.587	100.536	Copper-transporting ATPase IPR001757 ATPase, P-type, K_Mg_Cd_Cu_Zn_Na_Ca_Na_H-transporter
Nitab4.5_0000021g0340.1	WD repeat-containing protein 5 homolog IPR017986 WD40 repeat, region	CDC20-1	-0.989764	2.48514e-08	7.60465	3175.77	1501.54	WD repeat-containing protein 5 homolog IPR017986 WD40 repeat, region
Nitab4.5_0004166g0040.1	Genomic DNA chromosome 5 TAC clone K23F3	Nitab4.5_0004166g0040	-0.989764	1.19357e-06	5.92315	599.421	305.85	Genomic DNA chromosome 5 TAC clone K23F3
Nitab4.5_0004509g0030.1	Kinesin like protein IPR001752 Kinesin, motor region	Nitab4.5_0004509g0030	-0.987897	4.1578e-05	4.38114	444.523	235.27	Kinesin like protein IPR001752 Kinesin, motor region
Nitab4.5_0000155g0110.1	ATP-dependent Clp protease proteolytic subunit IPR018215 Peptidase S14, ClpP, active site	CLPP5	-0.985993	0.000163434	3.78666	224.897	132.712	ATP-dependent Clp protease proteolytic subunit IPR018215 Peptidase S14, ClpP, active site
Nitab4.5_0010112g0010.1	High mobility group protein IPR005818 Histone H1_H5	Nitab4.5_0010112g0010	-0.985233	0.000215757	3.66603	2261.82	1385.97	High mobility group protein IPR005818 Histone H1_H5
Nitab4.5_0000666g0100.1	1-phosphatidylinositol-4 5-bisphosphate phosphodiesterase (Phosphoinositide-specific phospholipase c) IPR017946 PLC-like phosphodiesterase, TIM beta_alpha-barrel domain	PLC2	-0.983782	0.00172494	2.76323	121.978	65.7458	1-phosphatidylinositol-4 5-bisphosphate phosphodiesterase (Phosphoinositide-specific phospholipase c) IPR017946 PLC-like phosphodiesterase, TIM beta_alpha-barrel domain
Nitab4.5_0000463g0150.1	Expansin-1 IPR002963 Expansin	EXPA4	-0.9828	1.11808e-05	4.95153	645.931	398.672	Expansin-1 IPR002963 Expansin
Nitab4.5_0011721g0020.1	Chloroplast unusual positioning 1A IPR015425 Actin-binding FH2	CHUP1	-0.981007	0.000404973	3.39257	387.985	254.768	Chloroplast unusual positioning 1A IPR015425 Actin-binding FH2
Nitab4.5_0001751g0010.1	60S ribosomal protein L39 IPR000077 Ribosomal protein L39e	RPL39C-1	-0.978637	8.26405e-08	7.08281	2358.08	1294.53	60S ribosomal protein L39 IPR000077 Ribosomal protein L39e
Nitab4.5_0010205g0030.1	TOX high mobility group box family member 4 IPR000910 High mobility group, HMG1_HMG2	HMGB13	-0.978034	2.43947e-08	7.6127	1210.43	638.709	TOX high mobility group box family member 4 IPR000910 High mobility group, HMG1_HMG2
Nitab4.5_0009310g0030.1	Mitogen activated protein kinase 20-1 IPR002290 Serine_threonine protein kinase	MPK19	-0.976484	2.81542e-10	9.55046	1913.49	988.345	Mitogen activated protein kinase 20-1 IPR002290 Serine_threonine protein kinase
Nitab4.5_0008278g0010.1	Thiazole biosynthetic enzyme IPR002922 Thiamine biosynthesis Thi4 protein	THI1	-0.975521	0.000127866	3.89324	2296.38	1087.13	Thiazole biosynthetic enzyme IPR002922 Thiamine biosynthesis Thi4 protein
Nitab4.5_0000577g0020.1	Solute carrier family 15 member 4 IPR000109 TGF-beta receptor, type I_II extracellular region	Nitab4.5_0000577g0020	-0.973904	0.00234985	2.62896	273.579	138.364	Solute carrier family 15 member 4 IPR000109 TGF-beta receptor, type I_II extracellular region
Nitab4.5_0000091g0480.1	No_annotation	Nitab4.5_0000091g0480	-0.972786	0.00141577	2.84901	276.643	159.746
Nitab4.5_0000358g0060.1	Unknown Protein	Nitab4.5_0000358g0060	-0.972222	5.96164e-05	4.22463	647.098	307.964	Unknown Protein
Nitab4.5_0000495g0180.1	Cyclin B2 IPR014400 Cyclin, A_B_D_E	Nitab4.5_0000495g0180	-0.971766	4.63402e-06	5.33404	402.41	204.328	Cyclin B2 IPR014400 Cyclin, A_B_D_E
Nitab4.5_0003466g0080.1	Chaperone protein dnaJ 49 IPR003095 Heat shock protein DnaJ	ATJ49	-0.971219	1.90026e-06	5.72119	749.8	405.417	Chaperone protein dnaJ 49 IPR003095 Heat shock protein DnaJ
Nitab4.5_0000610g0110.1	Histone H2A IPR002119 Histone H2A	MtrDRAFT_AC149210g1v1	-0.968949	8.53965e-05	4.06856	11247.1	6414.81	Histone H2A IPR002119 Histone H2A
Nitab4.5_0002891g0050.1	Signal recognition particle protein IPR007222 Signal recognition particle receptor, alpha subunit, N-terminal	Srpr	-0.968234	2.71084e-07	6.5669	799.62	394.677	Signal recognition particle protein IPR007222 Signal recognition particle receptor, alpha subunit, N-terminal
Nitab4.5_0009474g0010.1	Histone H4 IPR001951 Histone H4	Nitab4.5_0009474g0010	-0.968101	0.00018397	3.73525	1800.03	1079.11	Histone H4 IPR001951 Histone H4
Nitab4.5_0006378g0020.1	Endoplasmic reticulum-Golgi intermediate compartment protein 3 IPR012936 Protein of unknown function DUF1692	Nitab4.5_0006378g0020	-0.967596	2.67997e-07	6.57187	463.219	237.56	Endoplasmic reticulum-Golgi intermediate compartment protein 3 IPR012936 Protein of unknown function DUF1692
Nitab4.5_0001187g0020.1	Unknown Protein	Nitab4.5_0001187g0020	-0.967521	0.000258249	3.58796	3517.87	2076.21	Unknown Protein
Nitab4.5_0000383g0110.1	Alpha-1 3-mannosyltransferase ALG2 IPR001296 Glycosyl transferase, group 1	alg2	-0.967244	3.33686e-06	5.47666	367.23	180.984	Alpha-1 3-mannosyltransferase ALG2 IPR001296 Glycosyl transferase, group 1
Nitab4.5_0003759g0040.1	Protein TIF31 homolog IPR011990 Tetratricopeptide-like helical	FMT	-0.963983	1.58387e-06	5.80028	485.778	271.56	Protein TIF31 homolog IPR011990 Tetratricopeptide-like helical
Nitab4.5_0010650g0010.1	High mobility group protein IPR005818 Histone H1_H5	Nitab4.5_0010650g0010	-0.962774	1.26422e-05	4.89818	3994.19	2215.86	High mobility group protein IPR005818 Histone H1_H5
Nitab4.5_0001031g0320.1	CONSTANS-like zinc finger protein IPR010402 CCT domain	CIA2	-0.961295	0.000626433	3.20313	356.894	223	CONSTANS-like zinc finger protein IPR010402 CCT domain
Nitab4.5_0003194g0040.1	B3 domain-containing protein Os05g0481400 IPR003340 Transcriptional factor B3	At5g58280	-0.959634	0.000796859	3.09862	239.841	145.239	B3 domain-containing protein Os05g0481400 IPR003340 Transcriptional factor B3
Nitab4.5_0004005g0050.1	Separin IPR005314 Peptidase C50, separase	Nitab4.5_0004005g0050	-0.95881	0.00243878	2.61283	345.226	194.892	Separin IPR005314 Peptidase C50, separase
Nitab4.5_0000916g0110.1	High mobility group protein IPR005818 Histone H1_H5	Nitab4.5_0000916g0110	-0.958344	0.000173041	3.76185	3516.97	2125.16	High mobility group protein IPR005818 Histone H1_H5
Nitab4.5_0002367g0060.1	Protein ABIL1	ABIL3	-0.956855	0.00106216	2.97381	202.131	105.086	Protein ABIL1
Nitab4.5_0000090g0190.1	BEL1-like homeodomain protein 2 IPR006563 POX	BLH2	-0.956772	6.40101e-05	4.19375	233.788	124.069	BEL1-like homeodomain protein 2 IPR006563 POX
Nitab4.5_0011032g0010.1	Expansin-1 IPR007112 Expansin 45, endoglucanase-like IPR007117 Pollen allergen_expansin, C-terminal	EXPA4	-0.956306	3.22182e-05	4.4919	356.031	204.466	Expansin-1 IPR007112 Expansin 45, endoglucanase-like IPR007117 Pollen allergen_expansin, C-terminal
Nitab4.5_0000428g0070.1	Cyclin B1 IPR014400 Cyclin, A_B_D_E	Nitab4.5_0000428g0070	-0.956266	2.38502e-07	6.62251	857.778	467.582	Cyclin B1 IPR014400 Cyclin, A_B_D_E
Nitab4.5_0000190g0020.1	Auxin F-box protein 5 IPR001810 Cyclin-like F-box	TIR1	-0.956195	7.08533e-08	7.14964	708.952	382.4	Auxin F-box protein 5 IPR001810 Cyclin-like F-box
Nitab4.5_0003779g0070.1	ARID_BRIGHT DNA-binding domain-containing protein_ELM2 domain-containing protein_Myb-like DNA-binding domain-containing protein IPR001606 AT-rich interaction region	Nitab4.5_0003779g0070	-0.954769	0.000471942	3.32611	398.858	240.536	ARID_BRIGHT DNA-binding domain-containing protein_ELM2 domain-containing protein_Myb-like DNA-binding domain-containing protein IPR001606 AT-rich interaction region
Nitab4.5_0005171g0050.1	Nucleobase ascorbate transporter IPR006043 Xanthine_uracil_vitamin C permease	NAT2	-0.954096	0.00017467	3.75778	352.456	213.188	Nucleobase ascorbate transporter IPR006043 Xanthine_uracil_vitamin C permease
Nitab4.5_0001427g0060.1	UDP-D-glucuronate 4-epimerase 1-binding domain	GAE1-2	-0.953712	0.00314087	2.50295	537.485	249.002	UDP-D-glucuronate 4-epimerase 1-binding domain
Nitab4.5_0003397g0010.1	Hydrolase alpha_beta fold family protein IPR007130 Diacylglycerol acyltransferase	At1g54570	-0.951497	0.00198034	2.70326	207.904	121.217	Hydrolase alpha_beta fold family protein IPR007130 Diacylglycerol acyltransferase
Nitab4.5_0001241g0010.1	WD-40 repeat protein IPR020472 G-protein beta WD-40 repeat, region	SPA3	-0.949759	2.01058e-06	5.69668	1457.44	888.858	WD-40 repeat protein IPR020472 G-protein beta WD-40 repeat, region
Nitab4.5_0000303g0030.1	Forkhead-associated domain-containing protein IPR000253 Forkhead-associated	Nitab4.5_0000303g0030	-0.948028	0.000840452	3.07549	169.961	93.1863	Forkhead-associated domain-containing protein IPR000253 Forkhead-associated
Nitab4.5_0000686g0040.1	B3 domain-containing protein At5g42700 IPR003340 Transcriptional factor B3	At5g42700	-0.946696	0.000145236	3.83793	278.278	160.797	B3 domain-containing protein At5g42700 IPR003340 Transcriptional factor B3
Nitab4.5_0003116g0050.1	Calmodulin-binding protein IPR000048 IQ calmodulin-binding region	IQD1	-0.946598	0.00240765	2.61841	182.42	93.3422	Calmodulin-binding protein IPR000048 IQ calmodulin-binding region
Nitab4.5_0000733g0150.1	Serine_threonine-protein kinase 12 IPR002290 Serine_threonine protein kinase	AUR3	-0.942998	0.00197143	2.70522	124.806	70.2307	Serine_threonine-protein kinase 12 IPR002290 Serine_threonine protein kinase
Nitab4.5_0003726g0080.1	Kinesin-like protein IPR001752 Kinesin, motor region	POK2	-0.942503	3.8156e-06	5.41844	1901.54	1069.15	Kinesin-like protein IPR001752 Kinesin, motor region
Nitab4.5_0000332g0050.1	CT099 (Fragment) IPR003245 Plastocyanin-like	At4g27520	-0.942351	5.45216e-05	4.26343	4234.53	2334.21	CT099 (Fragment) IPR003245 Plastocyanin-like
Nitab4.5_0009049g0020.1	Receptor like kinase, RLK	At2g24230	-0.942014	7.45705e-06	5.12743	1066.86	527.562	Receptor like kinase, RLK
Nitab4.5_0002250g0010.1	Uncharacterized ABC transporter ATP-binding protein TM_0288 IPR003439 ABC transporter-like	ABCB2	-0.941375	0.00131445	2.88126	466.195	243.362	Uncharacterized ABC transporter ATP-binding protein TM_0288 IPR003439 ABC transporter-like
Nitab4.5_0011886g0020.1	Receptor like kinase, RLK	IMK2	-0.940405	7.54698e-08	7.12223	2340.93	1162.58	Receptor like kinase, RLK
Nitab4.5_0008985g0010.1	3 4-dihydroxy-2-butanone 4-phosphate synthase IPR000422 DHBP synthase RibB	RIBA1	-0.940123	0.00206969	2.6841	141.427	72.4989	3 4-dihydroxy-2-butanone 4-phosphate synthase IPR000422 DHBP synthase RibB
Nitab4.5_0005463g0080.1	Omega-3 fatty acid desaturase IPR005804 Fatty acid desaturase, type 1	FAD3	-0.940101	0.000114013	3.94304	294.708	147.874	Omega-3 fatty acid desaturase IPR005804 Fatty acid desaturase, type 1
Nitab4.5_0011544g0050.1	Subtilisin-like serine protease IPR015500 Peptidase S8, subtilisin-related	ARA12	-0.939666	0.000119407	3.92297	280.966	155.796	Subtilisin-like serine protease IPR015500 Peptidase S8, subtilisin-related
Nitab4.5_0000794g0010.1	Ribonucleoside hydrolase 1 IPR001910 Inosine_uridine-preferring nucleoside hydrolase	URH1	-0.937792	0.00135843	2.86696	208.396	98.1209	Ribonucleoside hydrolase 1 IPR001910 Inosine_uridine-preferring nucleoside hydrolase
Nitab4.5_0011592g0020.1	Rhodanese-related sulfurtransferase IPR001763 Rhodanese-like	STR4	-0.937368	9.95124e-07	6.00212	1081.96	517.734	Rhodanese-related sulfurtransferase IPR001763 Rhodanese-like
Nitab4.5_0008868g0030.1	Serine_threonine kinase IPR002290 Serine_threonine protein kinase	NEK5	-0.935862	0.00138813	2.85757	706.728	331.257	Serine_threonine kinase IPR002290 Serine_threonine protein kinase
Nitab4.5_0003626g0100.1	Inositol monophosphatase 3 IPR000760 Inositol monophosphatase	IMP3	-0.934366	0.000632129	3.19919	371.43	195.647	Inositol monophosphatase 3 IPR000760 Inositol monophosphatase
Nitab4.5_0002073g0060.1	Pathogenesis-related protein IPR001283 Allergen V5_Tpx-1 related	PRMS	-0.934166	8.99933e-05	4.04579	344.711	191.216	Pathogenesis-related protein IPR001283 Allergen V5_Tpx-1 related
Nitab4.5_0005477g0050.1	Cation-efflux pump fieF IPR002524 Cation efflux protein	MTP4	-0.934005	0.00471306	2.3267	103.159	56.9704	Cation-efflux pump fieF IPR002524 Cation efflux protein
Nitab4.5_0009715g0040.1	Peptide transporter IPR000109 TGF-beta receptor, type I_II extracellular region	At1g22540	-0.932304	0.00132771	2.8769	233.478	148.121	Peptide transporter IPR000109 TGF-beta receptor, type I_II extracellular region
Nitab4.5_0002238g0010.1	Histone H2A IPR002119 Histone H2A	At1g51060	-0.932251	4.4539e-05	4.35126	2792.82	1584.61	Histone H2A IPR002119 Histone H2A
Nitab4.5_0006455g0040.1	Kinesin-like protein IPR001752 Kinesin, motor region	kif22	-0.932102	0.000360227	3.44342	546.079	325.009	Kinesin-like protein IPR001752 Kinesin, motor region
Nitab4.5_0013292g0010.1	Indole-3-acetic acid-amido synthetase GH3.8 IPR004993 GH3 auxin-responsive promoter	GH3.6	-0.931559	0.000522748	3.28171	968.871	562.649	Indole-3-acetic acid-amido synthetase GH3.8 IPR004993 GH3 auxin-responsive promoter
Nitab4.5_0003330g0050.1	Alpha-glucosidase IPR000322 Glycoside hydrolase, family 31	XYL1	-0.931487	1.95464e-05	4.70893	719.941	430.984	Alpha-glucosidase IPR000322 Glycoside hydrolase, family 31
Nitab4.5_0002967g0030.1	Cyclin B2 IPR014400 Cyclin, A_B_D_E	Nitab4.5_0002967g0030	-0.931058	3.09313e-05	4.5096	335.433	171.718	Cyclin B2 IPR014400 Cyclin, A_B_D_E
Nitab4.5_0008026g0030.1	Cell division protease ftsH IPR003959 ATPase, AAA-type, core	Nitab4.5_0008026g0030	-0.928698	0.000189899	3.72148	976.509	442.684	Cell division protease ftsH IPR003959 ATPase, AAA-type, core
Nitab4.5_0005081g0070.1	WD repeat-containing protein 5 homolog IPR017986 WD40 repeat, region	CDC20-1	-0.925889	9.66123e-07	6.01497	2723.4	1442.32	WD repeat-containing protein 5 homolog IPR017986 WD40 repeat, region
Nitab4.5_0010657g0040.1	Unknown Protein	Nitab4.5_0010657g0040	-0.925206	0.000625669	3.20366	392.299	239.29	Unknown Protein
Nitab4.5_0001047g0010.1	Heat shock protein 101 IPR004176 Clp, N-terminal	Nitab4.5_0001047g0010	-0.92365	0.00122081	2.91335	167.682	91.5531	Heat shock protein 101 IPR004176 Clp, N-terminal
Nitab4.5_0002561g0040.1	Unknown Protein	Nitab4.5_0002561g0040	-0.92123	0.0007629	3.11753	209.808	105.476	Unknown Protein
Nitab4.5_0000046g0180.1	Non-specific lipid-transfer protein IPR000528 Plant lipid transfer protein_Par allergen	Nitab4.5_0000046g0180	-0.920418	0.00119767	2.92166	10797.6	5568.54	Non-specific lipid-transfer protein IPR000528 Plant lipid transfer protein_Par allergen
Nitab4.5_0001128g0080.1	Geranylgeranyl reductase IPR011774 Geranylgeranyl reductase, plants and cyanobacteria	CHLP	-0.91937	1.35899e-05	4.86678	1332.75	631.333	Geranylgeranyl reductase IPR011774 Geranylgeranyl reductase, plants and cyanobacteria
Nitab4.5_0004461g0010.1	Forkhead-associated domain-containing protein IPR000253 Forkhead-associated	Nitab4.5_0004461g0010	-0.918244	0.0023216	2.63421	214.02	126.882	Forkhead-associated domain-containing protein IPR000253 Forkhead-associated
Nitab4.5_0000826g0250.1	Exodeoxyribonuclease III IPR000097 AP endonuclease, family 1	ARP	-0.917749	0.000241675	3.61677	225.434	136.132	Exodeoxyribonuclease III IPR000097 AP endonuclease, family 1
Nitab4.5_0001021g0090.1	Unknown Protein	Nitab4.5_0001021g0090	-0.916261	5.05475e-05	4.2963	723.748	327.689	Unknown Protein
Nitab4.5_0000084g0320.1	Unknown Protein	Nitab4.5_0000084g0320	-0.914348	7.5709e-05	4.12085	415.891	230.743	Unknown Protein
Nitab4.5_0001130g0110.1	Pterin-4-alpha-carbinolamine dehydratase IPR001533 Transcriptional coactivator_pterin dehydratase	Nitab4.5_0001130g0110	-0.913345	0.00112233	2.94988	165.656	84.9479	Pterin-4-alpha-carbinolamine dehydratase IPR001533 Transcriptional coactivator_pterin dehydratase
Nitab4.5_0004798g0020.1	Histone H1 IPR005818 Histone H1_H5	Nitab4.5_0004798g0020	-0.9127	0.000183663	3.73598	11422.4	6478.6	Histone H1 IPR005818 Histone H1_H5
Nitab4.5_0000037g0180.1	Xyloglucan endotransglucosylase_hydrolase 8 IPR016455 Xyloglucan endotransglucosylase_hydrolase	Nitab4.5_0000037g0180	-0.911911	0.000262219	3.58134	2520.93	1462.03	Xyloglucan endotransglucosylase_hydrolase 8 IPR016455 Xyloglucan endotransglucosylase_hydrolase
Nitab4.5_0000003g0590.1	Peroxisomal membrane protein PEX14 IPR006785 Peroxisome membrane anchor protein Pex14p, N-terminal	PEX14	-0.910608	0.000222882	3.65193	202.892	114.992	Peroxisomal membrane protein PEX14 IPR006785 Peroxisome membrane anchor protein Pex14p, N-terminal
Nitab4.5_0003782g0030.1	Histone H2A IPR002119 Histone H2A	Nitab4.5_0003782g0030	-0.909379	5.37841e-05	4.26935	15929.7	9140.99	Histone H2A IPR002119 Histone H2A
Nitab4.5_0005559g0010.1	Zinc finger CCCH domain-containing protein 30 IPR002110 Ankyrin	At2g41900	-0.90895	0.00156867	2.80447	275.957	174.421	Zinc finger CCCH domain-containing protein 30 IPR002110 Ankyrin
Nitab4.5_0000142g0250.1	Alpha-6-galactosyltransferase IPR008630 Galactosyl transferase	GT7	-0.908557	0.000210647	3.67644	309.518	194.837	Alpha-6-galactosyltransferase IPR008630 Galactosyl transferase
Nitab4.5_0000334g0240.1	Ankyrin repeat and KH domain-containing protein 1 IPR002110 Ankyrin	Nitab4.5_0000334g0240	-0.902649	0.00156669	2.80502	164.874	104.302	Ankyrin repeat and KH domain-containing protein 1 IPR002110 Ankyrin
Nitab4.5_0002018g0020.1	Kinesin-like protein IPR001752 Kinesin, motor region	kif22	-0.901336	0.000538906	3.26849	656.896	393.06	Kinesin-like protein IPR001752 Kinesin, motor region
Nitab4.5_0010520g0020.1	RNA ligase isoform 2 (Fragment)	Nitab4.5_0010520g0020	-0.900312	0.0042467	2.37195	117.925	63.3716	RNA ligase isoform 2 (Fragment)
Nitab4.5_0002024g0030.1	Importin subunit beta IPR011989 Armadillo-like helical	Nitab4.5_0002024g0030	-0.899825	0.00158899	2.79888	242.248	150.816	Importin subunit beta IPR011989 Armadillo-like helical
Nitab4.5_0002918g0080.1	DNA topoisomerase 2 IPR001241 DNA topoisomerase, type IIA, subunit B or N-terminal	TOP2	-0.899233	0.00015614	3.80649	4047.89	2508.95	DNA topoisomerase 2 IPR001241 DNA topoisomerase, type IIA, subunit B or N-terminal
Nitab4.5_0006972g0010.1	Dihydrolipoyl dehydrogenase IPR006258 Dihydrolipoamide dehydrogenase	LPD2	-0.897303	0.00183641	2.73603	231.983	127.424	Dihydrolipoyl dehydrogenase IPR006258 Dihydrolipoamide dehydrogenase
Nitab4.5_0007490g0060.1	Transmembrane protein 53 IPR008547 Protein of unknown function DUF829, transmembrane 53	Nitab4.5_0007490g0060	-0.893073	0.00113605	2.9446	185.839	95.7073	Transmembrane protein 53 IPR008547 Protein of unknown function DUF829, transmembrane 53
Nitab4.5_0004167g0030.1	Receptor like kinase, RLK	IMK3	-0.892893	3.02169e-05	4.51975	407.361	236.763	Receptor like kinase, RLK
Nitab4.5_0000028g0410.1	Nucleolar and coiled-body phosphoprotein 1-like IPR007718 SRP40, C-terminal	Nolc1	-0.89269	0.00063342	3.19831	1072.91	604.51	Nucleolar and coiled-body phosphoprotein 1-like IPR007718 SRP40, C-terminal
Nitab4.5_0000045g0350.1	Small ubiquitin-related modifier 2 IPR000626 Ubiquitin	SUMO2	-0.892425	1.04314e-05	4.98166	2597.12	1546.48	Small ubiquitin-related modifier 2 IPR000626 Ubiquitin
Nitab4.5_0008410g0030.1	Serine_threonine protein kinase IPR002290 Serine_threonine protein kinase	TOUSLED	-0.892089	0.00143925	2.84187	118.791	69.8005	Serine_threonine protein kinase IPR002290 Serine_threonine protein kinase
Nitab4.5_0000966g0020.1	Predicted membrane protein (Fragment) IPR001727 Uncharacterised protein family UPF0016	At1g64150	-0.891623	0.00382502	2.41737	131.018	67.919	Predicted membrane protein (Fragment) IPR001727 Uncharacterised protein family UPF0016
Nitab4.5_0002282g0040.1	Phosphoglycerate mutase family protein IPR013078 Phosphoglycerate mutase	DET1	-0.891427	0.00137736	2.86095	215.138	116.71	Phosphoglycerate mutase family protein IPR013078 Phosphoglycerate mutase
Nitab4.5_0000515g0130.1	Inosine-5_apos-monophosphate dehydrogenase IPR005990 IMP dehydrogenase	impdh	-0.890094	5.6968e-05	4.24437	555.083	364.292	Inosine-5_apos-monophosphate dehydrogenase IPR005990 IMP dehydrogenase
Nitab4.5_0000145g0060.1	E3 ubiquitin-protein ligase MARCH3 IPR011016 Zinc finger, RING-CH-type	2021-03-03	-0.889819	0.000207214	3.68358	226.986	137.945	E3 ubiquitin-protein ligase MARCH3 IPR011016 Zinc finger, RING-CH-type
Nitab4.5_0000525g0190.1	Histone H1 IPR005818 Histone H1_H5	Nitab4.5_0000525g0190	-0.886057	6.70836e-06	5.17338	7660.85	3943.09	Histone H1 IPR005818 Histone H1_H5
Nitab4.5_0000697g0180.1	NAD dependent epimerase_dehydratase family protein expressed-binding domain	GAE6	-0.885973	0.000191642	3.71751	468.038	262.402	NAD dependent epimerase_dehydratase family protein expressed-binding domain
Nitab4.5_0002623g0050.1	Growth-regulating factor 1 IPR014977 WRC	GRF5	-0.88554	0.00233456	2.63179	180.533	107.135	Growth-regulating factor 1 IPR014977 WRC
Nitab4.5_0009109g0050.1	ATP-dependent RNA helicase IPR011545 DNA_RNA helicase, DEAD_DEAH box type, N-terminal	Os05g0110500	-0.883229	0.00299508	2.52359	150.877	73.8239	ATP-dependent RNA helicase IPR011545 DNA_RNA helicase, DEAD_DEAH box type, N-terminal
Nitab4.5_0000169g0020.1	Unknown Protein	Nitab4.5_0000169g0020	-0.881646	0.000200258	3.69841	434.398	243.289	Unknown Protein
Nitab4.5_0000363g0110.1	Squamosa promoter binding protein-like 1 IPR004333 Transcription factor, SBP-box	SPL1	-0.88154	1.8916e-06	5.72317	1330.74	735.792	Squamosa promoter binding protein-like 1 IPR004333 Transcription factor, SBP-box
Nitab4.5_0000573g0040.1	Endoglucanase 1 IPR008928 Six-hairpin glycosidase-like IPR012341 Six-hairpin glycosidase IPR018221 Glycoside hydrolase, family 9, active site IPR001701 Glycoside hydrolase, family 9	CEL1	-0.881177	0.00212642	2.67235	1510.95	1056.43	Endoglucanase 1 IPR008928 Six-hairpin glycosidase-like IPR012341 Six-hairpin glycosidase IPR018221 Glycoside hydrolase, family 9, active site IPR001701 Glycoside hydrolase, family 9
Nitab4.5_0000464g0050.1	Cell division protein kinase 2 IPR002290 Serine_threonine protein kinase	CDC2D	-0.880458	0.000120867	3.91769	2159.27	1251.92	Cell division protein kinase 2 IPR002290 Serine_threonine protein kinase
Nitab4.5_0000552g0020.1	Histone H2A IPR002119 Histone H2A	At1g51060	-0.879672	0.000848711	3.07124	2463.41	1486.42	Histone H2A IPR002119 Histone H2A
Nitab4.5_0009685g0030.1	TO23-3 (Fragment)	ycf2-A	-0.879499	0.000154671	3.81059	820.625	514.649	TO23-3 (Fragment)
Nitab4.5_0000302g0040.1	Syntaxin IPR010989 t-SNARE	KN	-0.876496	4.02514e-07	6.39522	820.11	456.132	Syntaxin IPR010989 t-SNARE
Nitab4.5_0002891g0080.1	Eukaryotic translation initiation factor 4 IPR016021 MIF4-like, type 1_2_3	EIF(ISO)4G1-1	-0.876164	1.90077e-08	7.72107	2484.65	1310.92	Eukaryotic translation initiation factor 4 IPR016021 MIF4-like, type 1_2_3
Nitab4.5_0001611g0110.1	Os02g0794300 protein (Fragment) IPR007573 Protein of unknown function DUF566	EDE1	-0.875516	0.000108756	3.96355	301.115	161.442	Os02g0794300 protein (Fragment) IPR007573 Protein of unknown function DUF566
Nitab4.5_0008993g0020.1	Reticulon-like protein B17 IPR003388 Reticulon	RTNLB17	-0.873907	0.00143181	2.84411	197.995	99.325	Reticulon-like protein B17 IPR003388 Reticulon
Nitab4.5_0000704g0120.1	Heparanase IPR005199 Glycoside hydrolase family 79, N-terminal	At5g34940	-0.873758	0.00159482	2.79729	136.185	78.2112	Heparanase IPR005199 Glycoside hydrolase family 79, N-terminal
Nitab4.5_0001478g0080.1	Anthranilate synthase IPR000991 Glutamine amidotransferase class-I, C-terminal	trpG	-0.873239	0.000101679	3.99277	331.205	203.386	Anthranilate synthase IPR000991 Glutamine amidotransferase class-I, C-terminal
Nitab4.5_0005036g0010.1	Membrane related protein IPR002913 Lipid-binding START	Nitab4.5_0005036g0010	-0.871987	3.13491e-05	4.50377	340.988	178.233	Membrane related protein IPR002913 Lipid-binding START
Nitab4.5_0000223g0250.1	TOX high mobility group box family member 4 IPR000910 High mobility group, HMG1_HMG2	HMGB13	-0.871725	4.7994e-05	4.31881	1420.47	807.237	TOX high mobility group box family member 4 IPR000910 High mobility group, HMG1_HMG2
Nitab4.5_0002011g0060.1	Early nodulin-55-1 (Fragment) IPR003245 Plastocyanin-like	At2g25060	-0.87129	0.000450169	3.34662	1177.09	575.983	Early nodulin-55-1 (Fragment) IPR003245 Plastocyanin-like
Nitab4.5_0000059g0420.1	Kelch-like protein 3 IPR013069 BTB_POZ	Nitab4.5_0000059g0420	-0.87122	0.00233237	2.6322	249.937	162.29	Kelch-like protein 3 IPR013069 BTB_POZ
Nitab4.5_0000309g0300.1	Mitochondrial transcription termination factor-like family-1 IPR003690 Mitochodrial transcription termination factor-related	Nitab4.5_0000309g0300	-0.870882	0.000465401	3.33217	267.382	153.126	Mitochondrial transcription termination factor-like family-1 IPR003690 Mitochodrial transcription termination factor-related
Nitab4.5_0001555g0100.1	Unknown Protein	Nitab4.5_0001555g0100	-0.869626	0.000425209	3.3714	483.492	225.825	Unknown Protein
Nitab4.5_0002114g0180.1	Unknown Protein IPR012337 Polynucleotidyl transferase, ribonuclease H fold	B34	-0.869117	3.76135e-05	4.42466	1968.59	1091.91	Unknown Protein IPR012337 Polynucleotidyl transferase, ribonuclease H fold
Nitab4.5_0001383g0090.1	Laccase-22 IPR001117 Multicopper oxidase, type 1	SKU5	-0.868962	7.35013e-05	4.13371	390.935	209.807	Laccase-22 IPR001117 Multicopper oxidase, type 1
Nitab4.5_0000902g0310.1	Mitochondrial ribosomal protein L43 IPR007741 Ribosomal protein_NADH dehydrogenase domain	Nitab4.5_0000902g0310	-0.868638	0.00139812	2.85445	167.755	92.7797	Mitochondrial ribosomal protein L43 IPR007741 Ribosomal protein_NADH dehydrogenase domain
Nitab4.5_0000568g0220.1	Early-responsive to dehydration protein-like IPR003864 Protein of unknown function DUF221	Nitab4.5_0000568g0220	-0.867497	0.000564556	3.24829	303.756	150.103	Early-responsive to dehydration protein-like IPR003864 Protein of unknown function DUF221
Nitab4.5_0004559g0010.1	WD-repeat cell cycle regulatory protein IPR017986 WD40 repeat, region	FZR3	-0.867271	7.69403e-07	6.11385	1130.91	681.453	WD-repeat cell cycle regulatory protein IPR017986 WD40 repeat, region
Nitab4.5_0004811g0010.1	Beta-amylase 9 IPR013781 Glycoside hydrolase, subgroup, catalytic core	BAM2	-0.866546	0.000123975	3.90666	499.924	296.112	Beta-amylase 9 IPR013781 Glycoside hydrolase, subgroup, catalytic core
Nitab4.5_0000113g0290.1	Expressed protein (Fragment) IPR010341 Protein of unknown function DUF936, plant	Nitab4.5_0000113g0290	-0.863654	0.000979562	3.00897	282.882	138.915	Expressed protein (Fragment) IPR010341 Protein of unknown function DUF936, plant
Nitab4.5_0005219g0060.1	Urease accessory protein UREG IPR004400 Urease accessory protein UreG	UREG	-0.862635	0.0015215	2.81773	206.836	105.435	Urease accessory protein UREG IPR004400 Urease accessory protein UreG
Nitab4.5_0010498g0040.1	Zinc knuckle (CCHC-type) family protein IPR001878 Zinc finger, CCHC-type	Nitab4.5_0010498g0040	-0.861504	0.000118852	3.92499	351.288	211.716	Zinc knuckle (CCHC-type) family protein IPR001878 Zinc finger, CCHC-type
Nitab4.5_0000308g0280.1	Syntaxin IPR010989 t-SNARE	SYP112	-0.860723	0.00286088	2.5435	137.161	83.2512	Syntaxin IPR010989 t-SNARE
Nitab4.5_0000334g0200.1	T7.1 protein IPR008581 Protein of unknown function DUF863, plant	Nitab4.5_0000334g0200	-0.85924	5.37314e-05	4.26977	378.897	213.537	T7.1 protein IPR008581 Protein of unknown function DUF863, plant
Nitab4.5_0007166g0040.1	Aspartic proteinase 2 IPR001461 Peptidase A1	APA1	-0.858448	0.00201863	2.69494	320.329	178.209	Aspartic proteinase 2 IPR001461 Peptidase A1
Nitab4.5_0000486g0190.1	Unknown Protein	Nitab4.5_0000486g0190	-0.855167	0.000652693	3.18529	311.982	180.71	Unknown Protein
Nitab4.5_0000664g0320.1	Myb IPR015495 Myb transcription factor	MYB3R-1	-0.854355	0.000398429	3.39965	298.577	180.097	Myb IPR015495 Myb transcription factor
Nitab4.5_0000072g0390.1	Microtubule-associated protein MAP65-1a IPR007145 MAP65_ASE1	MAP65-3	-0.853371	2.30497e-06	5.63733	687.675	361.64	Microtubule-associated protein MAP65-1a IPR007145 MAP65_ASE1
Nitab4.5_0003092g0040.1	Palmitoyltransferase erf2 IPR001594 Zinc finger, DHHC-type	PAT18	-0.852163	0.000401516	3.3963	220.467	134.686	Palmitoyltransferase erf2 IPR001594 Zinc finger, DHHC-type
Nitab4.5_0012258g0010.1	F-box_ankyrin repeat protein SKIP35 IPR002110 Ankyrin	SKIP35	-0.851522	0.000107992	3.96661	238.882	137.132	F-box_ankyrin repeat protein SKIP35 IPR002110 Ankyrin
Nitab4.5_0008410g0040.1	Serine_threonine protein kinase IPR002290 Serine_threonine protein kinase	TOUSLED	-0.849988	1.26868e-05	4.89665	439.078	242.242	Serine_threonine protein kinase IPR002290 Serine_threonine protein kinase
Nitab4.5_0004230g0030.1	Mitogen-activated protein kinase IPR002290 Serine_threonine protein kinase	MPK15	-0.849906	1.21782e-06	5.91442	1235.64	689.346	Mitogen-activated protein kinase IPR002290 Serine_threonine protein kinase
Nitab4.5_0004685g0050.1	Transport protein-related	Nitab4.5_0004685g0050	-0.849548	0.000374906	3.42608	285.758	145.754	Transport protein-related
Nitab4.5_0005619g0040.1	Aldose 1-epimerase family protein IPR008183 Aldose 1-epimerase	Nitab4.5_0005619g0040	-0.849284	6.51961e-05	4.18578	281.376	161.268	Aldose 1-epimerase family protein IPR008183 Aldose 1-epimerase
Nitab4.5_0000236g0010.1	Glucose-methanol-choline oxidoreductase IPR012400 Long-chain fatty alcohol dehydrogenase	FAO4A	-0.849254	0.00393409	2.40516	693.465	319.255	Glucose-methanol-choline oxidoreductase IPR012400 Long-chain fatty alcohol dehydrogenase
Nitab4.5_0000612g0160.1	cDNA clone 001-043-A08 full insert sequence	Nitab4.5_0000612g0160	-0.846021	0.000314238	3.50274	224.409	127.882	cDNA clone 001-043-A08 full insert sequence
Nitab4.5_0000105g0400.1	Nucleic acid binding protein IPR004087 K Homology	At2g38610	-0.845782	0.000666525	3.17618	257.062	133.035	Nucleic acid binding protein IPR004087 K Homology
Nitab4.5_0000216g0310.1	Ubiquitin ligase E3 (Fragment) IPR013993 Zinc finger, N-recognin, metazoa	Nitab4.5_0000216g0310	-0.844439	3.09142e-06	5.50984	779.472	474.821	Ubiquitin ligase E3 (Fragment) IPR013993 Zinc finger, N-recognin, metazoa
Nitab4.5_0004148g0020.1	Receptor like kinase, RLK	At3g03770	-0.844123	0.00100576	2.9975	178.148	103.137	Receptor like kinase, RLK
Nitab4.5_0003076g0050.1	Reticulon-like protein B17 IPR003388 Reticulon	RTNLB17	-0.843733	0.00196236	2.70722	292.81	149.133	Reticulon-like protein B17 IPR003388 Reticulon
Nitab4.5_0002824g0130.1	Lycopene epsilon cyclase	CRTL-E-1	-0.843347	0.00153735	2.81323	244.916	133.947	Lycopene epsilon cyclase
Nitab4.5_0001608g0010.1	Chloroplast unusual positioning 1A	CHUP1	-0.84278	0.00122406	2.9122	934.552	557.092	Chloroplast unusual positioning 1A
Nitab4.5_0003187g0080.1	Male sterility 5 family protein (Fragment) IPR011990 Tetratricopeptide-like helical	Nitab4.5_0003187g0080	-0.841637	8.20629e-06	5.08585	584.137	358.455	Male sterility 5 family protein (Fragment) IPR011990 Tetratricopeptide-like helical
Nitab4.5_0001525g0010.1	Proteasome subunit beta type IPR001353 Proteasome, subunit alpha_beta	PBF1	-0.840758	0.0020768	2.6826	319.291	162.721	Proteasome subunit beta type IPR001353 Proteasome, subunit alpha_beta
Nitab4.5_0005090g0030.1	Plant-specific domain TIGR01615 family protein IPR006502 Protein of unknown function DUF506, plant	Nitab4.5_0005090g0030	-0.839999	5.75106e-05	4.24025	614.762	396.135	Plant-specific domain TIGR01615 family protein IPR006502 Protein of unknown function DUF506, plant
Nitab4.5_0006839g0010.1	High mobility group protein IPR000910 High mobility group, HMG1_HMG2	Nitab4.5_0006839g0010	-0.835263	0.000583359	3.23406	5024.64	3283.07	High mobility group protein IPR000910 High mobility group, HMG1_HMG2
Nitab4.5_0000115g0350.1	WD repeat-containing protein 5 homolog IPR017986 WD40 repeat, region	CDC20-1	-0.834876	6.60208e-07	6.18032	2141.94	1247.6	WD repeat-containing protein 5 homolog IPR017986 WD40 repeat, region
Nitab4.5_0000786g0090.1	L-ascorbate peroxidase IPR002207 Plant ascorbate peroxidase	CLEB3J9	-0.83479	0.000666359	3.17629	644.915	340.616	L-ascorbate peroxidase IPR002207 Plant ascorbate peroxidase
Nitab4.5_0002468g0060.1	Unknown Protein	Nitab4.5_0002468g0060	-0.834689	7.83346e-06	5.10605	2199.77	1118.84	Unknown Protein
Nitab4.5_0003374g0030.1	SKIP interacting protein 16	Nitab4.5_0003374g0030	-0.833768	0.00230972	2.63644	131.05	75.7691	SKIP interacting protein 16
Nitab4.5_0002193g0040.1	Unknown Protein	Nitab4.5_0002193g0040	-0.832855	0.000388991	3.41006	342.969	190.276	Unknown Protein
Nitab4.5_0002278g0050.1	Unknown Protein	Nitab4.5_0002278g0050	-0.832323	0.00253566	2.59591	226.496	152.834	Unknown Protein
Nitab4.5_0000271g0030.1	Beta-D-glucosidase IPR001764 Glycoside hydrolase, family 3, N-terminal	Nitab4.5_0000271g0030	-0.831563	0.000332576	3.47811	677.431	471.286	Beta-D-glucosidase IPR001764 Glycoside hydrolase, family 3, N-terminal
Nitab4.5_0002259g0070.1	HhH-GPD family protein IPR003265 HhH-GPD domain	DME	-0.829766	0.000122504	3.91185	1714.19	1030.84	HhH-GPD family protein IPR003265 HhH-GPD domain
Nitab4.5_0001105g0200.1	Transport protein-related	Nitab4.5_0001105g0200	-0.828771	0.00061484	3.21124	315.948	164.747	Transport protein-related
Nitab4.5_0002901g0080.1	Transcription-repair coupling factor IPR011545 DNA_RNA helicase, DEAD_DEAH box type, N-terminal	mfd	-0.828657	0.000807183	3.09303	258.261	154.853	Transcription-repair coupling factor IPR011545 DNA_RNA helicase, DEAD_DEAH box type, N-terminal
Nitab4.5_0009267g0030.1	Auxin responsive protein IPR003311 AUX_IAA protein	IAA27	-0.827984	0.00136532	2.86476	183.212	106.042	Auxin responsive protein IPR003311 AUX_IAA protein
Nitab4.5_0008232g0020.1	Kinesin motor family protein IPR010544 Kinesin-related	KIN12A	-0.827938	7.93093e-05	4.10068	1047.7	631.189	Kinesin motor family protein IPR010544 Kinesin-related
Nitab4.5_0007294g0010.1	Kinesin-like protein IPR001752 Kinesin, motor region	NACK1	-0.826419	4.60523e-05	4.33675	635.936	346.299	Kinesin-like protein IPR001752 Kinesin, motor region
Nitab4.5_0003394g0070.1	Receptor like protein kinase IPR001220 Legume lectin, beta chain	LECRKS4	-0.826231	0.00582177	2.23494	227.464	133.1	Receptor like protein kinase IPR001220 Legume lectin, beta chain
Nitab4.5_0000329g0150.1	Exostosin-like glycosyltransferase IPR004263 Exostosin-like	IRX7	-0.82533	0.00199349	2.70039	218.495	139.784	Exostosin-like glycosyltransferase IPR004263 Exostosin-like
Nitab4.5_0002726g0100.1	Ubiquitin-conjugating enzyme E2-like protein IPR015582 Ubiquitin-conjugating enzyme E2 H10	UBC19	-0.825153	0.000185874	3.73078	881.004	439.279	Ubiquitin-conjugating enzyme E2-like protein IPR015582 Ubiquitin-conjugating enzyme E2 H10
Nitab4.5_0007541g0010.1	Kinesin-like protein IPR010544 Kinesin-related	KIN12B	-0.82491	0.000725899	3.13912	500.614	329.264	Kinesin-like protein IPR010544 Kinesin-related
Nitab4.5_0000004g0100.1	WD-repeat cell cycle regulatory protein IPR017986 WD40 repeat, region	FZR3	-0.824034	0.00100305	2.99868	307.486	205.52	WD-repeat cell cycle regulatory protein IPR017986 WD40 repeat, region
Nitab4.5_0008146g0020.1	Methyltransferase IPR013216 Methyltransferase type 11	Nitab4.5_0008146g0020	-0.823282	0.001865	2.72932	300.218	147.224	Methyltransferase IPR013216 Methyltransferase type 11
Nitab4.5_0001756g0210.1	Peptidyl-prolyl cis-trans isomerase IPR001179 Peptidyl-prolyl cis-trans isomerase, FKBP-type	FKBP18	-0.822964	0.00025095	3.60041	307.811	162.611	Peptidyl-prolyl cis-trans isomerase IPR001179 Peptidyl-prolyl cis-trans isomerase, FKBP-type
Nitab4.5_0004890g0020.1	Unknown Protein	Os08g0242700	-0.821115	0.00112436	2.9491	376.305	191.266	Unknown Protein
Nitab4.5_0000312g0060.1	Pectinesterase IPR000070 Pectinesterase, catalytic	PME68	-0.82072	0.000222495	3.65268	469.552	268.032	Pectinesterase IPR000070 Pectinesterase, catalytic
Nitab4.5_0004342g0050.1	Extracellular calcium sensing receptor IPR001763 Rhodanese-like	CAS	-0.819249	3.39704e-05	4.4689	508.073	291.863	Extracellular calcium sensing receptor IPR001763 Rhodanese-like
Nitab4.5_0000159g0160.1	Forkhead-associated domain-containing protein IPR000253 Forkhead-associated	Nitab4.5_0000159g0160	-0.817086	0.00562166	2.25014	129.072	74.0754	Forkhead-associated domain-containing protein IPR000253 Forkhead-associated
Nitab4.5_0000044g0510.1	Kinesin like protein IPR001752 Kinesin, motor region	Nitab4.5_0000044g0510	-0.816975	0.000423378	3.37327	296.927	179.598	Kinesin like protein IPR001752 Kinesin, motor region
Nitab4.5_0000283g0400.1	Glyoxylate_hydroxypyruvate reductase B IPR006140 D-isomer specific 2-hydroxyacid dehydrogenase, NAD-binding	HPR	-0.815905	1.96063e-05	4.7076	672.674	394.018	Glyoxylate_hydroxypyruvate reductase B IPR006140 D-isomer specific 2-hydroxyacid dehydrogenase, NAD-binding
Nitab4.5_0002260g0030.1	26S proteasome regulatory subunit IPR016642 26S proteasome regulatory complex, non-ATPase subcomplex, Rpn2_Psmd1 subunit	RPN2A	-0.814706	0.00198021	2.70329	364.81	186.135	26S proteasome regulatory subunit IPR016642 26S proteasome regulatory complex, non-ATPase subcomplex, Rpn2_Psmd1 subunit
Nitab4.5_0000426g0270.1	Mitogen-activated protein kinase IPR002290 Serine_threonine protein kinase	MPK15	-0.813971	1.21087e-05	4.9169	985.043	519.505	Mitogen-activated protein kinase IPR002290 Serine_threonine protein kinase
Nitab4.5_0001223g0150.1	Receptor kinase IPR002290 Serine_threonine protein kinase	RKS1	-0.812806	0.00422186	2.3745	366.767	200.675	Receptor kinase IPR002290 Serine_threonine protein kinase
Nitab4.5_0004153g0070.1	Unknown Protein	Nitab4.5_0004153g0070	-0.812567	0.00261156	2.5831	318.777	184.117	Unknown Protein
Nitab4.5_0005195g0040.1	Magnesium chelatase H subunit IPR011771 Magnesium-chelatase, subunit H	CHLH	-0.810925	0.001013	2.99439	697.311	354.854	Magnesium chelatase H subunit IPR011771 Magnesium-chelatase, subunit H
Nitab4.5_0007698g0010.1	ATP-dependent Clp protease proteolytic subunit IPR018215 Peptidase S14, ClpP, active site	CLPP5	-0.809021	0.00162017	2.79044	181.193	101.144	ATP-dependent Clp protease proteolytic subunit IPR018215 Peptidase S14, ClpP, active site
Nitab4.5_0000173g0180.1	Histone H2B IPR000558 Histone H2B	HIS2B-2	-0.808522	0.000400567	3.39733	4651.09	2391.75	Histone H2B IPR000558 Histone H2B
Nitab4.5_0002561g0030.1	Unknown Protein	Nitab4.5_0002561g0030	-0.80753	6.81513e-05	4.16653	344.473	194.966	Unknown Protein
Nitab4.5_0001320g0160.1	Protochlorophyllide reductase IPR005979 Light-dependent protochlorophyllide reductase	PORA	-0.807276	0.000356682	3.44772	1865.65	1022.91	Protochlorophyllide reductase IPR005979 Light-dependent protochlorophyllide reductase
Nitab4.5_0002891g0060.1	Cyclic nucleotide gated channel IPR000595 Cyclic nucleotide-binding	CNGC5	-0.807044	1.28693e-05	4.89045	1171.17	605.057	Cyclic nucleotide gated channel IPR000595 Cyclic nucleotide-binding
Nitab4.5_0007415g0020.1	Genomic DNA chromosome 5 P1 clone MDF20	Nitab4.5_0007415g0020	-0.806713	7.31213e-05	4.13596	515.804	303.607	Genomic DNA chromosome 5 P1 clone MDF20
Nitab4.5_0001279g0120.1	GRAS family transcription factor IPR005202 GRAS transcription factor	SCL15	-0.806216	0.00356039	2.4485	176.149	98.4189	GRAS family transcription factor IPR005202 GRAS transcription factor
Nitab4.5_0000090g0010.1	B3 domain-containing protein LOC_Os12g40080 IPR003340 Transcriptional factor B3	Nitab4.5_0000090g0010	-0.805505	0.00486432	2.31298	117.744	71.4549	B3 domain-containing protein LOC_Os12g40080 IPR003340 Transcriptional factor B3
Nitab4.5_0012119g0020.1	cDNA clone J033084B06 full insert sequence IPR010341 Protein of unknown function DUF936, plant	Nitab4.5_0012119g0020	-0.804838	0.000821415	3.08544	487.947	299.321	cDNA clone J033084B06 full insert sequence IPR010341 Protein of unknown function DUF936, plant
Nitab4.5_0008193g0020.1	Myosin-like protein (Fragment)	Nitab4.5_0008193g0020	-0.80245	0.000171179	3.76655	685.049	421.082	Myosin-like protein (Fragment)
Nitab4.5_0001737g0040.1	Serine_threonine-protein kinase 6 IPR002290 Serine_threonine protein kinase	AUR2	-0.802396	0.0024523	2.61043	458.864	234.899	Serine_threonine-protein kinase 6 IPR002290 Serine_threonine protein kinase
Nitab4.5_0001392g0070.1	Potassium-transporting ATPase B chain-translocating	HMA2	-0.800901	0.00274639	2.56124	353.729	204.609	Potassium-transporting ATPase B chain-translocating
Nitab4.5_0000787g0160.1	Receptor like kinase, RLK	BAM1	-0.799748	8.40766e-05	4.07532	691.151	419.934	Receptor like kinase, RLK
Nitab4.5_0002892g0010.1	Thylakoid membrane phosphoprotein 14 kDa, chloroplastic	CURT1B	-0.799466	0.000760856	3.1187	824.469	406.021	Thylakoid membrane phosphoprotein 14 kDa, chloroplastic
Nitab4.5_0002350g0080.1	Targeting protein for Xklp2 containing protein expressed IPR009675 Targeting for Xklp2	TPX2	-0.798426	0.000965712	3.01515	203.698	117.792	Targeting protein for Xklp2 containing protein expressed IPR009675 Targeting for Xklp2
Nitab4.5_0007897g0010.1	Histone H1 IPR005818 Histone H1_H5	At2g30620	-0.796868	0.00122528	2.91176	7122.36	4683.85	Histone H1 IPR005818 Histone H1_H5
Nitab4.5_0002498g0040.1	Kinesin-like protein IPR001752 Kinesin, motor region	POK1	-0.79593	0.00076198	3.11806	1021.94	644.668	Kinesin-like protein IPR001752 Kinesin, motor region
Nitab4.5_0000707g0240.1	DNA topoisomerase 2 IPR001241 DNA topoisomerase, type IIA, subunit B or N-terminal	TOP2	-0.795425	0.00132625	2.87737	4551.66	2939.2	DNA topoisomerase 2 IPR001241 DNA topoisomerase, type IIA, subunit B or N-terminal
Nitab4.5_0003310g0050.1	Polyamine oxidase IPR002937 Amine oxidase	PAO5	-0.793401	0.00410676	2.3865	362.307	204.513	Polyamine oxidase IPR002937 Amine oxidase
Nitab4.5_0003119g0050.1	Auxin response factor 2 IPR010525 Auxin response factor	ARF2	-0.793377	0.000646506	3.18943	584.759	358.046	Auxin response factor 2 IPR010525 Auxin response factor
Nitab4.5_0005155g0020.1	Kinase interacting family protein IPR011684 KIP1-like	Nitab4.5_0005155g0020	-0.792868	0.00211066	2.67558	408.423	272.205	Kinase interacting family protein IPR011684 KIP1-like
Nitab4.5_0000505g0130.1	Ethylene receptor (Fragment) IPR014525 Signal transduction histidine kinase, hybrid-type, ethylene sensor	ETR1	-0.788877	0.00116674	2.93302	327.581	188.737	Ethylene receptor (Fragment) IPR014525 Signal transduction histidine kinase, hybrid-type, ethylene sensor
Nitab4.5_0000212g0260.1	Organic anion transporter IPR004853 Protein of unknown function DUF250	At3g17430	-0.787851	0.000233539	3.63164	279.105	165.205	Organic anion transporter IPR004853 Protein of unknown function DUF250
Nitab4.5_0001618g0290.1	Unknown Protein IPR011112 Rho termination factor, N-terminal	Nitab4.5_0001618g0290	-0.786236	0.00225457	2.64694	202.741	125.041	Unknown Protein IPR011112 Rho termination factor, N-terminal
Nitab4.5_0012747g0010.1	Integrin-linked kinase-associated serine_threonine phosphatase 2C IPR015655 Protein phosphatase 2C	Nitab4.5_0012747g0010	-0.784919	0.000477339	3.32117	274.654	170.759	Integrin-linked kinase-associated serine_threonine phosphatase 2C IPR015655 Protein phosphatase 2C
Nitab4.5_0000596g0050.1	Kinesin like protein IPR001752 Kinesin, motor region	Nitab4.5_0000596g0050	-0.781407	0.00187497	2.72701	274.449	176.035	Kinesin like protein IPR001752 Kinesin, motor region
Nitab4.5_0002265g0050.1	cDNA clone J075153F01 full insert sequence IPR009769 Protein of unknown function DUF1336	Nitab4.5_0002265g0050	-0.781284	0.000154786	3.81027	1011.98	520.271	cDNA clone J075153F01 full insert sequence IPR009769 Protein of unknown function DUF1336
Nitab4.5_0000971g0130.1	TO23-3 (Fragment)	Nitab4.5_0000971g0130	-0.78055	0.00136861	2.86372	649.213	393.994	TO23-3 (Fragment)
Nitab4.5_0003976g0070.1	Cyclin-dependent protein kinase regulator-like protein IPR015453 G2_mitotic-specific cyclin A	CYCA2-1	-0.778537	0.00182481	2.73878	257.935	153.932	Cyclin-dependent protein kinase regulator-like protein IPR015453 G2_mitotic-specific cyclin A
Nitab4.5_0003563g0020.1	Early nodulin-55-1 (Fragment) IPR003245 Plastocyanin-like	At2g25060	-0.778062	0.000761369	3.11841	633.55	341.079	Early nodulin-55-1 (Fragment) IPR003245 Plastocyanin-like
Nitab4.5_0000334g0260.1	Hemimethylated DNA binding protein IPR011722 Hemimethylated DNA-binding region	Nitab4.5_0000334g0260	-0.777944	0.00071513	3.14561	364.403	213.109	Hemimethylated DNA binding protein IPR011722 Hemimethylated DNA-binding region
Nitab4.5_0003477g0050.1	Polygalacturonase-like protein Glycoside hydrolase family 28 IPR012334 Pectin lyase fold	PCMP-H85	-0.776759	0.000582321	3.23484	299.442	175.068	Polygalacturonase-like protein Glycoside hydrolase family 28 IPR012334 Pectin lyase fold
Nitab4.5_0006376g0040.1	Peptidyl-prolyl cis-trans isomerase IPR001179 Peptidyl-prolyl cis-trans isomerase, FKBP-type	FKBP62	-0.776566	0.000162721	3.78856	6352.16	3052.73	Peptidyl-prolyl cis-trans isomerase IPR001179 Peptidyl-prolyl cis-trans isomerase, FKBP-type
Nitab4.5_0000123g0600.1	Cyclin B-like protein IPR014400 Cyclin, A_B_D_E	Nitab4.5_0000123g0600	-0.775931	0.00139613	2.85508	397.438	228.895	Cyclin B-like protein IPR014400 Cyclin, A_B_D_E
Nitab4.5_0000483g0170.1	Os02g0638200 protein (Fragment)	Nitab4.5_0000483g0170	-0.775516	0.000843848	3.07374	572.425	379.869	Os02g0638200 protein (Fragment)
Nitab4.5_0006878g0010.1	Ubiquitin-conjugating enzyme E2-like protein IPR015582 Ubiquitin-conjugating enzyme E2 H10	UBC19	-0.77465	0.000126145	3.89913	725.829	443.276	Ubiquitin-conjugating enzyme E2-like protein IPR015582 Ubiquitin-conjugating enzyme E2 H10
Nitab4.5_0000541g0090.1	Pectinacetylesterase like protein (Fragment) IPR004963 Pectinacetylesterase	Nitab4.5_0000541g0090	-0.771978	0.00517089	2.28643	364.91	202.445	Pectinacetylesterase like protein (Fragment) IPR004963 Pectinacetylesterase
Nitab4.5_0000103g0340.1	ATP-dependent DNA helicase IPR000212 DNA helicase, UvrD_REP type	Nitab4.5_0000103g0340	-0.768962	0.00184848	2.73318	206.857	127.11	ATP-dependent DNA helicase IPR000212 DNA helicase, UvrD_REP type
Nitab4.5_0000059g0450.1	HEAT repeat family protein IPR016024 Armadillo-type fold	Nitab4.5_0000059g0450	-0.763065	0.000544597	3.26392	316.763	181.216	HEAT repeat family protein IPR016024 Armadillo-type fold
Nitab4.5_0006409g0030.1	Glucan synthase like 3 IPR003440 Glycosyl transferase, family 48	CALS8	-0.762193	0.000679575	3.16776	587.476	337.194	Glucan synthase like 3 IPR003440 Glycosyl transferase, family 48
Nitab4.5_0002880g0050.1	Receptor like kinase, RLK	At4g36180	-0.761285	0.00127274	2.89526	533.42	352.885	Receptor like kinase, RLK
Nitab4.5_0009399g0010.1	Protein kinase IPR000403 Phosphatidylinositol 3- and 4-kinase, catalytic	Nitab4.5_0009399g0010	-0.760327	0.000718745	3.14342	503.896	315.082	Protein kinase IPR000403 Phosphatidylinositol 3- and 4-kinase, catalytic
Nitab4.5_0001695g0010.1	Unknown Protein	Nitab4.5_0001695g0010	-0.759386	0.000213057	3.6715	773.2	506.392	Unknown Protein
Nitab4.5_0000383g0010.1	Dtdp-glucose 4 6-dehydratase-binding domain	RHM1	-0.759156	9.2396e-05	4.03435	956.935	539.419	Dtdp-glucose 4 6-dehydratase-binding domain
Nitab4.5_0000824g0080.1	Kinase interacting family protein IPR011684 KIP1-like	Nitab4.5_0000824g0080	-0.75597	0.000591372	3.22814	407.026	245.809	Kinase interacting family protein IPR011684 KIP1-like
Nitab4.5_0024353g0010.1	Glucan endo-1 3-beta-glucosidase A6 IPR000490 Glycoside hydrolase, family 17	A6	-0.755734	0.000163011	3.78778	326.473	192.249	Glucan endo-1 3-beta-glucosidase A6 IPR000490 Glycoside hydrolase, family 17
Nitab4.5_0000572g0070.1	Unknown Protein	Nitab4.5_0000572g0070	-0.754268	0.00252829	2.59717	239.092	154.203	Unknown Protein
Nitab4.5_0000639g0260.1	Kinesin IPR001752 Kinesin, motor region	ATK4	-0.753974	0.00142178	2.84717	558.516	367.236	Kinesin IPR001752 Kinesin, motor region
Nitab4.5_0002380g0080.1	Nuclear factor related to kappa-B-binding protein related	Nfrkb	-0.751485	0.000836639	3.07746	690.618	462.129	Nuclear factor related to kappa-B-binding protein related
Nitab4.5_0001789g0110.1	BZIP transcription factor IPR011616 bZIP transcription factor, bZIP-1	Nitab4.5_0001789g0110	-0.751193	0.00218849	2.65986	304.591	189.014	BZIP transcription factor IPR011616 bZIP transcription factor, bZIP-1
Nitab4.5_0001780g0130.1	Laccase-22 IPR001117 Multicopper oxidase, type 1	SKS1	-0.75095	0.00128222	2.89204	425.852	266.962	Laccase-22 IPR001117 Multicopper oxidase, type 1
Nitab4.5_0010888g0010.1	Kinesin-like protein IPR001752 Kinesin, motor region	Nitab4.5_0010888g0010	-0.74774	0.00024044	3.61899	914.667	573.441	Kinesin-like protein IPR001752 Kinesin, motor region
Nitab4.5_0000433g0200.1	Midasin IPR012099 Midasin	Nitab4.5_0000433g0200	-0.745852	0.00477122	2.32137	794.579	535.51	Midasin IPR012099 Midasin
Nitab4.5_0006159g0030.1	2-C-methyl-D-erythritol 4-phosphate cytidylyltransferase IPR001228 4-diphosphocytidyl-2C-methyl-D-erythritol synthase	ISPD	-0.744607	0.00203586	2.69125	220.88	137.826	2-C-methyl-D-erythritol 4-phosphate cytidylyltransferase IPR001228 4-diphosphocytidyl-2C-methyl-D-erythritol synthase
Nitab4.5_0000040g0500.1	Os02g0200800 protein (Fragment) IPR009675 Targeting for Xklp2	WVD2	-0.744136	0.00329393	2.48229	254.746	139.312	Os02g0200800 protein (Fragment) IPR009675 Targeting for Xklp2
Nitab4.5_0000026g0060.1	Nucleosome assembly protein family	NRP2	-0.743367	0.000714895	3.14576	945.226	487.597	Nucleosome assembly protein family
Nitab4.5_0000101g0220.1	RNA-binding protein IPR000504 RNA recognition motif, RNP-1	Nitab4.5_0000101g0220	-0.741077	1.44429e-05	4.84035	521.676	329.268	RNA-binding protein IPR000504 RNA recognition motif, RNP-1
Nitab4.5_0002739g0050.1	Cytoplasmic glutaredoxin thioltransferase glutathione-dependent disulfide oxidoreductase IPR011899 Glutaredoxin, eukaryotic and viruses	Nitab4.5_0002739g0050	-0.739931	0.00100209	2.99909	630.746	328.378	Cytoplasmic glutaredoxin thioltransferase glutathione-dependent disulfide oxidoreductase IPR011899 Glutaredoxin, eukaryotic and viruses
Nitab4.5_0008934g0010.1	Receptor like kinase, RLK	BAM1	-0.739266	0.000745658	3.12746	609.442	392.179	Receptor like kinase, RLK
Nitab4.5_0000588g0300.1	Peroxisomal multifunctional enzyme type 2 IPR002539 MaoC-like dehydratase	ECH2	-0.737072	0.000308058	3.51137	735.959	412.79	Peroxisomal multifunctional enzyme type 2 IPR002539 MaoC-like dehydratase
Nitab4.5_0005660g0010.1	Unknown Protein	Nitab4.5_0005660g0010	-0.736782	0.00141387	2.84959	883.897	512.394	Unknown Protein
Nitab4.5_0001040g0150.1	BHLH1 transcription factor IPR001092 Basic helix-loop-helix dimerisation region bHLH	BHLH144	-0.736701	0.00309483	2.50936	252.902	149.555	BHLH1 transcription factor IPR001092 Basic helix-loop-helix dimerisation region bHLH
Nitab4.5_0004135g0040.1	Folate_biopterin transporter family protein expressed IPR004324 Biopterin transport-related protein BT1	At2g32040	-0.73637	0.0059464	2.22575	141.668	88.1829	Folate_biopterin transporter family protein expressed IPR004324 Biopterin transport-related protein BT1
Nitab4.5_0007779g0030.1	Ubiquitin-protein ligase 1 IPR000569 HECT	UPL1	-0.735187	0.00169642	2.77047	1993.67	1364.18	Ubiquitin-protein ligase 1 IPR000569 HECT
Nitab4.5_0005185g0040.1	BZIP transcription factor family protein expressed IPR011616 bZIP transcription factor, bZIP-1	RF2b	-0.734584	0.00104471	2.981	275.199	173.639	BZIP transcription factor family protein expressed IPR011616 bZIP transcription factor, bZIP-1
Nitab4.5_0000564g0170.1	Tubulin alpha-7 chain IPR002452 Alpha tubulin	TUBA	-0.73445	0.00227038	2.6439	5736.06	3700.2	Tubulin alpha-7 chain IPR002452 Alpha tubulin
Nitab4.5_0000681g0010.1	Chloroplast unusual positioning 1A	CHUP1	-0.73141	0.000485002	3.31426	881.441	552.037	Chloroplast unusual positioning 1A
Nitab4.5_0000182g0040.1	Kinesin-5 IPR001752 Kinesin, motor region	TKRP125	-0.729753	0.000872033	3.05947	718.159	432.395	Kinesin-5 IPR001752 Kinesin, motor region
Nitab4.5_0003268g0030.1	Kinesin like protein IPR001752 Kinesin, motor region	Nitab4.5_0003268g0030	-0.729621	0.000321492	3.49283	521.714	333.846	Kinesin like protein IPR001752 Kinesin, motor region
Nitab4.5_0001290g0160.1	GRAS family transcription factor (Fragment) IPR005202 GRAS transcription factor	SCL3	-0.729148	0.00102631	2.98872	356.862	202.746	GRAS family transcription factor (Fragment) IPR005202 GRAS transcription factor
Nitab4.5_0002021g0080.1	Serine_threonine-protein kinase 6 IPR002290 Serine_threonine protein kinase	AUR1	-0.728406	9.45973e-05	4.02412	561.279	365.89	Serine_threonine-protein kinase 6 IPR002290 Serine_threonine protein kinase
Nitab4.5_0007186g0020.1	Serine_threonine-protein phosphatase IPR012391 Serine_threonine protein phosphatase, BSU1	BSL2	-0.724219	6.47319e-05	4.18888	845.891	538.797	Serine_threonine-protein phosphatase IPR012391 Serine_threonine protein phosphatase, BSU1
Nitab4.5_0004470g0010.1	Serine_threonine-protein kinase IPR002290 Serine_threonine protein kinase	PBS1	-0.72392	0.00347263	2.45934	400.341	235.331	Serine_threonine-protein kinase IPR002290 Serine_threonine protein kinase
Nitab4.5_0000223g0080.1	Receptor like kinase, RLK	At4g23740	-0.723332	0.000300415	3.52228	1593.03	986.886	Receptor like kinase, RLK
Nitab4.5_0000588g0310.1	THUMP domain protein	PUS10	-0.722609	0.000146343	3.83463	364.238	230.342	THUMP domain protein
Nitab4.5_0005609g0020.1	Unknown Protein	Nitab4.5_0005609g0020	-0.719078	0.000215086	3.66739	526.75	322.875	Unknown Protein
Nitab4.5_0000676g0140.1	IFA-binding protein IPR007656 Protein of unknown function DUF593	Nitab4.5_0000676g0140	-0.718041	0.000976973	3.01012	227.633	140.867	IFA-binding protein IPR007656 Protein of unknown function DUF593
Nitab4.5_0000035g0100.1	Homology to unknown gene (Fragment)	Nitab4.5_0000035g0100	-0.715173	0.00143348	2.84361	370.02	243.185	Homology to unknown gene (Fragment)
Nitab4.5_0011040g0040.1	Kinesin-like protein IPR010544 Kinesin-related	KIN12B	-0.712774	0.0004016	3.39621	482.108	306.537	Kinesin-like protein IPR010544 Kinesin-related
Nitab4.5_0004506g0080.1	Dynamin 2 IPR001401 Dynamin, GTPase region	Nitab4.5_0004506g0080	-0.71266	7.05327e-05	4.15161	632.868	368.372	Dynamin 2 IPR001401 Dynamin, GTPase region
Nitab4.5_0003139g0100.1	Kinesin-like protein IPR001752 Kinesin, motor region	NACK2	-0.711504	0.00128813	2.89004	381.782	256.563	Kinesin-like protein IPR001752 Kinesin, motor region
Nitab4.5_0003865g0030.1	Glycogen synthase kinase IPR002290 Serine_threonine protein kinase	ASK8-1	-0.709188	0.00277643	2.55651	420.272	270.586	Glycogen synthase kinase IPR002290 Serine_threonine protein kinase
Nitab4.5_0000402g0070.1	Kinesin IPR001752 Kinesin, motor region	ATK4	-0.708932	1.81808e-05	4.74039	1117.99	710.522	Kinesin IPR001752 Kinesin, motor region
Nitab4.5_0010481g0030.1	Bundle-sheath defective protein 2 family IPR001305 Heat shock protein DnaJ, cysteine-rich region	Nitab4.5_0010481g0030	-0.708193	0.00384963	2.41458	191.83	117.434	Bundle-sheath defective protein 2 family IPR001305 Heat shock protein DnaJ, cysteine-rich region
Nitab4.5_0002868g0010.1	Alpha alpha-trehalose-phosphate synthase (UDP-forming) IPR001830 Glycosyl transferase, family 20	TPS5	-0.707009	0.000650089	3.18703	424.889	272.789	Alpha alpha-trehalose-phosphate synthase (UDP-forming) IPR001830 Glycosyl transferase, family 20
Nitab4.5_0003288g0050.1	Cc-nbs-lrr, resistance protein	Nitab4.5_0003288g0050	-0.704667	0.00179373	2.74624	271.904	174.667	Cc-nbs-lrr, resistance protein
Nitab4.5_0012787g0030.1	Os02g0638200 protein (Fragment)	Nitab4.5_0012787g0030	-0.704513	0.00119324	2.92327	423.715	280.82	Os02g0638200 protein (Fragment)
Nitab4.5_0000874g0110.1	Alpha-glucosidase IPR000322 Glycoside hydrolase, family 31	XYL1	-0.702597	0.00186135	2.73017	1091.21	704.213	Alpha-glucosidase IPR000322 Glycoside hydrolase, family 31
Nitab4.5_0001031g0140.1	Os02g0200800 protein (Fragment) IPR009675 Targeting for Xklp2	Nitab4.5_0001031g0140	-0.699247	0.001149	2.93968	240.79	150.901	Os02g0200800 protein (Fragment) IPR009675 Targeting for Xklp2
Nitab4.5_0000555g0160.1	Myosin-like protein (Fragment)	Nitab4.5_0000555g0160	-0.697938	0.000868213	3.06137	781.886	504.181	Myosin-like protein (Fragment)
Nitab4.5_0006018g0110.1	Vesicular glutamate transporter IPR016196 Major facilitator superfamily, general substrate transporter	ANTR2	-0.696336	0.00189928	2.72141	485.735	342.878	Vesicular glutamate transporter IPR016196 Major facilitator superfamily, general substrate transporter
Nitab4.5_0003254g0020.1	MATE efflux family protein expressed IPR002528 Multi antimicrobial extrusion protein MatE	TT12	-0.694612	0.00590006	2.22914	197.08	121.312	MATE efflux family protein expressed IPR002528 Multi antimicrobial extrusion protein MatE
Nitab4.5_0008059g0020.1	Hydrolase alpha_beta fold family protein IPR000073 Alpha_beta hydrolase fold-1	Nitab4.5_0008059g0020	-0.693205	0.00288844	2.53934	252.125	150.325	Hydrolase alpha_beta fold family protein IPR000073 Alpha_beta hydrolase fold-1
Nitab4.5_0000283g0180.1	Pentatricopeptide repeat-containing protein IPR002885 Pentatricopeptide repeat	MRL1	-0.689636	0.0021295	2.67172	386.577	263.093	Pentatricopeptide repeat-containing protein IPR002885 Pentatricopeptide repeat
Nitab4.5_0001119g0010.1	Subtilisin-like protease IPR015500 Peptidase S8, subtilisin-related	ARA12	-0.687251	0.000311637	3.50635	949.502	591.025	Subtilisin-like protease IPR015500 Peptidase S8, subtilisin-related
Nitab4.5_0002896g0020.1	Boron transporter IPR003020 Bicarbonate transporter, eukaryotic	BOR2	-0.686632	0.00241679	2.61676	592.745	398.003	Boron transporter IPR003020 Bicarbonate transporter, eukaryotic
Nitab4.5_0002041g0010.1	Squamosa promoter binding protein 3 IPR004333 Transcription factor, SBP-box	Nitab4.5_0002041g0010	-0.685619	0.000993318	3.00291	548.858	361.032	Squamosa promoter binding protein 3 IPR004333 Transcription factor, SBP-box
Nitab4.5_0003553g0140.1	Nucleic acid binding protein IPR018111 K Homology, type 1, subgroup	Nitab4.5_0003553g0140	-0.685145	0.000220291	3.657	529.854	339.233	Nucleic acid binding protein IPR018111 K Homology, type 1, subgroup
Nitab4.5_0004983g0040.1	Zinc finger protein CONSTANS-LIKE 1 IPR000315 Zinc finger, B-box	STH	-0.683819	0.00321228	2.49319	621.261	366.696	Zinc finger protein CONSTANS-LIKE 1 IPR000315 Zinc finger, B-box
Nitab4.5_0004129g0010.1	Ferredoxin I IPR010241 Ferredoxin (2Fe-2S), plant	SEND33	-0.682824	0.002654	2.5761	2026.04	1281.86	Ferredoxin I IPR010241 Ferredoxin (2Fe-2S), plant
Nitab4.5_0006346g0010.1	Syntaxin IPR010989 t-SNARE	KN	-0.682378	0.00218461	2.66063	959.565	564.889	Syntaxin IPR010989 t-SNARE
Nitab4.5_0004645g0020.1	1-aminocyclopropane-1-carboxylate oxidase IPR005123 Oxoglutarate and iron-dependent oxygenase	ACO	-0.682276	0.00246118	2.60886	883.116	577.357	1-aminocyclopropane-1-carboxylate oxidase IPR005123 Oxoglutarate and iron-dependent oxygenase
Nitab4.5_0001819g0030.1	Exostosin-like glycosyltransferase IPR004263 Exostosin-like	IRX7	-0.682056	0.000339608	3.46902	652.698	444.654	Exostosin-like glycosyltransferase IPR004263 Exostosin-like
Nitab4.5_0002114g0030.1	Apoptosis inhibitor 5 IPR008383 Apoptosis inhibitory 5	Nitab4.5_0002114g0030	-0.681941	0.00156716	2.80489	381.783	259.772	Apoptosis inhibitor 5 IPR008383 Apoptosis inhibitory 5
Nitab4.5_0001422g0050.1	Genomic DNA chromosome 5 P1 clone MQB2	Nitab4.5_0001422g0050	-0.6818	0.00236	2.62709	240.956	160.136	Genomic DNA chromosome 5 P1 clone MQB2
Nitab4.5_0001526g0130.1	ATP-dependent DNA helicase 2 subunit KU70 IPR006165 DNA helicase, ATP-dependent, Ku70 subunit	KU70	-0.680646	0.00122867	2.91057	282.221	176.689	ATP-dependent DNA helicase 2 subunit KU70 IPR006165 DNA helicase, ATP-dependent, Ku70 subunit
Nitab4.5_0010636g0020.1	Magnesium chelatase H subunit IPR011771 Magnesium-chelatase, subunit H	CHLH	-0.680515	0.00220565	2.65646	1098.03	617.599	Magnesium chelatase H subunit IPR011771 Magnesium-chelatase, subunit H
Nitab4.5_0000008g0410.1	Receptor lectin kinase-like protein IPR001220 Legume lectin, beta chain	Nitab4.5_0000008g0410	-0.677765	0.00130197	2.8854	456.778	296.879	Receptor lectin kinase-like protein IPR001220 Legume lectin, beta chain
Nitab4.5_0001044g0080.1	Histone H1 IPR005818 Histone H1_H5	At2g30620	-0.676237	0.000372675	3.42867	15303.6	8823.12	Histone H1 IPR005818 Histone H1_H5
Nitab4.5_0006096g0020.1	Ethylene receptor IPR014525 Signal transduction histidine kinase, hybrid-type, ethylene sensor	EIN4	-0.673679	0.00117884	2.92854	402.747	281.028	Ethylene receptor IPR014525 Signal transduction histidine kinase, hybrid-type, ethylene sensor
Nitab4.5_0000084g0270.1	Sec-independent protein translocase protein tatA_E homolog IPR006312 Twin-arginine translocation protein TatA_E	TATB	-0.671677	0.000917131	3.03757	305.99	192.726	Sec-independent protein translocase protein tatA_E homolog IPR006312 Twin-arginine translocation protein TatA_E
Nitab4.5_0011416g0010.1	Phosphatidylinositol transfer protein SFH5 IPR001251 Cellular retinaldehyde-binding_triple function, C-terminal	PATL4	-0.668576	0.00072767	3.13807	1257.36	762.302	Phosphatidylinositol transfer protein SFH5 IPR001251 Cellular retinaldehyde-binding_triple function, C-terminal
Nitab4.5_0000326g0220.1	60 ribosomal protein L14 IPR002784 Ribosomal protein L14	RPL14B	-0.664753	0.000725993	3.13907	2791.12	1695	60 ribosomal protein L14 IPR002784 Ribosomal protein L14
Nitab4.5_0000131g0280.1	Kinesin-like protein IPR001752 Kinesin, motor region	Nitab4.5_0000131g0280	-0.663274	0.00135566	2.86785	492.646	333.193	Kinesin-like protein IPR001752 Kinesin, motor region
Nitab4.5_0004639g0020.1	NAD-dependent epimerase_dehydratase-binding domain	At2g37660	-0.658724	7.58586e-05	4.11999	1522.5	977.111	NAD-dependent epimerase_dehydratase-binding domain
Nitab4.5_0001986g0020.1	Kinesin-like protein IPR001752 Kinesin, motor region	NACK1	-0.655346	0.000145158	3.83816	930.29	602.132	Kinesin-like protein IPR001752 Kinesin, motor region
Nitab4.5_0000027g0470.1	Chalcone--flavonone isomerase IPR003466 Chalcone isomerase, subgroup	CHI	-0.654325	0.00202343	2.69391	449.683	325.053	Chalcone--flavonone isomerase IPR003466 Chalcone isomerase, subgroup
Nitab4.5_0000343g0260.1	Subtilisin-like protease IPR015500 Peptidase S8, subtilisin-related	ARA12	-0.653865	0.000524937	3.27989	2059.55	1481.36	Subtilisin-like protease IPR015500 Peptidase S8, subtilisin-related
Nitab4.5_0000111g0090.1	Cyclin A1 IPR015453 G2_mitotic-specific cyclin A	CYCA1-1	-0.65344	0.00233963	2.63085	924.717	634.744	Cyclin A1 IPR015453 G2_mitotic-specific cyclin A
Nitab4.5_0001336g0030.1	Cell division protein kinase 10 IPR002290 Serine_threonine protein kinase	At1g09600	-0.652121	5.09974e-05	4.29245	1182.39	770.575	Cell division protein kinase 10 IPR002290 Serine_threonine protein kinase
Nitab4.5_0005016g0020.1	Unknown Protein IPR012337 Polynucleotidyl transferase, ribonuclease H fold	B34	-0.651422	0.000617083	3.20966	3379.46	2103.1	Unknown Protein IPR012337 Polynucleotidyl transferase, ribonuclease H fold
Nitab4.5_0002763g0060.1	Phosphatase 2C family protein IPR015655 Protein phosphatase 2C	Os06g0717800	-0.650453	0.00102407	2.98967	1325.59	781.02	Phosphatase 2C family protein IPR015655 Protein phosphatase 2C
Nitab4.5_0000944g0030.1	C2H2L domain class transcription factor IPR007087 Zinc finger, C2H2-type	MGP	-0.649924	0.00184128	2.73488	681.858	414.515	C2H2L domain class transcription factor IPR007087 Zinc finger, C2H2-type
Nitab4.5_0003588g0060.1	Os10g0358600 protein (Fragment)	Nitab4.5_0003588g0060	-0.647223	0.000139243	3.85623	837.553	555.987	Os10g0358600 protein (Fragment)
Nitab4.5_0000527g0080.1	Kinesin-5 IPR001752 Kinesin, motor region	TKRP125	-0.647196	0.00186405	2.72954	718.531	493.806	Kinesin-5 IPR001752 Kinesin, motor region
Nitab4.5_0003853g0030.1	Baculoviral IAP repeat-containing 2 IPR018957 Zinc finger, C3HC4 RING-type	Nitab4.5_0003853g0030	-0.644998	0.00075639	3.12125	348.151	225.854	Baculoviral IAP repeat-containing 2 IPR018957 Zinc finger, C3HC4 RING-type
Nitab4.5_0000856g0210.1	Ethylene receptor IPR001789 Signal transduction response regulator, receiver region IPR014525 Signal transduction histidine kinase, hybrid-type, ethylene sensor IPR005467 Signal transduction histidine kinase, core	EIN4	-0.644942	0.00346193	2.46068	314.586	202.106	Ethylene receptor IPR001789 Signal transduction response regulator, receiver region IPR014525 Signal transduction histidine kinase, hybrid-type, ethylene sensor IPR005467 Signal transduction histidine kinase, core
Nitab4.5_0000224g0020.1	ARGONAUTE 1 IPR003165 Stem cell self-renewal protein Piwi	AGO10	-0.640978	0.000899569	3.04597	1753.26	1307.24	ARGONAUTE 1 IPR003165 Stem cell self-renewal protein Piwi
Nitab4.5_0004959g0070.1	Os07g0507200 protein (Fragment) IPR009675 Targeting for Xklp2	TPX2	-0.640546	0.00121944	2.91384	513.463	313.834	Os07g0507200 protein (Fragment) IPR009675 Targeting for Xklp2
Nitab4.5_0012493g0010.1	Glycerol-3-phosphate acyltransferase IPR016222 Glycerol-3-phosphate O-acyltransferase	Nitab4.5_0012493g0010	-0.640486	0.00161087	2.79294	416.718	271.525	Glycerol-3-phosphate acyltransferase IPR016222 Glycerol-3-phosphate O-acyltransferase
Nitab4.5_0000296g0030.1	Glucan endo-1 3-beta-glucosidase A6 IPR000490 Glycoside hydrolase, family 17	A6	-0.637001	0.00365461	2.43716	742.761	426.887	Glucan endo-1 3-beta-glucosidase A6 IPR000490 Glycoside hydrolase, family 17
Nitab4.5_0000500g0090.1	50S ribosomal protein L19 IPR001857 Ribosomal protein L19	RPL19	-0.636207	0.00284078	2.54656	385.178	256.657	50S ribosomal protein L19 IPR001857 Ribosomal protein L19
Nitab4.5_0000295g0160.1	Inhibitor of apoptosis protein (AGAP011326-PA) IPR001841 Zinc finger, RING-type	Nitab4.5_0000295g0160	-0.635581	0.0034622	2.46065	303.723	197.847	Inhibitor of apoptosis protein (AGAP011326-PA) IPR001841 Zinc finger, RING-type
Nitab4.5_0001008g0010.1	Kinesin (Centromeric protein)-like protein	POK1	-0.635352	0.00150781	2.82165	1024.79	660.703	Kinesin (Centromeric protein)-like protein
Nitab4.5_0007815g0020.1	Kinesin-like protein IPR001752 Kinesin, motor region	POK1	-0.635126	0.00248485	2.6047	1088.68	757.46	Kinesin-like protein IPR001752 Kinesin, motor region
Nitab4.5_0002641g0080.1	Mitochondrial import receptor subunit TOM40 IPR001925 Porin, eukaryotic type	TOM40-1	-0.634421	0.00269631	2.56923	363.738	224.68	Mitochondrial import receptor subunit TOM40 IPR001925 Porin, eukaryotic type
Nitab4.5_0002088g0030.1	Chromodomain-helicase-DNA-binding protein 7 IPR000330 SNF2-related	Nitab4.5_0002088g0030	-0.632631	0.000848483	3.07136	424.469	295.109	Chromodomain-helicase-DNA-binding protein 7 IPR000330 SNF2-related
Nitab4.5_0003401g0010.1	Glutamyl-tRNA(Gln) amidotransferase subunit A IPR000120 Amidase signature enzyme	TOC64	-0.62926	0.0016989	2.76983	403.718	271.516	Glutamyl-tRNA(Gln) amidotransferase subunit A IPR000120 Amidase signature enzyme
Nitab4.5_0003274g0090.1	PGR5-like protein 1A, chloroplastic	PGRL1A	-0.627021	0.00336958	2.47242	497.615	317.601	PGR5-like protein 1A, chloroplastic
Nitab4.5_0006338g0050.1	Phytoene desaturase	PDS	-0.624592	0.00202784	2.69297	555.369	363.509	Phytoene desaturase
Nitab4.5_0011210g0010.1	Genomic DNA chromosome 3 P1 clone MUJ8	Nitab4.5_0011210g0010	-0.615388	0.00193524	2.71327	774.016	511.903	Genomic DNA chromosome 3 P1 clone MUJ8
Nitab4.5_0001483g0020.1	Beta-galactosidase IPR001944 Glycoside hydrolase, family 35	Nitab4.5_0001483g0020	-0.614589	0.00192415	2.71576	468.198	309.214	Beta-galactosidase IPR001944 Glycoside hydrolase, family 35
Nitab4.5_0000303g0130.1	50S ribosomal protein L21 IPR001787 Ribosomal protein L21	RPL21	-0.614136	0.000419343	3.37743	563.08	375.621	50S ribosomal protein L21 IPR001787 Ribosomal protein L21
Nitab4.5_0002260g0040.1	Adenosylhomocysteinase IPR000043 S-adenosyl-L-homocysteine hydrolase	SAHH	-0.612934	0.00115254	2.93834	2666.82	1798.61	Adenosylhomocysteinase IPR000043 S-adenosyl-L-homocysteine hydrolase
Nitab4.5_0001584g0080.1	BEL1-like homeodomain protein 3 IPR006563 POX	ATH1	-0.61208	0.000499608	3.30137	1086.62	743.875	BEL1-like homeodomain protein 3 IPR006563 POX
Nitab4.5_0000201g0180.1	Glucan endo-1 3-beta-glucosidase 3 IPR013781 Glycoside hydrolase, subgroup, catalytic core	At1g66250	-0.611187	0.000287843	3.54084	1237.38	805.438	Glucan endo-1 3-beta-glucosidase 3 IPR013781 Glycoside hydrolase, subgroup, catalytic core
Nitab4.5_0006569g0040.1	Alpha_beta hydrolase IPR000073 Alpha_beta hydrolase fold-1	Nitab4.5_0006569g0040	-0.609511	0.00042686	3.36971	1148.87	795.781	Alpha_beta hydrolase IPR000073 Alpha_beta hydrolase fold-1
Nitab4.5_0000409g0060.1	Uroporphyrinogen decarboxylase	DCUP	-0.608358	0.00332464	2.47825	413.531	267.388	Uroporphyrinogen decarboxylase
Nitab4.5_0009772g0010.1	Nucleobase ascorbate transporter IPR006043 Xanthine_uracil_vitamin C permease	NAT1	-0.605365	0.00310552	2.50787	331.679	226.609	Nucleobase ascorbate transporter IPR006043 Xanthine_uracil_vitamin C permease
Nitab4.5_0002938g0010.1	Myosin heavy chain-like IPR008545 Protein of unknown function DUF827, plant	At2g38370	-0.604678	0.000424942	3.37167	769.712	527.288	Myosin heavy chain-like IPR008545 Protein of unknown function DUF827, plant
Nitab4.5_0003111g0100.1	Glutathione-regulated potassium-efflux system protein IPR004771 K+_H+ exchanger	KEA2	-0.59948	0.00174408	2.75843	595.56	408.102	Glutathione-regulated potassium-efflux system protein IPR004771 K+_H+ exchanger
Nitab4.5_0001181g0070.1	Phosphatidylinositol transfer protein SFH5 IPR001251 Cellular retinaldehyde-binding_triple function, C-terminal	PATL4	-0.596303	0.00100601	2.9974	1010.96	640.023	Phosphatidylinositol transfer protein SFH5 IPR001251 Cellular retinaldehyde-binding_triple function, C-terminal
Nitab4.5_0004817g0040.1	Unknown Protein	Nitab4.5_0004817g0040	-0.592364	0.00139263	2.85616	524.592	352.788	Unknown Protein
Nitab4.5_0000231g0380.1	Glucan endo-1 3-beta-glucosidase 1 IPR012946 X8	At1g69295	-0.591248	0.000817986	3.08725	1281.83	910.551	Glucan endo-1 3-beta-glucosidase 1 IPR012946 X8
Nitab4.5_0000898g0120.1	Binding protein	Nitab4.5_0000898g0120	-0.589662	0.00319206	2.49593	391.696	277.559	Binding protein
Nitab4.5_0000702g0100.1	Cyclin B2 IPR014400 Cyclin, A_B_D_E	Nitab4.5_0000702g0100	-0.587566	0.00228903	2.64035	392.096	267.621	Cyclin B2 IPR014400 Cyclin, A_B_D_E
Nitab4.5_0002470g0070.1	Sodium-calcium exchanger 3 (Fragment) IPR004837 Sodium_calcium exchanger membrane region	MHX	-0.587452	0.000832334	3.0797	650.221	445.328	Sodium-calcium exchanger 3 (Fragment) IPR004837 Sodium_calcium exchanger membrane region
Nitab4.5_0000583g0140.1	Vesicular glutamate transporter IPR016196 Major facilitator superfamily, general substrate transporter	ANTR2	-0.584547	0.00140354	2.85278	532.007	346.812	Vesicular glutamate transporter IPR016196 Major facilitator superfamily, general substrate transporter
Nitab4.5_0006788g0010.1	Unknown Protein	Nitab4.5_0006788g0010	-0.583685	0.000410083	3.38713	715.667	512.644	Unknown Protein
Nitab4.5_0005160g0010.1	Diacylglycerol kinase 1 IPR000756 Diacylglycerol kinase accessory region	DGK1	-0.58127	0.00453934	2.34301	375.109	266.822	Diacylglycerol kinase 1 IPR000756 Diacylglycerol kinase accessory region
Nitab4.5_0004932g0040.1	Histone-lysine n-methyltransferase IPR001214 SET	SUVR5	-0.578816	0.00142633	2.84578	1125.96	805.639	Histone-lysine n-methyltransferase IPR001214 SET
Nitab4.5_0006260g0030.1	Secretory carrier membrane protein IPR007273 SCAMP	SCAMP3	-0.573958	0.00387346	2.4119	398.099	261.553	Secretory carrier membrane protein IPR007273 SCAMP
Nitab4.5_0002875g0060.1	Microtubule-associated protein TORTIFOLIA1 IPR011989 Armadillo-like helical	Nitab4.5_0002875g0060	-0.568193	0.00250905	2.60049	586.269	383.601	Microtubule-associated protein TORTIFOLIA1 IPR011989 Armadillo-like helical
Nitab4.5_0008073g0030.1	Ribosome biogenesis protein NSA2 IPR001047 Ribosomal protein S8e	nsa2	-0.561769	0.000208961	3.67993	1991.6	1367.64	Ribosome biogenesis protein NSA2 IPR001047 Ribosomal protein S8e
Nitab4.5_0000244g0180.1	Xylose isomerase IPR013452 Xylose isomerase, bacterial type	XYLA	-0.561389	0.00241411	2.61724	676.352	445.976	Xylose isomerase IPR013452 Xylose isomerase, bacterial type
Nitab4.5_0007346g0070.1	Histone deacetylase complex subunit SAP18 IPR017250 Histone deacetylase complex, SAP18 subunit	At2g45640	-0.559798	0.000769652	3.11371	688.906	478.706	Histone deacetylase complex subunit SAP18 IPR017250 Histone deacetylase complex, SAP18 subunit
Nitab4.5_0000147g0070.1	GTP-binding protein lepA IPR006297 GTP-binding protein LepA	VITISV_013255	-0.557672	0.00116635	2.93317	729.736	494.457	GTP-binding protein lepA IPR006297 GTP-binding protein LepA
Nitab4.5_0001317g0090.1	Kinesin like protein IPR001752 Kinesin, motor region	kif11	-0.526532	0.00234699	2.62949	673.405	462.715	Kinesin like protein IPR001752 Kinesin, motor region
Nitab4.5_0002406g0020.1	Os04g0376600 protein (Fragment)	XRI1	-0.525598	0.00288307	2.54015	582.129	427.135	Os04g0376600 protein (Fragment)
Nitab4.5_0001212g0070.1	Xylose isomerase IPR013452 Xylose isomerase, bacterial type	XYLA	-0.524771	0.00099071	3.00405	857.493	603.993	Xylose isomerase IPR013452 Xylose isomerase, bacterial type
Nitab4.5_0000652g0110.1	Tubulin beta chain IPR002453 Beta tubulin	TUBB1	-0.521732	0.00251654	2.5992	5731.88	4127.28	Tubulin beta chain IPR002453 Beta tubulin
Nitab4.5_0000907g0080.1	Polyphenol oxidase IPR016213 Polyphenol oxidase, plant	Nitab4.5_0000907g0080	-0.51763	0.0021603	2.66549	42557.7	31057.8	Polyphenol oxidase IPR016213 Polyphenol oxidase, plant
Nitab4.5_0000603g0090.1	Pentatricopeptide repeat-containing protein IPR002885 Pentatricopeptide repeat	PCMP-H85	-0.510593	0.00267151	2.57324	607.78	429.97	Pentatricopeptide repeat-containing protein IPR002885 Pentatricopeptide repeat
Nitab4.5_0000754g0030.1	Unknown Protein	Nitab4.5_0000754g0030	-0.490467	0.00195433	2.709	1467.92	1107.84	Unknown Protein
Nitab4.5_0000171g0340.1	Receptor like kinase, RLK	At5g58300	-0.488331	0.00322452	2.49154	1086.05	742.45	Receptor like kinase, RLK
Nitab4.5_0009541g0020.1	Subtilisin-like protease IPR015500 Peptidase S8, subtilisin-related	ARA12	-0.485023	0.00243542	2.61343	1570.08	1198.19	Subtilisin-like protease IPR015500 Peptidase S8, subtilisin-related
Nitab4.5_0001090g0120.1	Phosphatase 2C family protein IPR015655 Protein phosphatase 2C	At4g03415	-0.484925	0.00271284	2.56658	728.511	531.307	Phosphatase 2C family protein IPR015655 Protein phosphatase 2C
Nitab4.5_0000085g0270.1	Kinase interacting family protein IPR011684 KIP1-like	Nitab4.5_0000085g0270	-0.473704	0.00228187	2.64171	3128.39	2430.95	Kinase interacting family protein IPR011684 KIP1-like
Nitab4.5_0002260g0250.1	TPR repeat protein IPR011990 Tetratricopeptide-like helical	SEC	-0.462354	0.00200928	2.69696	2339.01	1765.21	TPR repeat protein IPR011990 Tetratricopeptide-like helical
Nitab4.5_0001317g0130.1	SEC14-like protein IPR001251 Cellular retinaldehyde-binding_triple function, C-terminal	SFH8	-0.425216	0.00397893	2.40023	1796.84	1334.17	SEC14-like protein IPR001251 Cellular retinaldehyde-binding_triple function, C-terminal
Nitab4.5_0000317g0020.1	Metallothionein-like protein IPR000347 Plant metallothionein, family 15	Nitab4.5_0000317g0020	-0.425106	0.000331498	3.47952	179.349	54.5682	Metallothionein-like protein IPR000347 Plant metallothionein, family 15
Nitab4.5_0000143g0160.1	Sodium-dependent dicarboxylate transporter IPR001898 Sodium_sulphate symporter	TDT	-0.297214	5.29418e-05	4.2762	170.756	54.2431	Sodium-dependent dicarboxylate transporter IPR001898 Sodium_sulphate symporter
Nitab4.5_0005083g0010.1	Thioredoxin H IPR015467 Thioredoxin, core	TRX2	-0.275823	0.00221729	2.65418	104.181	36.199	Thioredoxin H IPR015467 Thioredoxin, core
Nitab4.5_0016068g0010.1	Glucosyltransferase IPR002213 UDP-glucuronosyl_UDP-glucosyltransferase	GT5	-0.171553	0.000357221	3.44706	547.237	288.947	Glucosyltransferase IPR002213 UDP-glucuronosyl_UDP-glucosyltransferase
Nitab4.5_0005831g0110.1	ORF42f	ycf68-1	-0.15067	0.00353678	2.45139	72.0537	150.561	ORF42f
Nitab4.5_0001946g0040.1	40S ribosomal protein S30-like IPR006846 Ribosomal protein S30	RPS30A	-0.0915133	0.00265389	2.57612	871.339	524.404	40S ribosomal protein S30-like IPR006846 Ribosomal protein S30
Nitab4.5_0004816g0080.1	Unknown Protein	At1g66480	-0.0779374	0.00202882	2.69276	75.5757	35.6307	Unknown Protein
Nitab4.5_0000652g0090.1	Phosphatidylcholine:ceramide cholinephosphotransferase 1	IPCS2	-0.0624559	0.00409195	2.38807	214.986	330.657	Phosphatidylcholine:ceramide cholinephosphotransferase 1
Nitab4.5_0000760g0090.1	No_annotation	Nitab4.5_0000760g0090	-0.051097	0.000168142	3.77432	163.145	70.4809
Nitab4.5_0001561g0080.1	Nuclear SR-like RNA binding protein IPR012677 Nucleotide-binding, alpha-beta plait	Nitab4.5_0001561g0080	-0.0175172	0.00468182	2.32959	833.884	1123.86	Nuclear SR-like RNA binding protein IPR012677 Nucleotide-binding, alpha-beta plait
Nitab4.5_0005328g0010.1	Cold shock protein-1 IPR002059 Cold-shock protein, DNA-binding	GRP-2	0.0138822	0.000934018	3.02964	386.764	619.992	Cold shock protein-1 IPR002059 Cold-shock protein, DNA-binding
Nitab4.5_0001567g0190.1	U-box domain-containing protein IPR011989 Armadillo-like helical	Nitab4.5_0001567g0190	0.0606289	0.00357981	2.44614	324.248	517.495	U-box domain-containing protein IPR011989 Armadillo-like helical
Nitab4.5_0000510g0150.1	Sieve element-occluding protein 3	Nitab4.5_0000510g0150	0.0737487	0.000453952	3.34299	376.372	192.516	Sieve element-occluding protein 3
Nitab4.5_0008037g0010.1	Photosystem II core complex proteins psbY	PSBY	0.0746868	0.00343412	2.46418	1998.43	1505.86	Photosystem II core complex proteins psbY
Nitab4.5_0000500g0060.1	Unknown Protein	Nitab4.5_0000500g0060	0.078545	0.00213163	2.67129	589.851	382.95	Unknown Protein
Nitab4.5_0004882g0010.1	Universal stress protein family protein IPR006016 UspA	Nitab4.5_0004882g0010	0.0800186	0.000261612	3.58234	653.196	1169.99	Universal stress protein family protein IPR006016 UspA
Nitab4.5_0001600g0120.1	LRR receptor-like serine_threonine-protein kinase, RLP	SERK2	0.110666	0.00162555	2.789	304.113	195.412	LRR receptor-like serine_threonine-protein kinase, RLP
Nitab4.5_0000389g0070.1	Ectonucleoside triphosphate diphosphohydrolase 6 IPR000407 Nucleoside phosphatase GDA1_CD39	RROP1	0.119363	0.00454652	2.34232	1351.08	2416.79	Ectonucleoside triphosphate diphosphohydrolase 6 IPR000407 Nucleoside phosphatase GDA1_CD39
Nitab4.5_0003657g0020.1	Unknown Protein	Nitab4.5_0003657g0020	0.13961	3.17905e-05	4.4977	199.304	103.559	Unknown Protein
Nitab4.5_0006328g0010.1	Unknown Protein	Nitab4.5_0006328g0010	0.252572	0.00274742	2.56107	901.279	686.413	Unknown Protein
Nitab4.5_0011877g0010.1	Peptidyl-prolyl cis-trans isomerase IPR001179 Peptidyl-prolyl cis-trans isomerase, FKBP-type	FKBP65	0.432235	0.00240232	2.61937	4291.24	5432.29	Peptidyl-prolyl cis-trans isomerase IPR001179 Peptidyl-prolyl cis-trans isomerase, FKBP-type
Nitab4.5_0006538g0070.1	chaperonin IPR001844 Chaperonin Cpn60	Nitab4.5_0006538g0070	0.469435	0.00023827	3.62293	7688.31	10122	chaperonin IPR001844 Chaperonin Cpn60
Nitab4.5_0000611g0010.1	Peroxiredoxin IPR013740 Redoxin	PRXIIB	0.474962	0.00484425	2.31477	3261.4	4402.29	Peroxiredoxin IPR013740 Redoxin
Nitab4.5_0004008g0070.1	Chaperone DnaK IPR012725 Chaperone DnaK	Nitab4.5_0004008g0070	0.480723	0.00356895	2.44746	1295.45	1933.16	Chaperone DnaK IPR012725 Chaperone DnaK
Nitab4.5_0002137g0090.1	3-isopropylmalate dehydratase large subunit IPR006249 Aconitase_iron regulatory protein 2	Nitab4.5_0002137g0090	0.483808	0.0014588	2.836	1956.44	2581.3	3-isopropylmalate dehydratase large subunit IPR006249 Aconitase_iron regulatory protein 2
Nitab4.5_0001364g0060.1	60S ribosomal protein L24 IPR000988 Ribosomal protein L24e	At2g44860	0.488863	0.00244311	2.61206	1050.82	1404.15	60S ribosomal protein L24 IPR000988 Ribosomal protein L24e
Nitab4.5_0001922g0070.1	Enolase IPR000941 Enolase	PGH1	0.491035	0.000796965	3.09856	3324.8	4689.97	Enolase IPR000941 Enolase
Nitab4.5_0010189g0020.1	Serine_threonine-protein phosphatase (Fragment) IPR011990 Tetratricopeptide-like helical	At4g22670	0.497042	0.00166622	2.77827	1403.62	2068.21	Serine_threonine-protein phosphatase (Fragment) IPR011990 Tetratricopeptide-like helical
Nitab4.5_0001483g0010.1	Transmembrane 9 superfamily protein member 4	TM9SF4	0.499154	0.00121898	2.914	541.989	757.677	Transmembrane 9 superfamily protein member 4
Nitab4.5_0002129g0020.1	ABC transporter G family member 3 IPR013525 ABC-2 type transporter	ABCG3	0.509072	0.00586314	2.23187	318.149	447.741	ABC transporter G family member 3 IPR013525 ABC-2 type transporter
Nitab4.5_0007912g0010.1	Ubiquitin ligase complex F-box protein GRR1 IPR006553 Leucine-rich repeat, cysteine-containing subtype	EBF1	0.509992	0.000805081	3.09416	1219.47	1704.42	Ubiquitin ligase complex F-box protein GRR1 IPR006553 Leucine-rich repeat, cysteine-containing subtype
Nitab4.5_0006756g0020.1	40S ribosomal protein S8 IPR001047 Ribosomal protein S8e	RPS8	0.515775	0.00145931	2.83585	1579.03	2333.99	40S ribosomal protein S8 IPR001047 Ribosomal protein S8e
Nitab4.5_0000271g0020.1	Beta-D-glucosidase IPR001764 Glycoside hydrolase, family 3, N-terminal	Nitab4.5_0000271g0020	0.519954	0.00511628	2.29105	329.999	465.917	Beta-D-glucosidase IPR001764 Glycoside hydrolase, family 3, N-terminal
Nitab4.5_0000669g0060.1	Valyl-tRNA synthetase IPR002303 Valyl-tRNA synthetase, class Ia	VALRS	0.52219	0.00165846	2.78029	1758.71	2518	Valyl-tRNA synthetase IPR002303 Valyl-tRNA synthetase, class Ia
Nitab4.5_0002290g0040.1	Chaperone DnaK IPR012725 Chaperone DnaK	Nitab4.5_0002290g0040	0.524579	8.60473e-05	4.06526	1658.8	2329.18	Chaperone DnaK IPR012725 Chaperone DnaK
Nitab4.5_0006030g0020.1	Heat shock protein 90 IPR019805 Heat shock protein Hsp90, conserved site IPR018249 EF-HAND 2 IPR001404 Heat shock protein Hsp90	HSC80	0.527357	0.000116662	3.93307	4985.79	7422.83	Heat shock protein 90 IPR019805 Heat shock protein Hsp90, conserved site IPR018249 EF-HAND 2 IPR001404 Heat shock protein Hsp90
Nitab4.5_0003130g0050.1	Heat shock protein 90 IPR003594 ATP-binding region, ATPase-like IPR001404 Heat shock protein Hsp90	HSC80	0.527609	0.00137074	2.86305	5337.33	8191.28	Heat shock protein 90 IPR003594 ATP-binding region, ATPase-like IPR001404 Heat shock protein Hsp90
Nitab4.5_0008640g0020.1	Enhancer of yellow 2 transcription factor homolog IPR018783 Transcription factor, enhancer of yellow 2	SUS1	0.531898	0.00179849	2.74509	331.826	473.659	Enhancer of yellow 2 transcription factor homolog IPR018783 Transcription factor, enhancer of yellow 2
Nitab4.5_0013238g0010.1	Protein-P-II uridylyltransferase IPR002912 Amino acid-binding ACT	Nitab4.5_0013238g0010	0.533071	0.00243735	2.61308	1331.78	1900.22	Protein-P-II uridylyltransferase IPR002912 Amino acid-binding ACT
Nitab4.5_0001737g0030.1	Phosphofructokinase family protein IPR012004 Pyrophosphate-dependent phosphofructokinase TP0108	PFK3	0.53328	0.00513231	2.28969	256.54	368.53	Phosphofructokinase family protein IPR012004 Pyrophosphate-dependent phosphofructokinase TP0108
Nitab4.5_0006574g0100.1	WD-40 repeat protein IPR012979 Protein of unknown function NUC189, C-terminal	Nitab4.5_0006574g0100	0.534792	0.00258031	2.58833	439.596	653.711	WD-40 repeat protein IPR012979 Protein of unknown function NUC189, C-terminal
Nitab4.5_0002620g0020.1	Insulin degrading enzyme IPR011237 Peptidase M16, core	Nitab4.5_0002620g0020	0.538169	0.000674525	3.171	605.85	852.795	Insulin degrading enzyme IPR011237 Peptidase M16, core
Nitab4.5_0006126g0020.1	Nucleosome assembly protein 1-like protein 2	NAP1;2	0.543894	0.00433333	2.36318	816.764	1183.1	Nucleosome assembly protein 1-like protein 2
Nitab4.5_0011048g0010.1	Glutamyl-tRNA(Gln) amidotransferase subunit A IPR000120 Amidase signature enzyme	Nitab4.5_0011048g0010	0.546945	0.00244233	2.6122	660.283	894.713	Glutamyl-tRNA(Gln) amidotransferase subunit A IPR000120 Amidase signature enzyme
Nitab4.5_0000566g0250.1	Profilin IPR005455 Profilin, plant	Nitab4.5_0000566g0250	0.551893	0.00400405	2.3975	819.345	1129.76	Profilin IPR005455 Profilin, plant
Nitab4.5_0001794g0140.1	Ras-related protein Rab-7 IPR002078 RNA polymerase sigma factor 54, interaction	RABG3F	0.551903	0.00066067	3.18002	716.745	1017.27	Ras-related protein Rab-7 IPR002078 RNA polymerase sigma factor 54, interaction
Nitab4.5_0000141g0010.1	Eukaryotic translation initiation factor 5A IPR001884 Translation elongation factor, IF5A	EIF-5A2	0.554767	0.00385918	2.4135	5505.44	8152.9	Eukaryotic translation initiation factor 5A IPR001884 Translation elongation factor, IF5A
Nitab4.5_0008025g0020.1	Valyl-tRNA synthetase IPR002303 Valyl-tRNA synthetase, class Ia	VALRS	0.556726	0.00402392	2.39535	1301.17	1919.48	Valyl-tRNA synthetase IPR002303 Valyl-tRNA synthetase, class Ia
Nitab4.5_0002792g0050.1	GTP-binding family protein IPR006073 GTP1_OBG	Nitab4.5_0002792g0050	0.55812	0.00131312	2.8817	356.694	524.208	GTP-binding family protein IPR006073 GTP1_OBG
Nitab4.5_0012402g0010.1	4-methyl-5(B-hydroxyethyl)-thiazole monophosphate biosynthesis enzyme ThiJ IPR006287 DJ-1	DJ1B	0.559653	0.00449448	2.34732	625.1	978.101	4-methyl-5(B-hydroxyethyl)-thiazole monophosphate biosynthesis enzyme ThiJ IPR006287 DJ-1
Nitab4.5_0002450g0070.1	NF-X1 finger transcription factor IPR000967 Zinc finger, NF-X1-type	NFXL1	0.560546	0.00403399	2.39426	349.272	537.829	NF-X1 finger transcription factor IPR000967 Zinc finger, NF-X1-type
Nitab4.5_0007835g0010.1	Subtilisin-like protease IPR015500 Peptidase S8, subtilisin-related	ARA12	0.561455	0.00254824	2.59376	624.412	856.767	Subtilisin-like protease IPR015500 Peptidase S8, subtilisin-related
Nitab4.5_0000574g0120.1	Ferredoxin--NADP reductase IPR012146 Ferredoxin--NADP reductase	Nitab4.5_0000574g0120	0.561876	0.00247115	2.6071	422.385	564.053	Ferredoxin--NADP reductase IPR012146 Ferredoxin--NADP reductase
Nitab4.5_0005191g0060.1	Chaperone protein dnaJ IPR003095 Heat shock protein DnaJ	DNAJB13	0.561977	0.00435345	2.36117	330.233	479.81	Chaperone protein dnaJ IPR003095 Heat shock protein DnaJ
Nitab4.5_0005364g0020.1	ADP-ribosylation factor IPR006688 ADP-ribosylation factor	ARF	0.564632	0.00156699	2.80493	1864.12	2586.65	ADP-ribosylation factor IPR006688 ADP-ribosylation factor
Nitab4.5_0005087g0030.1	26S protease regulatory subunit 6B IPR005937 26S proteasome subunit P45	Nitab4.5_0005087g0030	0.565453	0.00395405	2.40296	533.88	826.744	26S protease regulatory subunit 6B IPR005937 26S proteasome subunit P45
Nitab4.5_0000062g0120.1	3-oxoacyl-reductase IPR002347 Glucose_ribitol dehydrogenase	Nitab4.5_0000062g0120	0.568678	0.000616634	3.20997	440.965	642.383	3-oxoacyl-reductase IPR002347 Glucose_ribitol dehydrogenase
Nitab4.5_0000078g0370.1	Ribosomal protein L3 IPR019926 Ribosomal protein L3, conserved site IPR000597 Ribosomal protein L3	RPL3	0.569711	0.00141484	2.84929	7940.28	11834.8	Ribosomal protein L3 IPR019926 Ribosomal protein L3, conserved site IPR000597 Ribosomal protein L3
Nitab4.5_0003136g0020.1	chaperonin IPR001844 Chaperonin Cpn60	CPN60-2	0.571083	0.00217712	2.66212	1287.39	1690.85	chaperonin IPR001844 Chaperonin Cpn60
Nitab4.5_0000131g0140.1	DsRNA-binding protein IPR001159 Double-stranded RNA binding	DRB1	0.572627	0.0020326	2.69195	1111.79	1746.81	DsRNA-binding protein IPR001159 Double-stranded RNA binding
Nitab4.5_0009652g0020.1	G protein alpha subunit 3 IPR002976 Plant G-protein, alpha subunit	GPA1	0.576221	0.00300179	2.52262	337.773	489.036	G protein alpha subunit 3 IPR002976 Plant G-protein, alpha subunit
Nitab4.5_0009972g0030.1	Glucose-1-phosphate adenylyltransferase IPR011831 Glucose-1-phosphate adenylyltransferase IPR005836 ADP-glucose pyrophosphorylase, conserved site	AGPS1	0.576221	0.00319331	2.49576	425.436	674.945	Glucose-1-phosphate adenylyltransferase IPR011831 Glucose-1-phosphate adenylyltransferase IPR005836 ADP-glucose pyrophosphorylase, conserved site
Nitab4.5_0000927g0050.1	Ribosomal protein L7a IPR001921 Ribosomal protein L7A	RPL7AB	0.57697	0.00176216	2.75395	6220.62	8851.56	Ribosomal protein L7a IPR001921 Ribosomal protein L7A
Nitab4.5_0002208g0020.1	Splicing factor IPR000061 SWAP_Surp	At1g14650	0.57793	0.00467062	2.33063	477.462	735.01	Splicing factor IPR000061 SWAP_Surp
Nitab4.5_0000203g0040.1	BURP domain-containing protein (Fragment) IPR004873 BURP	GP1	0.580738	5.76314e-05	4.23934	1496.83	2237.01	BURP domain-containing protein (Fragment) IPR004873 BURP
Nitab4.5_0007610g0020.1	Chaperone protein dnaJ 1 IPR015609 Molecular chaperone, heat shock protein, Hsp40, DnaJ	Nitab4.5_0007610g0020	0.581405	0.000474978	3.32333	1768.48	2666.88	Chaperone protein dnaJ 1 IPR015609 Molecular chaperone, heat shock protein, Hsp40, DnaJ
Nitab4.5_0003493g0010.1	Nucleosome assembly protein 1-like protein 2	NAP1;2	0.581893	0.00148281	2.82891	1704.08	2524.37	Nucleosome assembly protein 1-like protein 2
Nitab4.5_0004196g0030.1	Nucleolar GTP-binding protein IPR012973 NOG, C-terminal	At1g50920	0.582763	0.00357305	2.44696	704.656	1186.59	Nucleolar GTP-binding protein IPR012973 NOG, C-terminal
Nitab4.5_0000451g0170.1	chaperonin IPR001844 Chaperonin Cpn60	CPN60-2	0.584356	0.00175464	2.75581	2583.34	3465.55	chaperonin IPR001844 Chaperonin Cpn60
Nitab4.5_0000175g0020.1	Acetyl-CoA carboxylase-like protein IPR012878 Protein of unknown function DUF1680	Nitab4.5_0000175g0020	0.585121	0.000596342	3.2245	582.602	844.165	Acetyl-CoA carboxylase-like protein IPR012878 Protein of unknown function DUF1680
Nitab4.5_0003081g0040.1	Calmodulin binding protein IPR000048 IQ calmodulin-binding region	Nitab4.5_0003081g0040	0.585994	0.0039844	2.39964	321.088	490.875	Calmodulin binding protein IPR000048 IQ calmodulin-binding region
Nitab4.5_0002503g0110.1	Chromodomain helicase DNA binding protein 3 IPR000330 SNF2-related	PKL	0.586229	0.00111622	2.95225	898.541	1399.34	Chromodomain helicase DNA binding protein 3 IPR000330 SNF2-related
Nitab4.5_0008213g0070.1	ATP-dependent chaperone ClpB IPR017730 Chaperonin ClpB	CLPB3	0.588011	0.000558784	3.25276	369.483	534.645	ATP-dependent chaperone ClpB IPR017730 Chaperonin ClpB
Nitab4.5_0000214g0020.1	Inositol-3-phosphate synthase IPR002587 Myo-inositol-1-phosphate synthase	INPS1	0.589131	0.001413	2.84986	1002.37	1590.3	Inositol-3-phosphate synthase IPR002587 Myo-inositol-1-phosphate synthase
Nitab4.5_0001089g0050.1	TCP family transcription factor IPR005333 Transcription factor, TCP	TCP7	0.590892	0.00126764	2.89701	479.896	686.559	TCP family transcription factor IPR005333 Transcription factor, TCP
Nitab4.5_0000598g0060.1	Heat shock protein 90 IPR003594 ATP-binding region, ATPase-like IPR001404 Heat shock protein Hsp90	HSC80	0.5938	0.000250385	3.60139	13197.7	21218.1	Heat shock protein 90 IPR003594 ATP-binding region, ATPase-like IPR001404 Heat shock protein Hsp90
Nitab4.5_0001961g0030.1	40S ribosomal protein S19-like IPR001266 Ribosomal protein S19e	RPS19C	0.596281	0.00255031	2.59341	6122.57	9409	40S ribosomal protein S19-like IPR001266 Ribosomal protein S19e
Nitab4.5_0002441g0010.1	Chaperone protein dnaJ IPR015609 Molecular chaperone, heat shock protein, Hsp40, DnaJ	Nitab4.5_0002441g0010	0.596678	0.000614484	3.21149	1270.13	1918.98	Chaperone protein dnaJ IPR015609 Molecular chaperone, heat shock protein, Hsp40, DnaJ
Nitab4.5_0001953g0120.1	Ras-related protein Rab-8A IPR003579 Ras small GTPase, Rab type	RABE1A	0.598318	0.00389878	2.40907	2538.87	3790.57	Ras-related protein Rab-8A IPR003579 Ras small GTPase, Rab type
Nitab4.5_0012487g0010.1	Eukaryotic translation initiation factor 3 subunit 3 IPR000555 Mov34_MPN_PAD-1	TIF3H1	0.598455	5.2039e-05	4.28367	777.565	1152.87	Eukaryotic translation initiation factor 3 subunit 3 IPR000555 Mov34_MPN_PAD-1
Nitab4.5_0005266g0110.1	V-type proton ATPase 16 kDa proteolipid subunit c2 IPR011555 ATPase, V0 complex, proteolipid subunit C, eukaryotic	CVA16-2	0.603459	0.00409136	2.38813	867.844	1261.79	V-type proton ATPase 16 kDa proteolipid subunit c2 IPR011555 ATPase, V0 complex, proteolipid subunit C, eukaryotic
Nitab4.5_0000213g0230.1	Non-lysosomal glucosylceramidase IPR014551 Beta-glucosidase, GBA2 type	Nitab4.5_0000213g0230	0.606057	0.00124363	2.90531	403.044	610.819	Non-lysosomal glucosylceramidase IPR014551 Beta-glucosidase, GBA2 type
Nitab4.5_0005214g0040.1	Small nuclear ribonucleoprotein G IPR006649 Like-Sm ribonucleoprotein, eukaryotic and archaea-type, core	At2g23930	0.606857	0.00200662	2.69754	4524.52	6982.55	Small nuclear ribonucleoprotein G IPR006649 Like-Sm ribonucleoprotein, eukaryotic and archaea-type, core
Nitab4.5_0010897g0020.1	Cinnamoyl CoA reductase-like 1-binding domain	CCR2	0.60993	0.000719957	3.14269	1270.4	1752.64	Cinnamoyl CoA reductase-like 1-binding domain
Nitab4.5_0006389g0030.1	Polyadenylate-binding protein IPR000504 RNA recognition motif, RNP-1	Nitab4.5_0006389g0030	0.610261	0.00221375	2.65487	459.465	703.168	Polyadenylate-binding protein IPR000504 RNA recognition motif, RNP-1
Nitab4.5_0001892g0080.1	Dehydroquinate synthase IPR016037 3-dehydroquinate synthase AroB, subgroup	aroB	0.612287	0.00503793	2.29775	548.96	871.875	Dehydroquinate synthase IPR016037 3-dehydroquinate synthase AroB, subgroup
Nitab4.5_0000308g0150.1	Glycine-rich RNA-binding protein IPR015465 RNA recognition motif, glycine rich protein	Nitab4.5_0000308g0150	0.61285	4.26086e-06	5.3705	4873.85	7208.88	Glycine-rich RNA-binding protein IPR015465 RNA recognition motif, glycine rich protein
Nitab4.5_0004478g0010.1	Pentatricopeptide repeat-containing protein IPR002625 Smr protein_MutS2 C-terminal	At1g74750	0.613792	0.00289858	2.53782	351.802	569.427	Pentatricopeptide repeat-containing protein IPR002625 Smr protein_MutS2 C-terminal
Nitab4.5_0009884g0010.1	NAD-specific glutamate dehydrogenase	Nitab4.5_0009884g0010	0.613883	0.00328491	2.48348	1153.26	1822.42	NAD-specific glutamate dehydrogenase
Nitab4.5_0004078g0050.1	heat shock protein IPR013126 Heat shock protein 70	HSC-I	0.61445	0.000558875	3.25269	4997.58	7254.43	heat shock protein IPR013126 Heat shock protein 70
Nitab4.5_0004750g0030.1	Zinc finger protein IPR007087 Zinc finger, C2H2-type	Nitab4.5_0004750g0030	0.614946	0.00521168	2.28302	180.558	277.703	Zinc finger protein IPR007087 Zinc finger, C2H2-type
Nitab4.5_0009884g0020.1	heat shock protein IPR013126 Heat shock protein 70	MED37E	0.615626	0.00139098	2.85668	15550.3	25476.5	heat shock protein IPR013126 Heat shock protein 70
Nitab4.5_0019028g0010.1	Peptide methionine sulfoxide reductase msrA IPR002569 Methionine sulphoxide reductase A	E4	0.615696	0.00322548	2.49141	464.593	713.661	Peptide methionine sulfoxide reductase msrA IPR002569 Methionine sulphoxide reductase A
Nitab4.5_0000205g0150.1	Cysteine and histidine-rich domain-containing protein 1 IPR007051 CHORD	RAR1	0.618078	0.00241407	2.61725	322.773	473.056	Cysteine and histidine-rich domain-containing protein 1 IPR007051 CHORD
Nitab4.5_0001000g0040.1	NAC-domain transcription factor protein	NAC078	0.618388	0.00135564	2.86785	328.314	511.015	NAC-domain transcription factor protein
Nitab4.5_0014925g0010.1	Tubby-like F-box protein 8 IPR000007 Tubby, C-terminal	TULP14	0.620615	0.00355485	2.44918	419.562	712.185	Tubby-like F-box protein 8 IPR000007 Tubby, C-terminal
Nitab4.5_0002880g0010.1	Pre-mRNA-splicing factor CWC25-like protein IPR019339 CBF1-interacting co-repressor CIR, N-terminal	Nitab4.5_0002880g0010	0.620633	0.00198635	2.70194	226.45	361.813	Pre-mRNA-splicing factor CWC25-like protein IPR019339 CBF1-interacting co-repressor CIR, N-terminal
Nitab4.5_0000575g0010.1	Pseudo response regulator IPR010402 CCT domain	PRR37	0.621993	2.62245e-06	5.58129	1535.83	2279.48	Pseudo response regulator IPR010402 CCT domain
Nitab4.5_0000527g0160.1	heat shock protein IPR013126 Heat shock protein 70	HSC-2	0.625005	0.00262012	2.58168	6783.81	11529.5	heat shock protein IPR013126 Heat shock protein 70
Nitab4.5_0005560g0010.1	Exocyst complex protein EXO70 IPR004140 Exo70 exocyst complex subunit	Nitab4.5_0005560g0010	0.626768	0.000998719	3.00056	317.055	501.999	Exocyst complex protein EXO70 IPR004140 Exo70 exocyst complex subunit
Nitab4.5_0003795g0040.1	Hydrolase alpha_beta fold family protein IPR000073 Alpha_beta hydrolase fold-1	Nitab4.5_0003795g0040	0.627069	0.00188713	2.7242	339.26	501.649	Hydrolase alpha_beta fold family protein IPR000073 Alpha_beta hydrolase fold-1
Nitab4.5_0011810g0030.1	Stress responsive A_B barrel domain family protein IPR013097 Stress responsive alpha-beta barrel	At5g22580	0.632391	0.000120226	3.92	2478.3	3707.44	Stress responsive A_B barrel domain family protein IPR013097 Stress responsive alpha-beta barrel
Nitab4.5_0000483g0120.1	Intracellular protease PfpI family protein expressed IPR006286 Peptidase C56, PfpI	DJ1D	0.633059	0.000419744	3.37702	946.483	1465.41	Intracellular protease PfpI family protein expressed IPR006286 Peptidase C56, PfpI
Nitab4.5_0000110g0430.1	Glycosyltransferase family 77 protein IPR003388 Reticulon	Nitab4.5_0000110g0430	0.633489	0.00196593	2.70643	340.651	479.655	Glycosyltransferase family 77 protein IPR003388 Reticulon
Nitab4.5_0011656g0010.1	Zinc finger CCCH domain-containing protein 66 IPR000571 Zinc finger, CCCH-type	Nitab4.5_0011656g0010	0.636712	0.00289939	2.53769	314.282	525.356	Zinc finger CCCH domain-containing protein 66 IPR000571 Zinc finger, CCCH-type
Nitab4.5_0000761g0010.1	ADP-ribosylation factor GTPase activating protein 1 IPR001164 Arf GTPase activating protein	AGD6	0.637096	0.00169931	2.76973	1226.85	1959.04	ADP-ribosylation factor GTPase activating protein 1 IPR001164 Arf GTPase activating protein
Nitab4.5_0003491g0040.1	40S ribosomal protein S8 IPR001047 Ribosomal protein S8e	RPS8	0.637277	8.99909e-05	4.0458	1180.54	1830.92	40S ribosomal protein S8 IPR001047 Ribosomal protein S8e
Nitab4.5_0000588g0130.1	AT1G76250-like protein (Fragment)	Nitab4.5_0000588g0130	0.639426	0.000692103	3.15983	491.439	753.867	AT1G76250-like protein (Fragment)
Nitab4.5_0004908g0060.1	Decarboxylase family protein IPR002129 Pyridoxal phosphate-dependent decarboxylase	HDC	0.640125	0.00287204	2.54181	1173.35	1852.33	Decarboxylase family protein IPR002129 Pyridoxal phosphate-dependent decarboxylase
Nitab4.5_0000759g0210.1	No_annotation	Nitab4.5_0000759g0210	0.641925	0.00293449	2.53247	307.003	462.71
Nitab4.5_0002030g0020.1	Cohesin loading complex subunit SCC4 homolog	Nitab4.5_0002030g0020	0.643618	0.0025411	2.59498	248.809	408.213	Cohesin loading complex subunit SCC4 homolog
Nitab4.5_0009646g0020.1	U-box domain-containing protein IPR011989 Armadillo-like helical	PUB43	0.644934	0.000759554	3.11944	833.498	1279.86	U-box domain-containing protein IPR011989 Armadillo-like helical
Nitab4.5_0001707g0050.1	Stress-induced protein sti1-like protein IPR011990 Tetratricopeptide-like helical	STI	0.646941	0.0021459	2.66839	441.013	739.427	Stress-induced protein sti1-like protein IPR011990 Tetratricopeptide-like helical
Nitab4.5_0005761g0080.1	ATP-dependent RNA helicase IPR011545 DNA_RNA helicase, DEAD_DEAH box type, N-terminal	RH56	0.650824	5.00888e-05	4.30026	2213.54	3538.51	ATP-dependent RNA helicase IPR011545 DNA_RNA helicase, DEAD_DEAH box type, N-terminal
Nitab4.5_0010660g0010.1	Heat shock protein 70-3 IPR013126 Heat shock protein 70	HSC-2	0.653079	0.00178929	2.74732	283.522	461.222	Heat shock protein 70-3 IPR013126 Heat shock protein 70
Nitab4.5_0008993g0030.1	Tyrosine aminotransferase-like protein IPR005958 Tyrosine_nicotianamine aminotransferase	TAT	0.654316	0.00186143	2.73015	1353.53	2317.16	Tyrosine aminotransferase-like protein IPR005958 Tyrosine_nicotianamine aminotransferase
Nitab4.5_0014403g0010.1	FRIGIDA (Fragment) IPR012474 Frigida-like	FRL3	0.657384	0.000762457	3.11778	1178.55	1931.23	FRIGIDA (Fragment) IPR012474 Frigida-like
Nitab4.5_0002311g0140.1	FRIGIDA-LIKE 2 IPR012474 Frigida-like	FRL3	0.658339	0.000523459	3.28112	1268.18	2261.37	FRIGIDA-LIKE 2 IPR012474 Frigida-like
Nitab4.5_0000200g0150.1	Negatively light-regulated protein IPR012482 Lg106-like	Nitab4.5_0000200g0150	0.661029	0.00145247	2.83789	1600.81	2300.6	Negatively light-regulated protein IPR012482 Lg106-like
Nitab4.5_0002223g0040.1	Genomic DNA chromosome 3 BAC clone F14O13 IPR001298 Filamin_ABP280 repeat	Nitab4.5_0002223g0040	0.661955	0.00143981	2.84169	1822.81	2915.88	Genomic DNA chromosome 3 BAC clone F14O13 IPR001298 Filamin_ABP280 repeat
Nitab4.5_0008074g0010.1	Formate-tetrahydrofolate ligase IPR000559 Formate-tetrahydrofolate ligase, FTHFS	Nitab4.5_0008074g0010	0.662062	0.00194785	2.71044	953.28	1389.31	Formate-tetrahydrofolate ligase IPR000559 Formate-tetrahydrofolate ligase, FTHFS
Nitab4.5_0001691g0130.1	Mannosyl-oligosaccharide 1 2-alpha-mannosidase IPR001382 Glycoside hydrolase, family 47	MNS1	0.662972	0.000591803	3.22782	518.17	780.938	Mannosyl-oligosaccharide 1 2-alpha-mannosidase IPR001382 Glycoside hydrolase, family 47
Nitab4.5_0001619g0100.1	Protein phosphatase 2C-like IPR015655 Protein phosphatase 2C	At1g34750	0.663086	0.00316078	2.50021	142.323	223.428	Protein phosphatase 2C-like IPR015655 Protein phosphatase 2C
Nitab4.5_0001534g0050.1	(Dimethylallyl)adenosine tRNA methylthiotransferase miaB IPR006466 MiaB-like tRNA modifying enzyme, archaeal-type	cdkal1	0.663204	0.00117909	2.92845	355.576	606.27	(Dimethylallyl)adenosine tRNA methylthiotransferase miaB IPR006466 MiaB-like tRNA modifying enzyme, archaeal-type
Nitab4.5_0004928g0020.1	Unknown Protein	Nitab4.5_0004928g0020	0.663628	0.00116023	2.93546	1221.61	2023.85	Unknown Protein
Nitab4.5_0000787g0130.1	Necrotic spotted lesions 1 (Fragment) IPR001862 Membrane attack complex component_perforin_complement C9	At4g24290	0.664376	0.000772174	3.11229	551.892	826.393	Necrotic spotted lesions 1 (Fragment) IPR001862 Membrane attack complex component_perforin_complement C9
Nitab4.5_0001756g0150.1	Chloroplast channel forming outer membrane protein	OEP21B	0.665844	0.000274613	3.56128	650.842	1046.27	Chloroplast channel forming outer membrane protein
Nitab4.5_0003182g0050.1	1-acylglycerophosphocholine O-acyltransferase 1 IPR002123 Phospholipid_glycerol acyltransferase	LPEAT2	0.668135	0.00192172	2.71631	580.135	940.817	1-acylglycerophosphocholine O-acyltransferase 1 IPR002123 Phospholipid_glycerol acyltransferase
Nitab4.5_0000118g0010.1	Cystathionine gamma synthase IPR000277 Cys_Met metabolism, pyridoxal phosphate-dependent enzyme	CGS1	0.669187	0.00117472	2.93007	1467.99	2096.92	Cystathionine gamma synthase IPR000277 Cys_Met metabolism, pyridoxal phosphate-dependent enzyme
Nitab4.5_0006781g0010.1	MLO-like protein 3 IPR004326 Mlo-related protein	MLO8	0.67025	0.00196971	2.7056	190.309	276.291	MLO-like protein 3 IPR004326 Mlo-related protein
Nitab4.5_0009149g0020.1	BRI1-KD interacting protein 130	Nitab4.5_0009149g0020	0.671522	0.00248998	2.6038	774.603	1134.26	BRI1-KD interacting protein 130
Nitab4.5_0000051g0340.1	Unknown Protein	Nitab4.5_0000051g0340	0.672073	0.00269259	2.56983	243.843	417.555	Unknown Protein
Nitab4.5_0006939g0020.1	Heparan-alpha-glucosaminide N-acetyltransferase IPR019259 Protein of unknown function DUF2261, transmembrane	Nitab4.5_0006939g0020	0.672647	0.0037176	2.42974	201.893	335.884	Heparan-alpha-glucosaminide N-acetyltransferase IPR019259 Protein of unknown function DUF2261, transmembrane
Nitab4.5_0003305g0030.1	ATP synthase subunit-like protein	Nitab4.5_0003305g0030	0.672715	0.00147943	2.8299	205.763	332.79	ATP synthase subunit-like protein
Nitab4.5_0003769g0030.1	Nucleolar GTP-binding protein 2 IPR012971 NGP1, N-terminal	Gnl2	0.673371	8.45495e-05	4.07289	2397.23	4060.51	Nucleolar GTP-binding protein 2 IPR012971 NGP1, N-terminal
Nitab4.5_0001790g0030.1	ATP-dependent RNA helicase eIF4A IPR011545 DNA_RNA helicase, DEAD_DEAH box type, N-terminal	Nitab4.5_0001790g0030	0.673519	0.000775155	3.11061	4113.39	6809.64	ATP-dependent RNA helicase eIF4A IPR011545 DNA_RNA helicase, DEAD_DEAH box type, N-terminal
Nitab4.5_0002569g0040.1	Transaldolase IPR014634 Transaldolase, bacterial_plant type	tal	0.674407	0.000884058	3.05352	393.064	565.582	Transaldolase IPR014634 Transaldolase, bacterial_plant type
Nitab4.5_0001505g0010.1	MCM3-associated protein (Fragment) IPR005062 SAC3_GANP_Nin1_mts3_eIF-3 p25	Nitab4.5_0001505g0010	0.675288	0.00150773	2.82168	1704.52	2995.95	MCM3-associated protein (Fragment) IPR005062 SAC3_GANP_Nin1_mts3_eIF-3 p25
Nitab4.5_0006059g0040.1	Receptor-type tyrosine-protein phosphatase S IPR000242 Protein-tyrosine phosphatase, receptor_non-receptor type	PTP1	0.675354	0.00142611	2.84585	413.979	731.741	Receptor-type tyrosine-protein phosphatase S IPR000242 Protein-tyrosine phosphatase, receptor_non-receptor type
Nitab4.5_0004859g0030.1	40S ribosomal protein S6 IPR014401 Ribosomal protein S6, eukaryotic	rps6	0.676605	0.00163797	2.78569	4241.3	6867.32	40S ribosomal protein S6 IPR014401 Ribosomal protein S6, eukaryotic
Nitab4.5_0002594g0020.1	Serine incorporator 1 IPR005016 TMS membrane protein_tumour differentially expressed protein	Nitab4.5_0002594g0020	0.677119	0.000749093	3.12546	298.299	436.706	Serine incorporator 1 IPR005016 TMS membrane protein_tumour differentially expressed protein
Nitab4.5_0001800g0070.1	heat shock protein IPR013126 Heat shock protein 70	HSC-I	0.678543	0.000199382	3.70031	5814.75	8534.45	heat shock protein IPR013126 Heat shock protein 70
Nitab4.5_0001707g0120.1	Serine_threonine-protein phosphatase (Fragment) IPR011990 Tetratricopeptide-like helical	At4g22670	0.680004	0.00374908	2.42608	112.668	178.283	Serine_threonine-protein phosphatase (Fragment) IPR011990 Tetratricopeptide-like helical
Nitab4.5_0002469g0080.1	Multidrug resistance protein ABC transporter family IPR001140 ABC transporter, transmembrane region	ABCC4	0.680479	0.00360827	2.4427	1664.48	2637.37	Multidrug resistance protein ABC transporter family IPR001140 ABC transporter, transmembrane region
Nitab4.5_0002306g0020.1	ATP dependent RNA helicase IPR011545 DNA_RNA helicase, DEAD_DEAH box type, N-terminal	Nitab4.5_0002306g0020	0.680482	0.000258349	3.58779	1536.44	2676.77	ATP dependent RNA helicase IPR011545 DNA_RNA helicase, DEAD_DEAH box type, N-terminal
Nitab4.5_0004532g0020.1	Adenylosuccinate synthetase IPR001114 Adenylosuccinate synthetase	PURA	0.681746	0.00105929	2.97498	310.418	521.029	Adenylosuccinate synthetase IPR001114 Adenylosuccinate synthetase
Nitab4.5_0005169g0050.1	Nucleic acid binding protein IPR004087 K Homology	At1g09660	0.683244	0.00301324	2.52097	1365.6	2387.29	Nucleic acid binding protein IPR004087 K Homology
Nitab4.5_0003167g0080.1	RNA binding protein IPR018222 Nuclear transport factor 2, Eukaryote	Nitab4.5_0003167g0080	0.683323	0.000970653	3.01294	1502.51	2592.16	RNA binding protein IPR018222 Nuclear transport factor 2, Eukaryote
Nitab4.5_0003484g0110.1	Protein DEHYDRATION-INDUCED 19 homolog 4 IPR008598 Drought induced 19	DI19-7	0.684367	0.00251662	2.59918	458.743	693.227	Protein DEHYDRATION-INDUCED 19 homolog 4 IPR008598 Drought induced 19
Nitab4.5_0001584g0110.1	Glutathione-regulated potassium-efflux system protein IPR006153 Cation_H+ exchanger	KEA4	0.685005	0.00248521	2.60464	334.766	561.138	Glutathione-regulated potassium-efflux system protein IPR006153 Cation_H+ exchanger
Nitab4.5_0000934g0020.1	Arginine N-methyltransferase 2 IPR002110 Ankyrin	Nitab4.5_0000934g0020	0.685953	0.00386981	2.41231	151.486	240.981	Arginine N-methyltransferase 2 IPR002110 Ankyrin
Nitab4.5_0006607g0010.1	UBX domain-containing protein IPR006577 UAS	UBXN7	0.686084	4.46981e-05	4.34971	372.84	569.304	UBX domain-containing protein IPR006577 UAS
Nitab4.5_0000116g0280.1	Polygalacturonase-like protein-like IPR012334 Pectin lyase fold	GSVIVT00026920001	0.686269	0.0012568	2.90074	237.606	352.23	Polygalacturonase-like protein-like IPR012334 Pectin lyase fold
Nitab4.5_0000363g0190.1	Pentatricopeptide repeat-containing protein IPR002885 Pentatricopeptide repeat	At2g31400	0.687953	0.000659083	3.18106	800.814	1483.33	Pentatricopeptide repeat-containing protein IPR002885 Pentatricopeptide repeat
Nitab4.5_0000047g0020.1	Class E vacuolar protein-sorting machinery protein hse1 IPR018205 VHS subgroup	Nitab4.5_0000047g0020	0.688636	0.00207168	2.68368	306.934	459.507	Class E vacuolar protein-sorting machinery protein hse1 IPR018205 VHS subgroup
Nitab4.5_0003757g0050.1	Kelch-domain-containing protein IPR015915 Kelch-type beta propeller	At1g51550	0.689825	0.000943086	3.02545	317.874	503.852	Kelch-domain-containing protein IPR015915 Kelch-type beta propeller
Nitab4.5_0000115g0010.1	6-phosphogluconolactonase IPR005900 6-phosphogluconolactonase	OsI_031067	0.69155	0.000261522	3.58249	415.327	637.175	6-phosphogluconolactonase IPR005900 6-phosphogluconolactonase
Nitab4.5_0001618g0300.1	Calcium-transporting ATPase 1 IPR006408 ATPase, P-type, calcium-transporting, PMCA-type	ACA11	0.69172	0.00232396	2.63377	242.621	412.618	Calcium-transporting ATPase 1 IPR006408 ATPase, P-type, calcium-transporting, PMCA-type
Nitab4.5_0004281g0050.1	Aspartyl protease family protein IPR001461 Peptidase A1	Nitab4.5_0004281g0050	0.693408	0.000608018	3.21608	334.159	506.049	Aspartyl protease family protein IPR001461 Peptidase A1
Nitab4.5_0009607g0020.1	La-related protein 6 IPR006630 RNA-binding protein Lupus La	Nitab4.5_0009607g0020	0.699101	0.00238653	2.62223	2598.95	4178.99	La-related protein 6 IPR006630 RNA-binding protein Lupus La
Nitab4.5_0008530g0020.1	Chaperone dnaj-like protein IPR003095 Heat shock protein DnaJ	Nitab4.5_0008530g0020	0.700718	0.000922313	3.03512	268.481	411.897	Chaperone dnaj-like protein IPR003095 Heat shock protein DnaJ
Nitab4.5_0000140g0070.1	Actin IPR004000 Actin_actin-like	ACT7	0.701548	1.5165e-05	4.81916	2132.54	3293.7	Actin IPR004000 Actin_actin-like
Nitab4.5_0006854g0060.1	Glutamyl-tRNA(Gln) amidotransferase subunit A IPR000120 Amidase signature enzyme	FAAH	0.702812	0.000188111	3.72559	670.03	1061.71	Glutamyl-tRNA(Gln) amidotransferase subunit A IPR000120 Amidase signature enzyme
Nitab4.5_0000240g0150.1	Lipoxygenase IPR001246 Lipoxygenase, plant	LOX6	0.702862	3.6272e-05	4.44043	594.692	959.108	Lipoxygenase IPR001246 Lipoxygenase, plant
Nitab4.5_0001592g0070.1	NAD-dependent epimerase_dehydratase family protein-like protein-binding domain	OsI_032456	0.704452	0.00117861	2.92863	6471.09	11023.6	NAD-dependent epimerase_dehydratase family protein-like protein-binding domain
Nitab4.5_0001195g0020.1	Vesicle transport v-SNARE 11-like IPR007705 Vesicle transport v-SNARE	VTI13	0.705921	0.000903838	3.04391	776.462	1182.87	Vesicle transport v-SNARE 11-like IPR007705 Vesicle transport v-SNARE
Nitab4.5_0002944g0150.1	Os11g0223400 protein (Fragment)	WRKY19	0.70882	0.00202476	2.69363	360.718	608.456	Os11g0223400 protein (Fragment)
Nitab4.5_0001453g0100.1	Splicing factor U2af subunit IPR009145 U2 auxiliary factor small subunit	U2AF35A	0.708841	2.25684e-05	4.6465	1067.19	1698.75	Splicing factor U2af subunit IPR009145 U2 auxiliary factor small subunit
Nitab4.5_0007628g0040.1	Bax inhibitor IPR006214 Uncharacterised protein family UPF0005	BI-1	0.710263	0.00210552	2.67664	193.378	304.041	Bax inhibitor IPR006214 Uncharacterised protein family UPF0005
Nitab4.5_0003132g0010.1	GDP-L-galactose phosphorylase 1	VTC2	0.710329	0.000559949	3.25185	22685.9	39504.8	GDP-L-galactose phosphorylase 1
Nitab4.5_0000698g0010.1	60S ribosomal protein L24 IPR000988 Ribosomal protein L24e	At2g44860	0.710555	0.000127666	3.89392	521.664	913.616	60S ribosomal protein L24 IPR000988 Ribosomal protein L24e
Nitab4.5_0003973g0020.1	Mitochondrial import inner membrane translocase subunit TIM14 IPR001623 Heat shock protein DnaJ, N-terminal	TIM14-1	0.710671	0.000313598	3.50363	472.461	809.248	Mitochondrial import inner membrane translocase subunit TIM14 IPR001623 Heat shock protein DnaJ, N-terminal
Nitab4.5_0024579g0010.1	RNA-binding region RNP-1 IPR000504 RNA recognition motif, RNP-1	Nitab4.5_0024579g0010	0.711485	0.00147494	2.83123	261.03	460.509	RNA-binding region RNP-1 IPR000504 RNA recognition motif, RNP-1
Nitab4.5_0008600g0010.1	Unknown Protein	Nitab4.5_0008600g0010	0.713182	0.000678957	3.16816	669.88	975.889	Unknown Protein
Nitab4.5_0002319g0030.1	V-type ATP synthase subunit D IPR002699 ATPase, V1_A1 complex, subunit D	VHA-D	0.713653	0.00101087	2.99531	205.097	310.385	V-type ATP synthase subunit D IPR002699 ATPase, V1_A1 complex, subunit D
Nitab4.5_0003987g0050.1	Subtilisin-like protease IPR015500 Peptidase S8, subtilisin-related	ARA12	0.714304	5.81198e-05	4.23568	794.48	1201.41	Subtilisin-like protease IPR015500 Peptidase S8, subtilisin-related
Nitab4.5_0006078g0020.1	No_annotation	Nitab4.5_0006078g0020	0.715651	0.000234021	3.63075	248.693	410.771
Nitab4.5_0002364g0060.1	High mobility group family IPR017956 AT hook, DNA-binding, conserved site	Nitab4.5_0002364g0060	0.715915	0.00195661	2.7085	355.42	538.844	High mobility group family IPR017956 AT hook, DNA-binding, conserved site
Nitab4.5_0001159g0010.1	60S ribosomal protein L7 IPR005512 Rop nucleotide exchanger, PRONE	RPL7D	0.717319	7.2976e-05	4.13682	4462.51	7474.13	60S ribosomal protein L7 IPR005512 Rop nucleotide exchanger, PRONE
Nitab4.5_0004274g0010.1	Syntaxin IPR010989 t-SNARE	SYP131	0.718623	3.91395e-05	4.40738	368.465	610.308	Syntaxin IPR010989 t-SNARE
Nitab4.5_0001664g0140.1	Glyceraldehyde-3-phosphate dehydrogenase IPR000173 Glyceraldehyde 3-phosphate dehydrogenase	GAPC	0.718771	0.00237981	2.62346	933.316	1444.42	Glyceraldehyde-3-phosphate dehydrogenase IPR000173 Glyceraldehyde 3-phosphate dehydrogenase
Nitab4.5_0000847g0030.1	Dehydration-responsive family protein IPR004159 Protein of unknown function DUF248, methyltransferase putative	At1g29470	0.719049	0.00156996	2.80411	209.906	374.424	Dehydration-responsive family protein IPR004159 Protein of unknown function DUF248, methyltransferase putative
Nitab4.5_0000748g0070.1	Ribosomal protein L7a IPR001921 Ribosomal protein L7A	RPL7AB	0.721187	0.000222412	3.65284	5942.35	8902.01	Ribosomal protein L7a IPR001921 Ribosomal protein L7A
Nitab4.5_0011848g0010.1	Phosphatidylinositol kinase IPR000403 Phosphatidylinositol 3- and 4-kinase, catalytic	PI4KG7	0.721527	0.00177321	2.75124	531.277	996.342	Phosphatidylinositol kinase IPR000403 Phosphatidylinositol 3- and 4-kinase, catalytic
Nitab4.5_0003429g0060.1	Polyadenylate-binding protein family protein IPR012677 Nucleotide-binding, alpha-beta plait	pab2	0.721937	0.00056844	3.24532	565.72	985.218	Polyadenylate-binding protein family protein IPR012677 Nucleotide-binding, alpha-beta plait
Nitab4.5_0005913g0030.1	Cytochrome P450 NADPH-reductase IPR015702 NADPH Cytochrome P450 Reductase	Nitab4.5_0005913g0030	0.722325	0.00082737	3.0823	3217.62	6042.9	Cytochrome P450 NADPH-reductase IPR015702 NADPH Cytochrome P450 Reductase
Nitab4.5_0000310g0050.1	B3 domain-containing protein Os01g0234100 IPR003340 Transcriptional factor B3	Nitab4.5_0000310g0050	0.723037	0.000169285	3.77138	208.32	333.768	B3 domain-containing protein Os01g0234100 IPR003340 Transcriptional factor B3
Nitab4.5_0000131g0070.1	GATA transcription factor 25 IPR010402 CCT domain	GATA24	0.723669	0.000317786	3.49787	269.061	427.638	GATA transcription factor 25 IPR010402 CCT domain
Nitab4.5_0003397g0090.1	Translation initiation factor SUI1 IPR005874 Eukaryotic translation initiation factor SUI1	GOS2	0.723913	0.00139421	2.85567	452.424	719.758	Translation initiation factor SUI1 IPR005874 Eukaryotic translation initiation factor SUI1
Nitab4.5_0000794g0140.1	Calmodulin binding protein	Nitab4.5_0000794g0140	0.724258	0.00112296	2.94963	554.692	976.238	Calmodulin binding protein
Nitab4.5_0000055g0260.1	Ribosomal RNA processing protein 1 homolog B IPR010301 Nucleolar, Nop52	Nitab4.5_0000055g0260	0.726966	0.000334128	3.47609	606.789	1076.34	Ribosomal RNA processing protein 1 homolog B IPR010301 Nucleolar, Nop52
Nitab4.5_0000380g0100.1	Sterol reductase IPR001171 Ergosterol biosynthesis ERG4_ERG24	DWF5	0.728215	0.000269564	3.56934	1198.57	1780.8	Sterol reductase IPR001171 Ergosterol biosynthesis ERG4_ERG24
Nitab4.5_0001348g0110.1	FRIGIDA (Fragment) IPR012474 Frigida-like	FRL3	0.729132	0.000603687	3.21919	1364.92	2327.43	FRIGIDA (Fragment) IPR012474 Frigida-like
Nitab4.5_0000195g0150.1	Cohesin loading complex subunit SCC4 homolog	Nitab4.5_0000195g0150	0.729959	0.00211147	2.67541	157.672	240.029	Cohesin loading complex subunit SCC4 homolog
Nitab4.5_0001194g0070.1	Unknown Protein	Nitab4.5_0001194g0070	0.730414	0.00180526	2.74346	663.988	1135.1	Unknown Protein
Nitab4.5_0001179g0080.1	Ferrochelatase IPR001015 Ferrochelatase	HEMH	0.731252	0.00108548	2.96438	228.842	359.76	Ferrochelatase IPR001015 Ferrochelatase
Nitab4.5_0004772g0040.1	Ribosomal RNA processing protein 1 homolog B IPR010301 Nucleolar, Nop52	Nitab4.5_0004772g0040	0.731814	0.00281089	2.55116	891.932	1633.21	Ribosomal RNA processing protein 1 homolog B IPR010301 Nucleolar, Nop52
Nitab4.5_0000368g0230.1	ADP-ribosylation factor-like protein 3 IPR006687 GTP-binding protein SAR1	SAR1A	0.73373	0.000196642	3.70632	796.142	1318.06	ADP-ribosylation factor-like protein 3 IPR006687 GTP-binding protein SAR1
Nitab4.5_0007160g0060.1	Nitrilase associated protein-like (Fragment)	SP1L1	0.735026	0.00116642	2.93315	5016.7	7872.44	Nitrilase associated protein-like (Fragment)
Nitab4.5_0005900g0030.1	Unknown Protein	Nitab4.5_0005900g0030	0.735985	0.00312715	2.50485	128.895	204.3	Unknown Protein
Nitab4.5_0000646g0130.1	Uridine kinase IPR000764 Uridine kinase	udkC	0.736512	0.00215058	2.66744	220.38	385.767	Uridine kinase IPR000764 Uridine kinase
Nitab4.5_0002254g0020.1	Squalene monooxygenase IPR013698 Squalene epoxidase	SQE1	0.737171	8.98569e-06	5.04645	1345.03	2456.01	Squalene monooxygenase IPR013698 Squalene epoxidase
Nitab4.5_0010381g0020.1	Kinesin-like protein IPR010544 Kinesin-related	KIN12B	0.738653	0.000910369	3.04078	484.844	933.862	Kinesin-like protein IPR010544 Kinesin-related
Nitab4.5_0002416g0070.1	Elongation factor beta-1 IPR014038 Translation elongation factor EF1B, beta and delta chains, guanine nucleotide exchange	At5g12110	0.739471	0.000356945	3.4474	9808.92	16938.5	Elongation factor beta-1 IPR014038 Translation elongation factor EF1B, beta and delta chains, guanine nucleotide exchange
Nitab4.5_0010529g0010.1	Cyclic nucleotide gated channel IPR000595 Cyclic nucleotide-binding	CNGC1	0.740603	0.00346993	2.45968	238.971	415.132	Cyclic nucleotide gated channel IPR000595 Cyclic nucleotide-binding
Nitab4.5_0000742g0020.1	Unknown Protein IPR006311 Twin-arginine translocation pathway signal	Nitab4.5_0000742g0020	0.74293	3.92562e-05	4.40609	490.338	751.678	Unknown Protein IPR006311 Twin-arginine translocation pathway signal
Nitab4.5_0006159g0020.1	Tir-nbs-lrr, resistance protein	Nitab4.5_0006159g0020	0.744053	0.00460042	2.3372	168.413	298.377	Tir-nbs-lrr, resistance protein
Nitab4.5_0006268g0010.1	Unknown Protein	Nitab4.5_0006268g0010	0.744184	0.00104944	2.97904	318.071	593.744	Unknown Protein
Nitab4.5_0001271g0070.1	40S ribosomal protein S12 IPR000530 Ribosomal protein S12e	RPS12	0.745426	3.1656e-05	4.49954	1384.07	2243.1	40S ribosomal protein S12 IPR000530 Ribosomal protein S12e
Nitab4.5_0006648g0010.1	Nodulin-like protein IPR010658 Nodulin-like	Nitab4.5_0006648g0010	0.746341	0.00258808	2.58702	347.902	580.208	Nodulin-like protein IPR010658 Nodulin-like
Nitab4.5_0000202g0200.1	ADP-ribosylation factor GTPase activating protein 1 IPR001164 Arf GTPase activating protein	AGD6	0.746391	0.00116226	2.9347	541.066	925.631	ADP-ribosylation factor GTPase activating protein 1 IPR001164 Arf GTPase activating protein
Nitab4.5_0003941g0040.1	Ubiquitin-conjugating enzyme E2-like protein IPR000608 Ubiquitin-conjugating enzyme, E2	Nitab4.5_0003941g0040	0.747026	0.000342358	3.46552	10490.9	17513.9	Ubiquitin-conjugating enzyme E2-like protein IPR000608 Ubiquitin-conjugating enzyme, E2
Nitab4.5_0006645g0050.1	Ras-like GTP-binding protein RHO IPR003578 Ras small GTPase, Rho type	ARAC3	0.747363	0.000311929	3.50594	848.084	1331.89	Ras-like GTP-binding protein RHO IPR003578 Ras small GTPase, Rho type
Nitab4.5_0000302g0160.1	Malate dehydrogenase IPR011274 Malate dehydrogenase, NAD-dependent, cytosolic	MD1	0.747568	0.000881978	3.05454	227.866	395.749	Malate dehydrogenase IPR011274 Malate dehydrogenase, NAD-dependent, cytosolic
Nitab4.5_0002269g0030.1	Beta-carotene hydroxylase 1	CA2	0.75004	0.0011194	2.95101	1021.26	1729.45	Beta-carotene hydroxylase 1
Nitab4.5_0004168g0010.1	Chaperone protein dnaJ 1 IPR015609 Molecular chaperone, heat shock protein, Hsp40, DnaJ	Nitab4.5_0004168g0010	0.750046	9.50054e-05	4.02225	1718.39	2953.54	Chaperone protein dnaJ 1 IPR015609 Molecular chaperone, heat shock protein, Hsp40, DnaJ
Nitab4.5_0000539g0100.1	Bis(5_apos-adenosyl)-triphosphatase-like protein IPR011151 Histidine triad motif	fhit	0.750545	0.000805198	3.0941	175.964	278.815	Bis(5_apos-adenosyl)-triphosphatase-like protein IPR011151 Histidine triad motif
Nitab4.5_0000123g0510.1	Single-stranded nucleic acid binding R3H protein (Fragment) IPR001374 Single-stranded nucleic acid binding R3H	Nitab4.5_0000123g0510	0.750771	7.96305e-05	4.09892	2183.04	3855.06	Single-stranded nucleic acid binding R3H protein (Fragment) IPR001374 Single-stranded nucleic acid binding R3H
Nitab4.5_0002550g0020.1	DMI1 protein (Fragment)-binding domain	DMI1	0.763429	0.00218316	2.66091	158.135	271.086	DMI1 protein (Fragment)-binding domain
Nitab4.5_0000705g0070.1	Hsp70 nucleotide exchange factor fes1 IPR011989 Armadillo-like helical	Nitab4.5_0000705g0070	0.763437	0.000322108	3.492	272.484	425.417	Hsp70 nucleotide exchange factor fes1 IPR011989 Armadillo-like helical
Nitab4.5_0004743g0150.1	Transcription factor jumonji domain-containing protein IPR013129 Transcription factor jumonji	Nitab4.5_0004743g0150	0.763571	0.00147469	2.8313	234.248	420.79	Transcription factor jumonji domain-containing protein IPR013129 Transcription factor jumonji
Nitab4.5_0000025g0090.1	ChaC cation transport regulator-like 1 IPR006840 ChaC-like protein	Nitab4.5_0000025g0090	0.76359	0.00154493	2.81109	1395.6	2802.64	ChaC cation transport regulator-like 1 IPR006840 ChaC-like protein
Nitab4.5_0010275g0020.1	Seed maturation protein PM23 (Fragment)	Nitab4.5_0010275g0020	0.766588	0.00169835	2.76997	1590.41	2482.5	Seed maturation protein PM23 (Fragment)
Nitab4.5_0003688g0010.1	Genomic DNA chromosome 3 P1 clone MJK13 IPR013899 Region of unknown function DUF1771	Nitab4.5_0003688g0010	0.767572	0.001451	2.83833	274.985	471.792	Genomic DNA chromosome 3 P1 clone MJK13 IPR013899 Region of unknown function DUF1771
Nitab4.5_0000227g0260.1	Ribosomal protein IPR002143 Ribosomal protein L1	RPL10AA	0.767621	0.00148918	2.82705	896.113	1280.56	Ribosomal protein IPR002143 Ribosomal protein L1
Nitab4.5_0002229g0160.1	Translation initiation factor SUI1 IPR005874 Eukaryotic translation initiation factor SUI1	GOS2	0.768053	0.00108382	2.96504	1182.33	2164.01	Translation initiation factor SUI1 IPR005874 Eukaryotic translation initiation factor SUI1
Nitab4.5_0005161g0120.1	Gda-1 IPR013089 Kelch related	Nitab4.5_0005161g0120	0.768375	0.000304932	3.5158	1514.66	2477.78	Gda-1 IPR013089 Kelch related
Nitab4.5_0004628g0010.1	Mannose-1-phosphate guanyltransferase IPR005835 Nucleotidyl transferase	gmppA	0.769524	0.00221299	2.65502	139.172	215.937	Mannose-1-phosphate guanyltransferase IPR005835 Nucleotidyl transferase
Nitab4.5_0002280g0010.1	Sucrose synthase IPR012820 Sucrose synthase, plants and cyanobacteria IPR000368 Sucrose synthase	Nitab4.5_0002280g0010	0.77134	0.00222757	2.65217	921.892	1251.87	Sucrose synthase IPR012820 Sucrose synthase, plants and cyanobacteria IPR000368 Sucrose synthase
Nitab4.5_0001480g0070.1	Seed maturation protein PM23 (Fragment)	Nitab4.5_0001480g0070	0.773552	0.000888001	3.05159	599.199	907.239	Seed maturation protein PM23 (Fragment)
Nitab4.5_0003914g0010.1	BZIP family transcription factor (Fragment) IPR011700 Basic leucine zipper	Nitab4.5_0003914g0010	0.774632	8.09489e-06	5.09179	611.481	1044.5	BZIP family transcription factor (Fragment) IPR011700 Basic leucine zipper
Nitab4.5_0001741g0010.1	CONSTANS interacting protein 6 (Fragment) IPR004082 Protein of unknown function DUF1423, plant	PVIP	0.776475	0.00341736	2.46631	102.867	174.575	CONSTANS interacting protein 6 (Fragment) IPR004082 Protein of unknown function DUF1423, plant
Nitab4.5_0000155g0150.1	Kinase family protein IPR002290 Serine_threonine protein kinase	NTK-1	0.776726	5.66377e-05	4.24689	944.611	1565.53	Kinase family protein IPR002290 Serine_threonine protein kinase
Nitab4.5_0001971g0070.1	Pre-mRNA-splicing factor 38A IPR005037 PRP38	PRPF38A	0.779591	0.00211904	2.67386	1321.34	2739.9	Pre-mRNA-splicing factor 38A IPR005037 PRP38
Nitab4.5_0001057g0160.1	Unknown Protein	Nitab4.5_0001057g0160	0.77981	3.10611e-06	5.50778	433.349	731.087	Unknown Protein
Nitab4.5_0003654g0010.1	Chaperone protein DnaJ IPR003095 Heat shock protein DnaJ	Nitab4.5_0003654g0010	0.78107	0.00425782	2.37081	184.779	329.239	Chaperone protein DnaJ IPR003095 Heat shock protein DnaJ
Nitab4.5_0000564g0090.1	60S ribosomal protein L34 IPR008195 Ribosomal protein L34e	RPL34	0.781142	0.000303546	3.51778	13320.7	24505.3	60S ribosomal protein L34 IPR008195 Ribosomal protein L34e
Nitab4.5_0002716g0070.1	Ethylene responsive transcription factor 2a IPR001471 Pathogenesis-related transcriptional factor and ERF, DNA-binding	RAP2-12	0.78163	0.000465765	3.33183	1094.67	1818.19	Ethylene responsive transcription factor 2a IPR001471 Pathogenesis-related transcriptional factor and ERF, DNA-binding
Nitab4.5_0002709g0060.1	Heterogeneous nuclear ribonucleoprotein A3 IPR012677 Nucleotide-binding, alpha-beta plait	RNP1	0.783022	0.000945214	3.02447	3624.21	7815.36	Heterogeneous nuclear ribonucleoprotein A3 IPR012677 Nucleotide-binding, alpha-beta plait
Nitab4.5_0001049g0070.1	Receptor-like kinase IPR002290 Serine_threonine protein kinase	PTI13	0.784715	2.52251e-05	4.59817	273.601	459.637	Receptor-like kinase IPR002290 Serine_threonine protein kinase
Nitab4.5_0012506g0010.1	Mannosyl-oligosaccharide 1 2-alpha-mannosidase IPR001382 Glycoside hydrolase, family 47	MNS1	0.785093	0.00011432	3.94188	605.813	945.365	Mannosyl-oligosaccharide 1 2-alpha-mannosidase IPR001382 Glycoside hydrolase, family 47
Nitab4.5_0006064g0010.1	ApaG protein IPR007474 ApaG	SKIP16	0.785194	0.000563598	3.24903	280.981	476.815	ApaG protein IPR007474 ApaG
Nitab4.5_0002158g0030.1	Tetraspanin family protein IPR000301 Tetraspanin, subgroup	TOM2AH3	0.785967	0.000521592	3.28267	469.63	771.475	Tetraspanin family protein IPR000301 Tetraspanin, subgroup
Nitab4.5_0008750g0040.1	Heparan-alpha-glucosaminide N-acetyltransferase IPR019259 Protein of unknown function DUF2261, transmembrane	Nitab4.5_0008750g0040	0.792216	0.000923292	3.03466	284.835	485.832	Heparan-alpha-glucosaminide N-acetyltransferase IPR019259 Protein of unknown function DUF2261, transmembrane
Nitab4.5_0000278g0040.1	class I heat shock protein IPR002068 Heat shock protein Hsp20	HSP17.3-B	0.793483	1.17086e-06	5.93149	774.806	1334.33	class I heat shock protein IPR002068 Heat shock protein Hsp20
Nitab4.5_0004294g0060.1	Chloride intracellular channel 6 IPR017933 Glutathione S-transferase_chloride channel, C-terminal	DHAR3	0.794743	0.00111642	2.95217	432.051	621.716	Chloride intracellular channel 6 IPR017933 Glutathione S-transferase_chloride channel, C-terminal
Nitab4.5_0007860g0010.1	AT2G45380 protein (Fragment)	Nitab4.5_0007860g0010	0.794917	0.00211077	2.67556	538.687	966.441	AT2G45380 protein (Fragment)
Nitab4.5_0003345g0030.1	Ureide permease 2 IPR009834 Fatty acid elongase 3-ketoacyl-CoA synthase 1	A3	0.795027	0.00187799	2.72631	108.249	178.149	Ureide permease 2 IPR009834 Fatty acid elongase 3-ketoacyl-CoA synthase 1
Nitab4.5_0000869g0030.1	Katanin p60 ATPase-containing subunit A IPR003959 ATPase, AAA-type, core	katnal2	0.796371	0.00207037	2.68395	709.412	1299.84	Katanin p60 ATPase-containing subunit A IPR003959 ATPase, AAA-type, core
Nitab4.5_0004059g0030.1	Stress-induced protein sti1-like protein IPR011990 Tetratricopeptide-like helical	STI	0.797588	1.22311e-06	5.91253	665.971	1213.75	Stress-induced protein sti1-like protein IPR011990 Tetratricopeptide-like helical
Nitab4.5_0001758g0020.1	Inositol-3-phosphate synthase IPR002587 Myo-inositol-1-phosphate synthase	Nitab4.5_0001758g0020	0.800568	5.83726e-06	5.23379	922.626	1451.49	Inositol-3-phosphate synthase IPR002587 Myo-inositol-1-phosphate synthase
Nitab4.5_0000943g0120.1	Ubiquitin-fold modifier 1 IPR005375 Ubiquitin-like, Ufm1	At1g77710	0.803823	0.000281788	3.55008	473.12	781.648	Ubiquitin-fold modifier 1 IPR005375 Ubiquitin-like, Ufm1
Nitab4.5_0000349g0130.1	heat shock protein IPR013126 Heat shock protein 70	HSC-2	0.803858	2.56575e-05	4.59079	21872.4	40246.8	heat shock protein IPR013126 Heat shock protein 70
Nitab4.5_0010835g0010.1	Genomic DNA chromosome 5 P1 clone MVP2	Nitab4.5_0010835g0010	0.804741	0.000680233	3.16734	132.083	220.265	Genomic DNA chromosome 5 P1 clone MVP2
Nitab4.5_0005664g0010.1	E3 ubiquitin-protein ligase MARCH2 IPR011016 Zinc finger, RING-CH-type	Nitab4.5_0005664g0010	0.805248	0.00514006	2.28903	73.2814	126.648	E3 ubiquitin-protein ligase MARCH2 IPR011016 Zinc finger, RING-CH-type
Nitab4.5_0008713g0020.1	ZZ type zinc finger domain-containing protein (Fragment) IPR000270 Octicosapeptide_Phox_Bem1p	Nitab4.5_0008713g0020	0.805858	0.000155942	3.80704	184.435	298.577	ZZ type zinc finger domain-containing protein (Fragment) IPR000270 Octicosapeptide_Phox_Bem1p
Nitab4.5_0000613g0040.1	Amino acid transporter IPR015606 Cationic amino acid transporter	CAT2	0.806581	0.00116229	2.93468	243.393	451.758	Amino acid transporter IPR015606 Cationic amino acid transporter
Nitab4.5_0002546g0050.1	Cytochrome c IPR002327 Cytochrome c, class IA_ IB	CC-1	0.807321	0.000702638	3.15327	347.277	487.212	Cytochrome c IPR002327 Cytochrome c, class IA_ IB
Nitab4.5_0012601g0010.1	RNA-binding protein PNO1-like protein IPR018111 K Homology, type 1, subgroup	pno1	0.809436	0.000869427	3.06077	246.582	438.485	RNA-binding protein PNO1-like protein IPR018111 K Homology, type 1, subgroup
Nitab4.5_0000667g0080.1	DMI1 protein (Fragment)-binding domain	DMI1	0.809594	0.00089696	3.04723	429.663	722.724	DMI1 protein (Fragment)-binding domain
Nitab4.5_0008201g0010.1	Calcium-dependent protein kinase IPR002290 Serine_threonine protein kinase	CPK21	0.809594	0.000275211	3.56033	465.323	799.153	Calcium-dependent protein kinase IPR002290 Serine_threonine protein kinase
Nitab4.5_0000058g0280.1	Transcription factor IPR006578 MADF domain	Nitab4.5_0000058g0280	0.8113	0.00150961	2.82114	95.2298	157.661	Transcription factor IPR006578 MADF domain
Nitab4.5_0002007g0040.1	Mitochondrial carrier family IPR002067 Mitochondrial carrier protein	BT1	0.811924	0.000149707	3.82476	299.897	536.169	Mitochondrial carrier family IPR002067 Mitochondrial carrier protein
Nitab4.5_0003965g0020.1	Splicing factor arginine_serine-rich 6 IPR012677 Nucleotide-binding, alpha-beta plait	RS2Z32	0.812638	0.000240446	3.61898	2174.28	4286.08	Splicing factor arginine_serine-rich 6 IPR012677 Nucleotide-binding, alpha-beta plait
Nitab4.5_0012768g0020.1	X1 (Fragment) IPR005379 Region of unknown function XH	Nitab4.5_0012768g0020	0.813205	0.0027812	2.55577	78.4821	126.6	X1 (Fragment) IPR005379 Region of unknown function XH
Nitab4.5_0005181g0040.1	Metal ion binding protein IPR006121 Heavy metal transport_detoxification protein	Nitab4.5_0005181g0040	0.814138	0.00127112	2.89581	338.14	644.478	Metal ion binding protein IPR006121 Heavy metal transport_detoxification protein
Nitab4.5_0003947g0030.1	Elongation factor 1-gamma IPR001662 Translation elongation factor EF1B, gamma chain, conserved	Os02g0220500	0.816	0.000966538	3.01478	4877.66	7760.02	Elongation factor 1-gamma IPR001662 Translation elongation factor EF1B, gamma chain, conserved
Nitab4.5_0002671g0110.1	Peptidyl-prolyl cis-trans isomerase IPR001179 Peptidyl-prolyl cis-trans isomerase, FKBP-type	FKBP62	0.816359	0.000328103	3.48399	1385.25	1909.28	Peptidyl-prolyl cis-trans isomerase IPR001179 Peptidyl-prolyl cis-trans isomerase, FKBP-type
Nitab4.5_0005478g0040.1	CWC15 homolog IPR006973 Cwf15_Cwc15 cell cycle control protein	Nitab4.5_0005478g0040	0.819575	1.34384e-05	4.87165	1363.03	2465.7	CWC15 homolog IPR006973 Cwf15_Cwc15 cell cycle control protein
Nitab4.5_0000350g0190.1	Unknown Protein	Nitab4.5_0000350g0190	0.8198	0.00205657	2.68686	1711.03	3374.93	Unknown Protein
Nitab4.5_0000472g0280.1	SGT1 IPR007699 SGS	SGT1	0.819815	1.15582e-05	4.93711	1433.83	2321.96	SGT1 IPR007699 SGS
Nitab4.5_0000101g0360.1	Cysteine-type peptidase IPR003323 Ovarian tumour, otubain	Nitab4.5_0000101g0360	0.823678	0.00305636	2.5148	96.1785	176.775	Cysteine-type peptidase IPR003323 Ovarian tumour, otubain
Nitab4.5_0002995g0010.1	U3 small nucleolar RNA-associated protein IPR006709 Small-subunit processome, Utp14	Nitab4.5_0002995g0010	0.823695	0.000287172	3.54186	288.315	551.04	U3 small nucleolar RNA-associated protein IPR006709 Small-subunit processome, Utp14
Nitab4.5_0003642g0040.1	Cc-nbs-lrr, resistance protein with an R1 specific domain	R1A-6	0.823819	0.00128631	2.89065	216.556	353.347	Cc-nbs-lrr, resistance protein with an R1 specific domain
Nitab4.5_0011606g0010.1	No_annotation	Nitab4.5_0011606g0010	0.825326	1.26875e-07	6.89662	11669.1	20125.5
Nitab4.5_0012670g0030.1	Calcium-dependent protein kinase IPR002290 Serine_threonine protein kinase	CPK21	0.825597	0.00153788	2.81308	311.286	522.405	Calcium-dependent protein kinase IPR002290 Serine_threonine protein kinase
Nitab4.5_0001583g0090.1	Pto-like, Serine_threonine kinase protein, resistance protein	At1g30570	0.826918	0.00272038	2.56537	155.854	278.398	Pto-like, Serine_threonine kinase protein, resistance protein
Nitab4.5_0003073g0050.1	tRNA-adenosine deaminase IPR016193 Cytidine deaminase-like	TADA	0.827089	0.000108611	3.96413	719.969	1508.34	tRNA-adenosine deaminase IPR016193 Cytidine deaminase-like
Nitab4.5_0011644g0010.1	MADS box protein	Nitab4.5_0011644g0010	0.828163	0.00336898	2.4725	112.613	193.452	MADS box protein
Nitab4.5_0003917g0010.1	Translationally-controlled tumor protein homolog IPR001983 Translationally controlled tumour-associated TCTP	TCTP	0.829645	0.00264011	2.57838	22519.4	45312.7	Translationally-controlled tumor protein homolog IPR001983 Translationally controlled tumour-associated TCTP
Nitab4.5_0005537g0050.1	Leucine-rich repeat domain protein IPR006553 Leucine-rich repeat, cysteine-containing subtype	Nitab4.5_0005537g0050	0.831956	0.00323674	2.48989	106.263	189.285	Leucine-rich repeat domain protein IPR006553 Leucine-rich repeat, cysteine-containing subtype
Nitab4.5_0001118g0110.1	Unknown Protein	Nitab4.5_0001118g0110	0.833456	6.34453e-05	4.1976	598.673	906.39	Unknown Protein
Nitab4.5_0005524g0020.1	Fasciclin-like arabinogalactan protein 10 IPR000782 FAS1 domain	FLA1	0.834135	0.00105691	2.97596	1260.5	1815.58	Fasciclin-like arabinogalactan protein 10 IPR000782 FAS1 domain
Nitab4.5_0003463g0050.1	DNA-binding protein-like protein	Nitab4.5_0003463g0050	0.835028	0.00147555	2.83105	99.8141	165.494	DNA-binding protein-like protein
Nitab4.5_0012090g0020.1	Ras GTPase-activating protein-binding protein 2 IPR018222 Nuclear transport factor 2, Eukaryote	Nitab4.5_0012090g0020	0.835197	0.000116001	3.93554	1758.43	3507.31	Ras GTPase-activating protein-binding protein 2 IPR018222 Nuclear transport factor 2, Eukaryote
Nitab4.5_0005112g0020.1	Ubiquitin-conjugating enzyme E2 8 IPR000608 Ubiquitin-conjugating enzyme, E2	Nitab4.5_0005112g0020	0.83673	0.00141972	2.8478	2568.8	4278	Ubiquitin-conjugating enzyme E2 8 IPR000608 Ubiquitin-conjugating enzyme, E2
Nitab4.5_0003598g0030.1	Auxin efflux carrier protein-like IPR004776 Auxin efflux carrier	Nitab4.5_0003598g0030	0.838209	0.000925312	3.03371	318.14	602.016	Auxin efflux carrier protein-like IPR004776 Auxin efflux carrier
Nitab4.5_0000617g0010.1	TBC1 domain family member 5 IPR000195 RabGAP_TBC	Nitab4.5_0000617g0010	0.839267	0.000957628	3.0188	750.129	1095.73	TBC1 domain family member 5 IPR000195 RabGAP_TBC
Nitab4.5_0001693g0010.1	Necrotic spotted lesions 1 (Fragment) IPR001862 Membrane attack complex component_perforin_complement C9	At4g24290	0.839834	0.000778094	3.10897	118.456	217.097	Necrotic spotted lesions 1 (Fragment) IPR001862 Membrane attack complex component_perforin_complement C9
Nitab4.5_0002182g0040.1	Receptor like kinase, RLK	At5g63930	0.84089	0.00420131	2.37662	90.1043	165.977	Receptor like kinase, RLK
Nitab4.5_0002918g0020.1	Carotenoid cleavage dioxygenase 1B	CCD	0.841113	0.00129217	2.88868	490.802	863.093	Carotenoid cleavage dioxygenase 1B
Nitab4.5_0001039g0070.1	Receptor like kinase, RLK	At4g37250	0.841253	8.558e-05	4.06763	301.971	475.733	Receptor like kinase, RLK
Nitab4.5_0001397g0010.1	Unknown Protein	Nitab4.5_0001397g0010	0.841612	0.000274539	3.5614	314.494	569.961	Unknown Protein
Nitab4.5_0000638g0090.1	Mitochondrial ADP_ATP carrier proteins IPR002113 Adenine nucleotide translocator 1	AAC3	0.842827	6.03094e-08	7.21961	1466.21	2626.59	Mitochondrial ADP_ATP carrier proteins IPR002113 Adenine nucleotide translocator 1
Nitab4.5_0001861g0160.1	Thioredoxin IPR015467 Thioredoxin, core	Nitab4.5_0001861g0160	0.843486	0.00240022	2.61975	2199.15	3747.65	Thioredoxin IPR015467 Thioredoxin, core
Nitab4.5_0008227g0010.1	Genomic DNA chromosome 3 P1 clone MSJ11	Nitab4.5_0008227g0010	0.844238	0.000460184	3.33707	1096.22	1877.81	Genomic DNA chromosome 3 P1 clone MSJ11
Nitab4.5_0006475g0040.1	Phosphosulfolactate synthase-phospho-3-sulpholactate synthase, ComA	Nitab4.5_0006475g0040	0.845066	0.000984677	3.00671	202.287	334.823	Phosphosulfolactate synthase-phospho-3-sulpholactate synthase, ComA
Nitab4.5_0001049g0150.1	Epsin 2 IPR001026 Epsin, N-terminal	EPSIN2	0.845975	0.000499586	3.30139	452.078	822.523	Epsin 2 IPR001026 Epsin, N-terminal
Nitab4.5_0000318g0100.1	Aspartyl_glutamyl-tRNA(Asn_Gln) amidotransferase subunit C IPR003837 Glu-tRNAGln amidotransferase, C subunit	GATC	0.847083	0.00327575	2.48469	107.057	204.352	Aspartyl_glutamyl-tRNA(Asn_Gln) amidotransferase subunit C IPR003837 Glu-tRNAGln amidotransferase, C subunit
Nitab4.5_0000521g0010.1	Zinc finger protein IPR007087 Zinc finger, C2H2-type	MGP	0.847608	0.000353922	3.45109	274.11	440.751	Zinc finger protein IPR007087 Zinc finger, C2H2-type
Nitab4.5_0000587g0080.1	ATP synthase subunit-like protein	Nitab4.5_0000587g0080	0.84941	1.97937e-06	5.70347	383.264	658.073	ATP synthase subunit-like protein
Nitab4.5_0005620g0020.1	Nitric oxide synthase interacting protein IPR016818 Nitric oxide synthase-interacting	Nitab4.5_0005620g0020	0.850035	5.636e-06	5.24903	633.326	1179.54	Nitric oxide synthase interacting protein IPR016818 Nitric oxide synthase-interacting
Nitab4.5_0004730g0030.1	Genomic DNA chromosome 5 P1 clone MCA23	Nitab4.5_0004730g0030	0.851772	0.000830191	3.08082	273.583	475.737	Genomic DNA chromosome 5 P1 clone MCA23
Nitab4.5_0002540g0040.1	MtN19-like protein IPR011692 Stress up-regulated Nod 19	Nitab4.5_0002540g0040	0.853476	0.00161453	2.79195	183.821	322.856	MtN19-like protein IPR011692 Stress up-regulated Nod 19
Nitab4.5_0000326g0320.1	WD repeat-containing protein IPR017986 WD40 repeat, region	Wdr70	0.855249	0.002318	2.63489	341.331	763.869	WD repeat-containing protein IPR017986 WD40 repeat, region
Nitab4.5_0007721g0020.1	F-box_LRR-repeat protein At5g63520 IPR019494 FIST C domain	Nitab4.5_0007721g0020	0.855632	0.00119188	2.92377	254.31	510.945	F-box_LRR-repeat protein At5g63520 IPR019494 FIST C domain
Nitab4.5_0004702g0010.1	Carboxymethylenebutenolidase-like protein IPR002925 Dienelactone hydrolase	Nitab4.5_0004702g0010	0.856807	7.2866e-05	4.13748	507.12	824.903	Carboxymethylenebutenolidase-like protein IPR002925 Dienelactone hydrolase
Nitab4.5_0000509g0050.1	Unknown Protein	Nitab4.5_0000509g0050	0.857485	0.000120392	3.9194	525.276	814.353	Unknown Protein
Nitab4.5_0009025g0020.1	3_apos-phosphoadenosine 5_apos-phosphosulfate transporter 1 IPR013657 UAA transporter	UTR4	0.860033	0.00180422	2.74371	240.132	472.97	3_apos-phosphoadenosine 5_apos-phosphosulfate transporter 1 IPR013657 UAA transporter
Nitab4.5_0004050g0010.1	Ribonuclease 3-like protein 3 IPR000999 Ribonuclease III	DCL4	0.860172	0.000783467	3.10598	711.003	1134.87	Ribonuclease 3-like protein 3 IPR000999 Ribonuclease III
Nitab4.5_0001095g0080.1	Phosphoenolpyruvate carboxylase 1 IPR015813 Pyruvate_Phosphoenolpyruvate kinase, catalytic core IPR001449 Phosphoenolpyruvate carboxylase	PPC1	0.861286	2.83016e-07	6.54819	579.931	1019.51	Phosphoenolpyruvate carboxylase 1 IPR015813 Pyruvate_Phosphoenolpyruvate kinase, catalytic core IPR001449 Phosphoenolpyruvate carboxylase
Nitab4.5_0003914g0020.1	Receptor-like kinase IPR002290 Serine_threonine protein kinase	PERK12	0.861546	0.00130432	2.88462	124.323	211.239	Receptor-like kinase IPR002290 Serine_threonine protein kinase
Nitab4.5_0011427g0010.1	Cc-nbs-lrr, resistance protein	Nitab4.5_0011427g0010	0.861664	0.000349891	3.45607	321.856	558.358	Cc-nbs-lrr, resistance protein
Nitab4.5_0000159g0180.1	C2-H2 zinc finger protein IPR007087 Zinc finger, C2H2-type	STOP1	0.861686	0.00270541	2.56777	108.483	189.152	C2-H2 zinc finger protein IPR007087 Zinc finger, C2H2-type
Nitab4.5_0000468g0140.1	V-type ATP synthase subunit D IPR002699 ATPase, V1_A1 complex, subunit D	VHA-D	0.862048	4.35342e-06	5.36117	351.418	578.866	V-type ATP synthase subunit D IPR002699 ATPase, V1_A1 complex, subunit D
Nitab4.5_0000646g0170.1	Heat shock protein DnaJ domain protein	Nitab4.5_0000646g0170	0.862424	2.0526e-05	4.68769	1427.68	2806.4	Heat shock protein DnaJ domain protein
Nitab4.5_0011606g0020.1	No_annotation	Nitab4.5_0011606g0020	0.863011	4.95058e-05	4.30534	1535.3	2400.63
Nitab4.5_0003259g0090.1	FAM32A protein IPR013865 Protein of unknown function DUF1754, eukaryotic	Nitab4.5_0003259g0090	0.86464	0.000307385	3.51232	132.562	246.113	FAM32A protein IPR013865 Protein of unknown function DUF1754, eukaryotic
Nitab4.5_0002128g0040.1	G-box binding factor IPR011616 bZIP transcription factor, bZIP-1	GBF1	0.864952	0.000520286	3.28376	102.479	190.727	G-box binding factor IPR011616 bZIP transcription factor, bZIP-1
Nitab4.5_0007653g0010.1	SGT1 IPR007699 SGS	SGT1B	0.864979	2.55827e-05	4.59205	1531.49	2556.4	SGT1 IPR007699 SGS
Nitab4.5_0000084g0460.1	Glutamine cyclotransferase-like IPR007788 Glutamine cyclotransferase	QCT	0.865039	0.00248586	2.60452	406.491	727.005	Glutamine cyclotransferase-like IPR007788 Glutamine cyclotransferase
Nitab4.5_0004406g0020.1	Cc-nbs-lrr, resistance protein	Nitab4.5_0004406g0020	0.86585	0.00168126	2.77437	119.073	193.006	Cc-nbs-lrr, resistance protein
Nitab4.5_0000880g0050.1	Unknown Protein IPR007750 Protein of unknown function DUF674	Nitab4.5_0000880g0050	0.866387	4.25557e-05	4.37104	268.435	426.212	Unknown Protein IPR007750 Protein of unknown function DUF674
Nitab4.5_0002186g0080.1	ATP-binding cassette protein IPR003439 ABC transporter-like	ABCF1	0.867319	7.89317e-05	4.10275	4924.81	10062.4	ATP-binding cassette protein IPR003439 ABC transporter-like
Nitab4.5_0000143g0100.1	U-box domain-containing protein 4 IPR011989 Armadillo-like helical	Nitab4.5_0000143g0100	0.86766	0.000363728	3.43922	216.364	436.277	U-box domain-containing protein 4 IPR011989 Armadillo-like helical
Nitab4.5_0011134g0010.1	Nuclear SR-like RNA binding protein IPR012677 Nucleotide-binding, alpha-beta plait	SPAC25G10.01	0.867861	1.64013e-08	7.78512	1863.38	3336.84	Nuclear SR-like RNA binding protein IPR012677 Nucleotide-binding, alpha-beta plait
Nitab4.5_0006975g0010.1	Pyridoxamine 5_apos-phosphate oxidase-related FMN-binding IPR012349 FMN-binding split barrel	Nitab4.5_0006975g0010	0.867996	0.00118532	2.92616	235.395	420.217	Pyridoxamine 5_apos-phosphate oxidase-related FMN-binding IPR012349 FMN-binding split barrel
Nitab4.5_0002067g0040.1	Cc-nbs-lrr, resistance protein	Nitab4.5_0002067g0040	0.868289	0.000605118	3.21816	544.802	902.476	Cc-nbs-lrr, resistance protein
Nitab4.5_0004482g0020.1	Serine_threonine-protein phosphatase (Fragment) IPR011990 Tetratricopeptide-like helical	At4g22670	0.868324	1.79075e-08	7.74696	1085.34	1896.49	Serine_threonine-protein phosphatase (Fragment) IPR011990 Tetratricopeptide-like helical
Nitab4.5_0001273g0050.1	Small glutamine-rich tetratricopeptide repeat-containing protein A IPR011990 Tetratricopeptide-like helical	Sgtb	0.868672	7.59208e-05	4.11964	259.008	427.734	Small glutamine-rich tetratricopeptide repeat-containing protein A IPR011990 Tetratricopeptide-like helical
Nitab4.5_0003952g0050.1	Peroxisome biogenesis factor 13	PEX13	0.869136	1.54681e-05	4.81056	347.781	633.724	Peroxisome biogenesis factor 13
Nitab4.5_0000062g0310.1	Syntaxin-51 IPR000727 Target SNARE coiled-coil region	SYP52	0.869146	5.48117e-06	5.26113	446.579	774.987	Syntaxin-51 IPR000727 Target SNARE coiled-coil region
Nitab4.5_0001642g0050.1	Gibberellin-regulated protein 2 IPR003854 Gibberellin regulated protein	SN2	0.869594	0.000499597	3.30138	773.012	1303.25	Gibberellin-regulated protein 2 IPR003854 Gibberellin regulated protein
Nitab4.5_0004472g0030.1	5_apos-AMP-activated protein kinase subunit beta-1 (Fragment)	Nitab4.5_0004472g0030	0.869718	6.73511e-05	4.17166	258.152	506.535	5_apos-AMP-activated protein kinase subunit beta-1 (Fragment)
Nitab4.5_0003701g0030.1	Arabidopsis thaliana genomic DNA chromosome 5 P1 clone MOK16	Nitab4.5_0003701g0030	0.871552	0.000144376	3.84051	403.825	773.676	Arabidopsis thaliana genomic DNA chromosome 5 P1 clone MOK16
Nitab4.5_0002598g0030.1	DNAJ chaperone IPR003095 Heat shock protein DnaJ	DNAJ1	0.871597	0.00137683	2.86112	101.584	189.461	DNAJ chaperone IPR003095 Heat shock protein DnaJ
Nitab4.5_0002840g0050.1	40S ribosomal protein S24 IPR001976 Ribosomal protein S24e	RPS24B	0.87188	0.000554153	3.25637	8093.83	12054	40S ribosomal protein S24 IPR001976 Ribosomal protein S24e
Nitab4.5_0000280g0220.1	Cc-nbs-lrr, resistance protein	Nitab4.5_0000280g0220	0.872864	0.00254317	2.59462	323.818	506.635	Cc-nbs-lrr, resistance protein
Nitab4.5_0000097g0090.1	Aspartate aminotransferase IPR000796 Aspartate_other aminotransferase	Nitab4.5_0000097g0090	0.873643	2.72615e-07	6.56445	494.099	814.099	Aspartate aminotransferase IPR000796 Aspartate_other aminotransferase
Nitab4.5_0000749g0130.1	Pollen ole e 1 allergen and extensin family protein IPR006041 Pollen Ole e 1 allergen and extensin	Nitab4.5_0000749g0130	0.874948	0.00230573	2.63719	394.318	624.245	Pollen ole e 1 allergen and extensin family protein IPR006041 Pollen Ole e 1 allergen and extensin
Nitab4.5_0002567g0110.1	Elongation factor beta-1 IPR014038 Translation elongation factor EF1B, beta and delta chains, guanine nucleotide exchange	At5g12110	0.875131	1.58426e-06	5.80017	3675.06	6918.41	Elongation factor beta-1 IPR014038 Translation elongation factor EF1B, beta and delta chains, guanine nucleotide exchange
Nitab4.5_0002322g0110.1	Nodulin-like protein IPR010658 Nodulin-like	Nitab4.5_0002322g0110	0.877198	1.31424e-05	4.88132	257.696	479.363	Nodulin-like protein IPR010658 Nodulin-like
Nitab4.5_0000038g0160.1	Bile acid sodium symporter family protein IPR002657 Bile acid:sodium symporter	BASS3	0.877244	0.000594978	3.2255	130.375	230.676	Bile acid sodium symporter family protein IPR002657 Bile acid:sodium symporter
Nitab4.5_0001190g0040.1	heat shock protein IPR013126 Heat shock protein 70	MED37E	0.877552	0.000532003	3.27409	2448.57	5042.95	heat shock protein IPR013126 Heat shock protein 70
Nitab4.5_0004277g0020.1	Ubiquitin-conjugating enzyme family protein-like IPR000608 Ubiquitin-conjugating enzyme, E2	UEV1D	0.877926	4.80288e-05	4.3185	906.975	1616.79	Ubiquitin-conjugating enzyme family protein-like IPR000608 Ubiquitin-conjugating enzyme, E2
Nitab4.5_0004776g0040.1	U-box domain-containing protein 11 IPR011989 Armadillo-like helical	PUB10	0.880203	1.4729e-06	5.83183	416.656	774.779	U-box domain-containing protein 11 IPR011989 Armadillo-like helical
Nitab4.5_0001797g0010.1	Elongation factor 1-beta IPR014038 Translation elongation factor EF1B, beta and delta chains, guanine nucleotide exchange	Nitab4.5_0001797g0010	0.882938	0.000674213	3.1712	5096.95	10210.3	Elongation factor 1-beta IPR014038 Translation elongation factor EF1B, beta and delta chains, guanine nucleotide exchange
Nitab4.5_0004400g0020.1	Chaperone protein DnaJ IPR015609 Molecular chaperone, heat shock protein, Hsp40, DnaJ	dnaJ	0.883002	0.00246625	2.60796	81.0439	150.056	Chaperone protein DnaJ IPR015609 Molecular chaperone, heat shock protein, Hsp40, DnaJ
Nitab4.5_0001983g0030.1	Unknown Protein	Nitab4.5_0001983g0030	0.884685	0.000423947	3.37269	736.251	1303.94	Unknown Protein
Nitab4.5_0000102g0210.1	Beta-D-glucosidase IPR001764 Glycoside hydrolase, family 3, N-terminal	Nitab4.5_0000102g0210	0.886377	8.20452e-07	6.08595	353.124	677.424	Beta-D-glucosidase IPR001764 Glycoside hydrolase, family 3, N-terminal
Nitab4.5_0000588g0180.1	RNA polymerase I-specific transcription initiation factor RRN3 IPR007991 RNA polymerase I specific transcription initiation factor RRN3	Nitab4.5_0000588g0180	0.888289	2.00996e-05	4.69681	424.797	847	RNA polymerase I-specific transcription initiation factor RRN3 IPR007991 RNA polymerase I specific transcription initiation factor RRN3
Nitab4.5_0000149g0150.1	6-phosphogluconate dehydrogenase decarboxylating IPR006113 6-phosphogluconate dehydrogenase, decarboxylating	At3g02360	0.890696	0.001567	2.80493	112.912	209.805	6-phosphogluconate dehydrogenase decarboxylating IPR006113 6-phosphogluconate dehydrogenase, decarboxylating
Nitab4.5_0011140g0010.1	Heat shock protein 4 IPR013126 Heat shock protein 70	HSP70-15	0.891297	3.13721e-09	8.50346	2788.54	4901.1	Heat shock protein 4 IPR013126 Heat shock protein 70
Nitab4.5_0002879g0040.1	Ataxin-2 IPR009604 LsmAD domain	SPBC21B10.03c	0.891759	4.20531e-06	5.3762	365.711	707.185	Ataxin-2 IPR009604 LsmAD domain
Nitab4.5_0000092g0320.1	Cyclic nucleotide gated channel IPR000595 Cyclic nucleotide-binding	CNGC4	0.89194	4.38613e-05	4.35792	408.825	769.661	Cyclic nucleotide gated channel IPR000595 Cyclic nucleotide-binding
Nitab4.5_0003361g0040.1	Zinc finger A20 and AN1 domain-containing stress-associated protein 6 IPR000058 Zinc finger, AN1-type	SAP4	0.892439	7.35928e-05	4.13316	948.484	1870.21	Zinc finger A20 and AN1 domain-containing stress-associated protein 6 IPR000058 Zinc finger, AN1-type
Nitab4.5_0001286g0040.1	Calmodulin-binding protein IPR012416 Calmodulin binding protein-like	Nitab4.5_0001286g0040	0.893005	5.06163e-05	4.29571	512.658	908.056	Calmodulin-binding protein IPR012416 Calmodulin binding protein-like
Nitab4.5_0011893g0010.1	Alpha-L-fucosidase 1 IPR000933 Glycoside hydrolase, family 29	FUC1	0.895774	0.00131848	2.87993	113.633	208.979	Alpha-L-fucosidase 1 IPR000933 Glycoside hydrolase, family 29
Nitab4.5_0013721g0010.1	Non-lysosomal glucosylceramidase IPR014551 Beta-glucosidase, GBA2 type	Nitab4.5_0013721g0010	0.896778	0.00130577	2.88413	210.373	367.455	Non-lysosomal glucosylceramidase IPR014551 Beta-glucosidase, GBA2 type
Nitab4.5_0000956g0210.1	Peptidyl-prolyl cis-trans isomerase IPR002130 Peptidyl-prolyl cis-trans isomerase, cyclophilin-type	CYP	0.89709	0.00109086	2.96223	1322.85	2393.87	Peptidyl-prolyl cis-trans isomerase IPR002130 Peptidyl-prolyl cis-trans isomerase, cyclophilin-type
Nitab4.5_0003784g0020.1	Kinesin-5 IPR001752 Kinesin, motor region	TKRP125	0.897585	2.15113e-05	4.66733	324.09	510.857	Kinesin-5 IPR001752 Kinesin, motor region
Nitab4.5_0001793g0010.1	ZZ type zinc finger domain-containing protein (Fragment) IPR000270 Octicosapeptide_Phox_Bem1p	Nitab4.5_0001793g0010	0.897988	3.45737e-06	5.46125	1237.33	2056.83	ZZ type zinc finger domain-containing protein (Fragment) IPR000270 Octicosapeptide_Phox_Bem1p
Nitab4.5_0003526g0060.1	Hydrolase-like IPR000639 Epoxide hydrolase-like	Nitab4.5_0003526g0060	0.898464	0.0021847	2.66061	79.4552	144.871	Hydrolase-like IPR000639 Epoxide hydrolase-like
Nitab4.5_0000539g0030.1	Oligoribonuclease IPR006055 Exonuclease	At2g26970	0.901772	0.000139198	3.85637	204.127	363.453	Oligoribonuclease IPR006055 Exonuclease
Nitab4.5_0003328g0110.1	CWC15 homolog IPR006973 Cwf15_Cwc15 cell cycle control protein	cwc15-a	0.90278	4.73041e-06	5.3251	1847.74	3324.42	CWC15 homolog IPR006973 Cwf15_Cwc15 cell cycle control protein
Nitab4.5_0000993g0080.1	Trehalose 6-phosphate phosphatase IPR003337 Trehalose-phosphatase	TPPF	0.90384	0.000795538	3.09934	306.144	557.225	Trehalose 6-phosphate phosphatase IPR003337 Trehalose-phosphatase
Nitab4.5_0000987g0100.1	Receptor-like protein kinase At3g21340 IPR002290 Serine_threonine protein kinase	WAKL20	0.904915	0.000650937	3.18646	163.51	281.933	Receptor-like protein kinase At3g21340 IPR002290 Serine_threonine protein kinase
Nitab4.5_0000868g0070.1	Hydrolase alpha_beta fold family protein expressed IPR000073 Alpha_beta hydrolase fold-1	KAI2	0.905474	0.00202517	2.69354	484.567	1193.01	Hydrolase alpha_beta fold family protein expressed IPR000073 Alpha_beta hydrolase fold-1
Nitab4.5_0004186g0010.1	Fatty acid elongase 3-ketoacyl-CoA synthase IPR012392 Very-long-chain 3-ketoacyl-CoA synthase	KCS4	0.905948	0.000142267	3.8469	533.334	1024.22	Fatty acid elongase 3-ketoacyl-CoA synthase IPR012392 Very-long-chain 3-ketoacyl-CoA synthase
Nitab4.5_0000269g0130.1	Ubiquitin-conjugating enzyme E2 2 IPR019775 WD40 repeat, conserved site IPR000608 Ubiquitin-conjugating enzyme, E2	UBC2	0.907359	8.44774e-05	4.07326	7692.46	14119.2	Ubiquitin-conjugating enzyme E2 2 IPR019775 WD40 repeat, conserved site IPR000608 Ubiquitin-conjugating enzyme, E2
Nitab4.5_0009739g0050.1	Cupin RmlC-type IPR012864 Protein of unknown function DUF1637	Nitab4.5_0009739g0050	0.909479	4.92016e-05	4.30802	131.638	243.026	Cupin RmlC-type IPR012864 Protein of unknown function DUF1637
Nitab4.5_0000101g0430.1	26S protease regulatory subunit 6B homolog IPR005938 ATPase, AAA-type, CDC48	CDC48	0.910392	0.00142726	2.8455	459.708	678.697	26S protease regulatory subunit 6B homolog IPR005938 ATPase, AAA-type, CDC48
Nitab4.5_0002805g0160.1	Serine_threonine protein kinase IPR002290 Serine_threonine protein kinase	Nitab4.5_0002805g0160	0.911361	8.5067e-05	4.07024	177.519	324.167	Serine_threonine protein kinase IPR002290 Serine_threonine protein kinase
Nitab4.5_0003952g0010.1	Os01g0873900 protein (Fragment) IPR007700 Protein of unknown function DUF668	Nitab4.5_0003952g0010	0.912207	0.000543526	3.26478	123.155	232.261	Os01g0873900 protein (Fragment) IPR007700 Protein of unknown function DUF668
Nitab4.5_0006089g0070.1	Stress responsive A_B barrel domain family protein IPR013097 Stress responsive alpha-beta barrel	At5g22580	0.912664	1.22274e-06	5.91267	3070.88	5417.23	Stress responsive A_B barrel domain family protein IPR013097 Stress responsive alpha-beta barrel
Nitab4.5_0000743g0100.1	Phospho-2-dehydro-3-deoxyheptonate aldolase 1 IPR002480 DAHP synthetase, class II	SHKB	0.912825	7.63234e-05	4.11734	2445.15	4968.03	Phospho-2-dehydro-3-deoxyheptonate aldolase 1 IPR002480 DAHP synthetase, class II
Nitab4.5_0003626g0080.1	U-box domain-containing protein 4 IPR011989 Armadillo-like helical	PUB4	0.912865	0.00090277	3.04442	367.572	742.498	U-box domain-containing protein 4 IPR011989 Armadillo-like helical
Nitab4.5_0003674g0060.1	Coatomer alpha subunit-like protein IPR016391 Coatomer, alpha subunit	At1g62020	0.91329	1.149e-07	6.93968	1226.55	2328.1	Coatomer alpha subunit-like protein IPR016391 Coatomer, alpha subunit
Nitab4.5_0005392g0050.1	Cell division cycle protein 123-like protein IPR009772 D123	Nitab4.5_0005392g0050	0.913466	0.000107292	3.96943	248.163	468.93	Cell division cycle protein 123-like protein IPR009772 D123
Nitab4.5_0000060g0050.1	REF-like stress related protein 1 IPR008802 Rubber elongation factor	At1g67360	0.91367	2.76674e-05	4.55803	1273.74	2235.92	REF-like stress related protein 1 IPR008802 Rubber elongation factor
Nitab4.5_0007649g0020.1	Ethylene insensitive 3 class transcription factor IPR006957 Ethylene insensitive 3	EIN3	0.914546	2.83178e-05	4.54794	454.431	895.601	Ethylene insensitive 3 class transcription factor IPR006957 Ethylene insensitive 3
Nitab4.5_0010922g0010.1	Enolase IPR000941 Enolase	PGH1	0.915503	0.000745894	3.12732	3920.64	5802.67	Enolase IPR000941 Enolase
Nitab4.5_0000207g0160.1	3-deoxy-manno-octulosonate cytidylyltransferase IPR004528 3-deoxy-D-manno-octulosonate cytidylyltransferase	KDSB	0.916404	0.00445861	2.3508	55.501	100.863	3-deoxy-manno-octulosonate cytidylyltransferase IPR004528 3-deoxy-D-manno-octulosonate cytidylyltransferase
Nitab4.5_0002052g0010.1	NPH3 domain containing protein-like IPR007679 Protein of unknown function DUF569	Nitab4.5_0002052g0010	0.917224	0.000328386	3.48362	99.0156	191.016	NPH3 domain containing protein-like IPR007679 Protein of unknown function DUF569
Nitab4.5_0012843g0010.1	Laccase IPR017760 L-ascorbate oxidase, plants	AAO	0.918046	0.000120867	3.91769	1160.77	2207.53	Laccase IPR017760 L-ascorbate oxidase, plants
Nitab4.5_0000142g0060.1	Beta-glucanase-like protein IPR006710 Glycoside hydrolase, family 43	Nitab4.5_0000142g0060	0.918789	0.000183265	3.73692	169.617	330.309	Beta-glucanase-like protein IPR006710 Glycoside hydrolase, family 43
Nitab4.5_0003537g0010.1	Unknown Protein	Nitab4.5_0003537g0010	0.921476	0.00213941	2.66971	113.973	236.123	Unknown Protein
Nitab4.5_0006852g0070.1	Heat stress transcription factor A3-type, DNA-binding	HSF30	0.92204	3.14075e-06	5.50297	711.825	1216.26	Heat stress transcription factor A3-type, DNA-binding
Nitab4.5_0001488g0110.1	Unknown Protein IPR002482 Peptidoglycan-binding Lysin subgroup	Nitab4.5_0001488g0110	0.922757	0.000411372	3.38577	194.789	385.596	Unknown Protein IPR002482 Peptidoglycan-binding Lysin subgroup
Nitab4.5_0003491g0020.1	Heterogeneous nuclear ribonucleoprotein A3 IPR000504 RNA recognition motif, RNP-1	RNP1	0.926379	0.000446125	3.35054	126.471	225.44	Heterogeneous nuclear ribonucleoprotein A3 IPR000504 RNA recognition motif, RNP-1
Nitab4.5_0004227g0020.1	Peptidyl-prolyl cis-trans isomerase-like 3 IPR002130 Peptidyl-prolyl cis-trans isomerase, cyclophilin-type	Nitab4.5_0004227g0020	0.926646	7.39344e-05	4.13115	243.077	428.939	Peptidyl-prolyl cis-trans isomerase-like 3 IPR002130 Peptidyl-prolyl cis-trans isomerase, cyclophilin-type
Nitab4.5_0002793g0040.1	Brain protein 44-like protein IPR005336 Uncharacterised protein family UPF0041	MPC1	0.926879	0.00344021	2.46342	157.472	337.639	Brain protein 44-like protein IPR005336 Uncharacterised protein family UPF0041
Nitab4.5_0002220g0030.1	Exostosin-like glycosyltransferase IPR004263 Exostosin-like	Nitab4.5_0002220g0030	0.927903	0.000108536	3.96442	284.916	490.809	Exostosin-like glycosyltransferase IPR004263 Exostosin-like
Nitab4.5_0013740g0020.1	Phosphatidylinositol kinase family-like protein (Fragment) IPR000403 Phosphatidylinositol 3- and 4-kinase, catalytic	PI4KG4	0.928235	5.46414e-05	4.26248	153.978	279.088	Phosphatidylinositol kinase family-like protein (Fragment) IPR000403 Phosphatidylinositol 3- and 4-kinase, catalytic
Nitab4.5_0003431g0060.1	Prolyl 4-hydroxylase alpha subunit-like protein IPR006620 Prolyl 4-hydroxylase, alpha subunit	Nitab4.5_0003431g0060	0.929859	0.000802919	3.09533	419.1	669.347	Prolyl 4-hydroxylase alpha subunit-like protein IPR006620 Prolyl 4-hydroxylase, alpha subunit
Nitab4.5_0006819g0010.1	Adenylate kinase family-like protein IPR000850 Adenylate kinase	At2g37250	0.932356	3.94442e-05	4.40402	1502.22	2966.34	Adenylate kinase family-like protein IPR000850 Adenylate kinase
Nitab4.5_0001005g0100.1	Cryptochrome 2	CRY2	0.934855	0.000138215	3.85944	263.301	471.348	Cryptochrome 2
Nitab4.5_0002068g0020.1	YTH domain family 2 (Predicted) IPR007275 YT521-B-like protein	YTHDF2	0.93519	6.29299e-06	5.20114	8854.41	20855.4	YTH domain family 2 (Predicted) IPR007275 YT521-B-like protein
Nitab4.5_0000052g0360.1	Alpha alpha-trehalose-phosphate synthase (UDP-forming) IPR001830 Glycosyl transferase, family 20	TPS9	0.93729	1.76367e-05	4.75358	563.086	1135.89	Alpha alpha-trehalose-phosphate synthase (UDP-forming) IPR001830 Glycosyl transferase, family 20
Nitab4.5_0001827g0040.1	F-box family protein IPR017451 F-box associated type 1	Nitab4.5_0001827g0040	0.93899	0.00202187	2.69425	213.484	411.467	F-box family protein IPR017451 F-box associated type 1
Nitab4.5_0007467g0030.1	Unknown Protein	Nitab4.5_0007467g0030	0.939443	4.45949e-05	4.35071	142.893	284.782	Unknown Protein
Nitab4.5_0009575g0010.1	Ethylene-responsive transcription factor 4 IPR001471 Pathogenesis-related transcriptional factor and ERF, DNA-binding	DREB3	0.939521	0.000265517	3.57591	95.87	177.187	Ethylene-responsive transcription factor 4 IPR001471 Pathogenesis-related transcriptional factor and ERF, DNA-binding
Nitab4.5_0005167g0010.1	Cu_Zn-superoxide dismutase copper chaperone IPR001424 Superoxide dismutase, copper_zinc binding	CCS	0.939751	0.000266591	3.57415	208.925	340.453	Cu_Zn-superoxide dismutase copper chaperone IPR001424 Superoxide dismutase, copper_zinc binding
Nitab4.5_0001591g0200.1	Activating signal cointegrator 1 complex subunit 1 IPR018111 K Homology, type 1, subgroup	Nitab4.5_0001591g0200	0.939806	7.18779e-05	4.1434	116.448	220.188	Activating signal cointegrator 1 complex subunit 1 IPR018111 K Homology, type 1, subgroup
Nitab4.5_0000259g0260.1	S-adenosylmethionine decarboxylase proenzyme IPR018167 S-adenosylmethionine decarboxylase subgroup IPR001985 S-adenosylmethionine decarboxylase	SAMDC1	0.940607	0.00191882	2.71696	12354.8	21144.4	S-adenosylmethionine decarboxylase proenzyme IPR018167 S-adenosylmethionine decarboxylase subgroup IPR001985 S-adenosylmethionine decarboxylase
Nitab4.5_0002394g0050.1	Tubulin beta chain IPR002453 Beta tubulin	TUBB8	0.940886	0.000120966	3.91734	146.745	294.778	Tubulin beta chain IPR002453 Beta tubulin
Nitab4.5_0002033g0050.1	ATP-binding cassette protein IPR003439 ABC transporter-like	ABCF1	0.941964	2.24387e-05	4.649	8854.49	18490.9	ATP-binding cassette protein IPR003439 ABC transporter-like
Nitab4.5_0001321g0020.1	Malic enzyme IPR012302 Malic enzyme, NAD-binding	Nitab4.5_0001321g0020	0.942507	0.000146474	3.83424	819.581	1414.46	Malic enzyme IPR012302 Malic enzyme, NAD-binding
Nitab4.5_0001599g0030.1	WD-40 repeat protein IPR001194 DENN	Nitab4.5_0001599g0030	0.943085	8.4076e-06	5.07533	415.05	836.416	WD-40 repeat protein IPR001194 DENN
Nitab4.5_0000178g0330.1	Mannan endo-1 4-beta-mannosidase IPR001547 Glycoside hydrolase, family 5	MAN7	0.943791	0.0017264	2.76286	321.311	529.661	Mannan endo-1 4-beta-mannosidase IPR001547 Glycoside hydrolase, family 5
Nitab4.5_0006656g0040.1	Ubiquitin-conjugating enzyme E2 10 IPR000608 Ubiquitin-conjugating enzyme, E2	UBC10	0.943825	0.000545537	3.26318	2645.39	5294.95	Ubiquitin-conjugating enzyme E2 10 IPR000608 Ubiquitin-conjugating enzyme, E2
Nitab4.5_0002611g0010.1	Uncharacterized basic helix-loop-helix protein At1g64625	Nitab4.5_0002611g0010	0.944932	0.000228424	3.64126	161.34	290.313	Uncharacterized basic helix-loop-helix protein At1g64625
Nitab4.5_0003033g0020.1	Zinc-containing alcohol dehydrogenase IPR002085 Alcohol dehydrogenase superfamily, zinc-containing	Nitab4.5_0003033g0020	0.945199	0.00356678	2.44772	48.2224	91.0371	Zinc-containing alcohol dehydrogenase IPR002085 Alcohol dehydrogenase superfamily, zinc-containing
Nitab4.5_0001702g0170.1	Palmitoyltransferase PFA4 IPR001594 Zinc finger, DHHC-type	PAT12	0.94534	0.000667882	3.1753	91.0081	160.865	Palmitoyltransferase PFA4 IPR001594 Zinc finger, DHHC-type
Nitab4.5_0001825g0020.1	Genomic DNA chromosome 5 P1 clone MEE6	Nitab4.5_0001825g0020	0.949282	0.000914563	3.03879	161.396	297.579	Genomic DNA chromosome 5 P1 clone MEE6
Nitab4.5_0000976g0320.1	Respiratory burst oxidase-like protein IPR013121 Ferric reductase, NAD binding	RBOHC	0.953707	0.000177599	3.75056	281.288	492.348	Respiratory burst oxidase-like protein IPR013121 Ferric reductase, NAD binding
Nitab4.5_0000217g0040.1	Salt stress root protein RS1 IPR008469 DREPP plasma membrane polypeptide	PCAP1	0.955066	2.49986e-05	4.60208	524.197	932.989	Salt stress root protein RS1 IPR008469 DREPP plasma membrane polypeptide
Nitab4.5_0002470g0060.1	ATP-dependent RNA helicase IPR014001 DEAD-like helicase, N-terminal	At2g47680	0.956084	2.3453e-05	4.6298	195.548	342.479	ATP-dependent RNA helicase IPR014001 DEAD-like helicase, N-terminal
Nitab4.5_0000754g0100.1	Mitochondrial import inner membrane translocase subunit TIM14 IPR001623 Heat shock protein DnaJ, N-terminal	TIM14-1	0.957029	4.85477e-07	6.31383	1252.44	2488.8	Mitochondrial import inner membrane translocase subunit TIM14 IPR001623 Heat shock protein DnaJ, N-terminal
Nitab4.5_0009903g0020.1	Cc-nbs-lrr, resistance protein	Nitab4.5_0009903g0020	0.957437	0.000280482	3.55209	402.691	687.149	Cc-nbs-lrr, resistance protein
Nitab4.5_0002091g0060.1	Os12g0114200 protein (Fragment)	Nitab4.5_0002091g0060	0.957788	0.000838344	3.07658	155.183	313.383	Os12g0114200 protein (Fragment)
Nitab4.5_0029014g0010.1	Receptor-type tyrosine-protein phosphatase S IPR000242 Protein-tyrosine phosphatase, receptor_non-receptor type	PTP1	0.958535	0.00256297	2.59126	59.6917	107.883	Receptor-type tyrosine-protein phosphatase S IPR000242 Protein-tyrosine phosphatase, receptor_non-receptor type
Nitab4.5_0000694g0030.1	Integrin-linked kinase-associated serine_threonine phosphatase 2C IPR015655 Protein phosphatase 2C	At1g68410	0.959206	0.00015552	3.80821	124.056	211.824	Integrin-linked kinase-associated serine_threonine phosphatase 2C IPR015655 Protein phosphatase 2C
Nitab4.5_0008990g0040.1	UDP-glucosyltransferase IPR002213 UDP-glucuronosyl_UDP-glucosyltransferase	AS	0.959725	0.000273968	3.5623	204.466	348.838	UDP-glucosyltransferase IPR002213 UDP-glucuronosyl_UDP-glucosyltransferase
Nitab4.5_0009646g0010.1	Glutamate-gated kainate-type ion channel receptor subunit GluR5 IPR017103 Ionotropic glutamate-like receptor, plant	GLR3.3	0.961596	0.000864779	3.06309	542.274	1091.65	Glutamate-gated kainate-type ion channel receptor subunit GluR5 IPR017103 Ionotropic glutamate-like receptor, plant
Nitab4.5_0010918g0010.1	Cc-nbs-lrr, resistance protein with an R1 specific domain	R1B-14	0.962141	0.00379304	2.42101	120.555	234.862	Cc-nbs-lrr, resistance protein with an R1 specific domain
Nitab4.5_0001404g0050.1	REF-like stress related protein 1 IPR008802 Rubber elongation factor	At1g67360	0.962794	1.54807e-05	4.81021	2445.46	4602.86	REF-like stress related protein 1 IPR008802 Rubber elongation factor
Nitab4.5_0000329g0120.1	Nodulin family protein IPR010658 Nodulin-like	Nitab4.5_0000329g0120	0.966117	0.000506175	3.2957	98.8679	175.435	Nodulin family protein IPR010658 Nodulin-like
Nitab4.5_0000408g0050.1	Hedgehog-interacting protein 1 (Fragment) IPR011041 Soluble quinoprotein glucose_sorbosone dehydrogenase	HIPL1	0.966415	0.000547014	3.262	73.1164	127.593	Hedgehog-interacting protein 1 (Fragment) IPR011041 Soluble quinoprotein glucose_sorbosone dehydrogenase
Nitab4.5_0000099g0280.1	Inositol-1 4 5-trisphosphate 5-Phosphatase-like protein IPR000300 Inositol polyphosphate related phosphatase	IP5P1	0.967876	0.000253929	3.59529	87.2072	174.162	Inositol-1 4 5-trisphosphate 5-Phosphatase-like protein IPR000300 Inositol polyphosphate related phosphatase
Nitab4.5_0003622g0030.1	F-box_LRR-repeat protein 2 IPR006553 Leucine-rich repeat, cysteine-containing subtype	SKP2A	0.968288	0.000329134	3.48263	174.756	330.043	F-box_LRR-repeat protein 2 IPR006553 Leucine-rich repeat, cysteine-containing subtype
Nitab4.5_0002224g0050.1	Fatty acid elongase 3-ketoacyl-CoA synthase IPR012392 Very-long-chain 3-ketoacyl-CoA synthase	KCS4	0.968979	0.000322066	3.49206	366.283	816.016	Fatty acid elongase 3-ketoacyl-CoA synthase IPR012392 Very-long-chain 3-ketoacyl-CoA synthase
Nitab4.5_0006211g0030.1	Leucine-rich repeat family protein IPR001611 Leucine-rich repeat	Nitab4.5_0006211g0030	0.969145	0.000214789	3.66799	226.794	387.419	Leucine-rich repeat family protein IPR001611 Leucine-rich repeat
Nitab4.5_0000744g0140.1	Nuclear SR-like RNA binding protein IPR012677 Nucleotide-binding, alpha-beta plait	Nitab4.5_0000744g0140	0.970456	3.45175e-07	6.46196	1098.73	2255.31	Nuclear SR-like RNA binding protein IPR012677 Nucleotide-binding, alpha-beta plait
Nitab4.5_0010518g0020.1	Threonine dehydratase biosynthetic IPR000634 Serine_threonine dehydratase, pyridoxal-phosphate-binding site IPR005787 Threonine dehydratase I	OMR1	0.973439	1.77598e-08	7.75056	1909.9	4291.1	Threonine dehydratase biosynthetic IPR000634 Serine_threonine dehydratase, pyridoxal-phosphate-binding site IPR005787 Threonine dehydratase I
Nitab4.5_0000559g0410.1	Genomic DNA chromosome 5 P1 clone MJC20 IPR013089 Kelch related	Nitab4.5_0000559g0410	0.976296	1.10444e-05	4.95686	1680.96	3264.82	Genomic DNA chromosome 5 P1 clone MJC20 IPR013089 Kelch related
Nitab4.5_0002321g0010.1	Receptor like kinase, RLK	At1g56130	0.979131	0.00203116	2.69226	369.444	632.239	Receptor like kinase, RLK
Nitab4.5_0010290g0010.1	Receptor-like protein kinase IPR002290 Serine_threonine protein kinase	At2g19130	0.980066	0.00207788	2.68238	166.743	332.452	Receptor-like protein kinase IPR002290 Serine_threonine protein kinase
Nitab4.5_0003307g0070.1	Actin-binding protein gelsolin IPR007122 Gelsolin	VLN2	0.980806	0.00361833	2.44149	127.171	297.956	Actin-binding protein gelsolin IPR007122 Gelsolin
Nitab4.5_0000318g0050.1	Cytosolic Fe-S cluster assembly factor NAR1 IPR009016 Iron hydrogenase	Narfl	0.981417	6.46752e-06	5.18926	173.311	358.869	Cytosolic Fe-S cluster assembly factor NAR1 IPR009016 Iron hydrogenase
Nitab4.5_0005134g0020.1	Cyclic nucleotide gated channel IPR000595 Cyclic nucleotide-binding	CNGC1	0.982409	0.00019078	3.71947	343.502	670.813	Cyclic nucleotide gated channel IPR000595 Cyclic nucleotide-binding
Nitab4.5_0001739g0070.1	RING finger protein 5 IPR018957 Zinc finger, C3HC4 RING-type	rnf-5	0.982785	0.00131891	2.87978	167.406	316.146	RING finger protein 5 IPR018957 Zinc finger, C3HC4 RING-type
Nitab4.5_0000346g0010.1	Beta-glucosidase 01 IPR013781 Glycoside hydrolase, subgroup, catalytic core	Nitab4.5_0000346g0010	0.983324	0.00125563	2.90114	757.987	1695.15	Beta-glucosidase 01 IPR013781 Glycoside hydrolase, subgroup, catalytic core
Nitab4.5_0010452g0010.1	ZZ type zinc finger domain-containing protein (Fragment) IPR000270 Octicosapeptide_Phox_Bem1p	Nitab4.5_0010452g0010	0.983716	9.57031e-07	6.01907	2009.26	3604.17	ZZ type zinc finger domain-containing protein (Fragment) IPR000270 Octicosapeptide_Phox_Bem1p
Nitab4.5_0009306g0030.1	Plant synaptotagmin IPR018029 C2 membrane targeting protein	Nitab4.5_0009306g0030	0.984043	0.00138382	2.85892	207.817	368.867	Plant synaptotagmin IPR018029 C2 membrane targeting protein
Nitab4.5_0001000g0100.1	Prostaglandin E synthase 3 IPR017447 CS	Os08g0359500	0.984881	9.61434e-09	8.01708	760.257	1573.15	Prostaglandin E synthase 3 IPR017447 CS
Nitab4.5_0000802g0010.1	Cytochrome P450	CYP90A1	0.984952	1.89167e-07	6.72315	450.372	853.244	Cytochrome P450
Nitab4.5_0007641g0020.1	Sucrose synthase IPR012820 Sucrose synthase, plants and cyanobacteria IPR000368 Sucrose synthase	SUS2	0.987707	0.000383755	3.41595	578.385	1191.16	Sucrose synthase IPR012820 Sucrose synthase, plants and cyanobacteria IPR000368 Sucrose synthase
Nitab4.5_0004931g0010.1	Ubiquitin-conjugating enzyme E2 2 IPR019775 WD40 repeat, conserved site IPR000608 Ubiquitin-conjugating enzyme, E2	UBC2	0.988005	2.75897e-05	4.55925	2230.44	4371.97	Ubiquitin-conjugating enzyme E2 2 IPR019775 WD40 repeat, conserved site IPR000608 Ubiquitin-conjugating enzyme, E2
Nitab4.5_0001551g0070.1	Unknown Protein	Nitab4.5_0001551g0070	0.988016	0.00135859	2.86691	96.665	156.434	Unknown Protein
Nitab4.5_0000412g0050.1	N(4)-(Beta-N-acetylglucosaminyl)-L-asparaginase IPR000246 Peptidase T2, asparaginase 2	At3g16150	0.988387	1.6644e-08	7.77874	1036.37	1889.73	N(4)-(Beta-N-acetylglucosaminyl)-L-asparaginase IPR000246 Peptidase T2, asparaginase 2
Nitab4.5_0000525g0280.1	CWF19-like 2 IPR006768 Protein similar to CwfJ, C-terminal 1	Cwf19l2	0.990592	9.13027e-06	5.03952	138.305	262.813	CWF19-like 2 IPR006768 Protein similar to CwfJ, C-terminal 1
Nitab4.5_0004815g0010.1	Transcription factor IPR011598 Helix-loop-helix DNA-binding	BHLH66	0.991867	0.00154891	2.80997	80.1092	146.119	Transcription factor IPR011598 Helix-loop-helix DNA-binding
Nitab4.5_0000738g0050.1	PHD finger family protein IPR019787 Zinc finger, PHD-finger	AL5	0.994042	0.000170236	3.76895	273.463	482.22	PHD finger family protein IPR019787 Zinc finger, PHD-finger
Nitab4.5_0007514g0010.1	Oxidoreductase 2OG-Fe(II) oxygenase family protein-like IPR005123 Oxoglutarate and iron-dependent oxygenase	Nitab4.5_0007514g0010	0.994169	0.00057903	3.2373	174.648	277.592	Oxidoreductase 2OG-Fe(II) oxygenase family protein-like IPR005123 Oxoglutarate and iron-dependent oxygenase
Nitab4.5_0001177g0090.1	Acyl-CoA thioesterase 9	Nitab4.5_0001177g0090	0.99495	0.00025327	3.59642	111.017	223.72	Acyl-CoA thioesterase 9
Nitab4.5_0010991g0020.1	Aldo_keto reductase IPR001395 Aldo_keto reductase	OsI_15387	0.995892	6.3534e-07	6.19699	350.174	627.795	Aldo_keto reductase IPR001395 Aldo_keto reductase
Nitab4.5_0000586g0050.1	26S protease regulatory subunit 6B IPR005937 26S proteasome subunit P45	Nitab4.5_0000586g0050	0.996319	0.00144548	2.83999	158.706	361.132	26S protease regulatory subunit 6B IPR005937 26S proteasome subunit P45
Nitab4.5_0007841g0010.1	ATP-dependent DEAD-box RNA helicase DeaD IPR011545 DNA_RNA helicase, DEAD_DEAH box type, N-terminal	RH7	0.998584	1.61373e-07	6.79217	3691.91	8855.17	ATP-dependent DEAD-box RNA helicase DeaD IPR011545 DNA_RNA helicase, DEAD_DEAH box type, N-terminal
Nitab4.5_0004141g0050.1	CHY zinc finger family protein expressed IPR008913 Zinc finger, CHY-type	Nitab4.5_0004141g0050	0.999141	0.00405623	2.39188	657.313	1530.95	CHY zinc finger family protein expressed IPR008913 Zinc finger, CHY-type
Nitab4.5_0001799g0120.1	Elongation factor 1-gamma IPR001662 Translation elongation factor EF1B, gamma chain, conserved	Os02g0220500	0.999583	1.47075e-06	5.83246	6727.47	12831.7	Elongation factor 1-gamma IPR001662 Translation elongation factor EF1B, gamma chain, conserved
Nitab4.5_0001607g0030.1	Aspartic proteinase nepenthesin-1 IPR001461 Peptidase A1	Nitab4.5_0001607g0030	1.00088	1.16529e-06	5.93357	5432.83	10477.2	Aspartic proteinase nepenthesin-1 IPR001461 Peptidase A1
Nitab4.5_0000090g0240.1	RING finger protein 5 IPR018957 Zinc finger, C3HC4 RING-type	rnf-5	1.00243	0.000392687	3.40595	125.128	258.612	RING finger protein 5 IPR018957 Zinc finger, C3HC4 RING-type
Nitab4.5_0009420g0030.1	AT2G45380 protein (Fragment)	Nitab4.5_0009420g0030	1.00498	1.88445e-07	6.72481	663.092	1441.14	AT2G45380 protein (Fragment)
Nitab4.5_0000326g0260.1	MYB-CC type transfactor IPR006447 Myb-like DNA-binding region, SHAQKYF class	Nitab4.5_0000326g0260	1.00535	1.80625e-05	4.74322	171.528	378.514	MYB-CC type transfactor IPR006447 Myb-like DNA-binding region, SHAQKYF class
Nitab4.5_0012805g0010.1	Ch-cobra IPR017391 COBRA-like	COB	1.00699	0.0037793	2.42259	102.038	238.017	Ch-cobra IPR017391 COBRA-like
Nitab4.5_0000023g0060.1	Zinc finger A20 and AN1 domain-containing stress-associated protein 6 IPR000058 Zinc finger, AN1-type	SAP5	1.0088	0.000180804	3.74279	579.502	1148.93	Zinc finger A20 and AN1 domain-containing stress-associated protein 6 IPR000058 Zinc finger, AN1-type
Nitab4.5_0001489g0010.1	Translation machinery associated protein IPR001950 Translation initiation factor SUI1	Nitab4.5_0001489g0010	1.00933	1.72571e-07	6.76303	1004.93	1755.13	Translation machinery associated protein IPR001950 Translation initiation factor SUI1
Nitab4.5_0001589g0020.1	Cysteine and histidine-rich domain-containing protein 1 IPR007051 CHORD	RAR1	1.01349	6.34426e-05	4.19762	267.884	492.381	Cysteine and histidine-rich domain-containing protein 1 IPR007051 CHORD
Nitab4.5_0005440g0010.1	RNA binding protein IPR000504 RNA recognition motif, RNP-1	Nitab4.5_0005440g0010	1.01412	0.00115171	2.93866	877.621	2515	RNA binding protein IPR000504 RNA recognition motif, RNP-1
Nitab4.5_0001735g0010.1	C2H2L domain class transcription factor IPR007087 Zinc finger, C2H2-type	MGP	1.01471	0.000911289	3.04034	243.806	435.18	C2H2L domain class transcription factor IPR007087 Zinc finger, C2H2-type
Nitab4.5_0001899g0030.1	Polyadenylate-binding protein IPR012677 Nucleotide-binding, alpha-beta plait	RBP47	1.0163	3.29706e-06	5.48187	3347.9	7334.94	Polyadenylate-binding protein IPR012677 Nucleotide-binding, alpha-beta plait
Nitab4.5_0002350g0030.1	Ethylene-responsive transcription factor 4 IPR001471 Pathogenesis-related transcriptional factor and ERF, DNA-binding	ERF4	1.01643	0.000133596	3.87421	159.908	324.828	Ethylene-responsive transcription factor 4 IPR001471 Pathogenesis-related transcriptional factor and ERF, DNA-binding
Nitab4.5_0018389g0010.1	Pyridoxal biosynthesis lyase pdxS IPR001852 Vitamin B6 biosynthesis protein	PDX12	1.01702	4.98672e-06	5.30218	202.068	343.239	Pyridoxal biosynthesis lyase pdxS IPR001852 Vitamin B6 biosynthesis protein
Nitab4.5_0000785g0260.1	SPFH domain_band 7 family protein IPR001107 Band 7 protein	HIR1	1.0177	0.00248648	2.60442	270.461	510.019	SPFH domain_band 7 family protein IPR001107 Band 7 protein
Nitab4.5_0000627g0030.1	Kelch-like protein 14 IPR015915 Kelch-type beta propeller	SKIP30	1.02053	0.00264778	2.57712	62.2559	139.437	Kelch-like protein 14 IPR015915 Kelch-type beta propeller
Nitab4.5_0006698g0010.1	NADH pyrophosphatase IPR000086 NUDIX hydrolase domain	NUDT19	1.02053	1.1245e-06	5.94904	1123.92	2144.65	NADH pyrophosphatase IPR000086 NUDIX hydrolase domain
Nitab4.5_0010352g0070.1	Glutamyl-tRNA(Gln) amidotransferase subunit A IPR000120 Amidase signature enzyme	FAAH	1.02153	9.54065e-05	4.02042	198.655	350.479	Glutamyl-tRNA(Gln) amidotransferase subunit A IPR000120 Amidase signature enzyme
Nitab4.5_0003230g0010.1	Receptor protein kinase-like protein IPR002290 Serine_threonine protein kinase	At1g33260	1.02214	0.00420799	2.37593	76.1873	165.575	Receptor protein kinase-like protein IPR002290 Serine_threonine protein kinase
Nitab4.5_0004161g0010.1	Genomic DNA chromosome 5 TAC clone K19E1	Nitab4.5_0004161g0010	1.02407	0.000662689	3.17869	58.3161	110.748	Genomic DNA chromosome 5 TAC clone K19E1
Nitab4.5_0008142g0010.1	Ras-related protein Rab-8A IPR003579 Ras small GTPase, Rab type	RABE1C	1.02483	2.80126e-07	6.55265	1613.57	3286.01	Ras-related protein Rab-8A IPR003579 Ras small GTPase, Rab type
Nitab4.5_0015729g0010.1	Mitochondrial ADP_ATP carrier proteins IPR002113 Adenine nucleotide translocator 1	ANT	1.02639	0.000733519	3.13459	1249.83	3049.77	Mitochondrial ADP_ATP carrier proteins IPR002113 Adenine nucleotide translocator 1
Nitab4.5_0000637g0030.1	heat shock protein IPR013126 Heat shock protein 70	HSC-2	1.02696	0.0014512	2.83827	55.1345	108.775	heat shock protein IPR013126 Heat shock protein 70
Nitab4.5_0000116g0330.1	Ethylene responsive transcription factor 2b IPR001471 Pathogenesis-related transcriptional factor and ERF, DNA-binding IPR001711 Phospholipase C, phosphatidylinositol-specific, Y domain	Nitab4.5_0000116g0330	1.0272	0.0016257	2.78896	122.683	219.293	Ethylene responsive transcription factor 2b IPR001471 Pathogenesis-related transcriptional factor and ERF, DNA-binding IPR001711 Phospholipase C, phosphatidylinositol-specific, Y domain
Nitab4.5_0003181g0040.1	Translationally-controlled tumor protein homolog IPR001983 Translationally controlled tumour-associated TCTP	TCTP	1.02761	0.000182782	3.73807	15472.1	34356.6	Translationally-controlled tumor protein homolog IPR001983 Translationally controlled tumour-associated TCTP
Nitab4.5_0012487g0030.1	Receptor like kinase, RLK	At3g28040	1.03192	2.56751e-13	12.5905	776.074	1492.34	Receptor like kinase, RLK
Nitab4.5_0005885g0010.1	N-methyl-L-tryptophan oxidase IPR006281 Sarcosine oxidase, monomeric	RSZP21	1.03276	4.16676e-06	5.3802	211.896	430.609	N-methyl-L-tryptophan oxidase IPR006281 Sarcosine oxidase, monomeric
Nitab4.5_0006151g0040.1	DsRNA-binding protein IPR001159 Double-stranded RNA binding	DRB1	1.03322	1.00772e-06	5.99666	2511.38	5482.17	DsRNA-binding protein IPR001159 Double-stranded RNA binding
Nitab4.5_0000069g0390.1	Nucleoredoxin 2 IPR000866 Alkyl hydroperoxide reductase_ Thiol specific antioxidant_ Mal allergen	At1g60420	1.0333	0.000528728	3.27677	118.828	200.963	Nucleoredoxin 2 IPR000866 Alkyl hydroperoxide reductase_ Thiol specific antioxidant_ Mal allergen
Nitab4.5_0005373g0020.1	CRAL_TRIO domain containing protein expressed IPR001251 Cellular retinaldehyde-binding_triple function, C-terminal	Nitab4.5_0005373g0020	1.0348	2.69482e-05	4.56947	159.592	297.21	CRAL_TRIO domain containing protein expressed IPR001251 Cellular retinaldehyde-binding_triple function, C-terminal
Nitab4.5_0014776g0010.1	WD-40 repeat protein IPR017986 WD40 repeat, region	TPR2	1.03711	5.18095e-05	4.28559	362.996	739.738	WD-40 repeat protein IPR017986 WD40 repeat, region
Nitab4.5_0000058g0090.1	Endo beta n-acetylglucosaminidase IPR005201 Glycoside hydrolase, family 85	Nitab4.5_0000058g0090	1.03726	0.00158935	2.79878	422.465	756.527	Endo beta n-acetylglucosaminidase IPR005201 Glycoside hydrolase, family 85
Nitab4.5_0006152g0030.1	Ascorbate peroxidase IPR002207 Plant ascorbate peroxidase	APX1	1.03913	3.22655e-05	4.49126	180.488	297.39	Ascorbate peroxidase IPR002207 Plant ascorbate peroxidase
Nitab4.5_0000757g0010.1	Unknown Protein IPR007749 Protein of unknown function DUF677	Nitab4.5_0000757g0010	1.04071	9.16727e-05	4.03776	163.817	315.442	Unknown Protein IPR007749 Protein of unknown function DUF677
Nitab4.5_0007087g0040.1	PAPA-1-like conserved region family protein expressed IPR006880 PAPA-1-like conserved region	Nitab4.5_0007087g0040	1.04146	7.53443e-07	6.12295	567.285	1292.81	PAPA-1-like conserved region family protein expressed IPR006880 PAPA-1-like conserved region
Nitab4.5_0009399g0030.1	Guanine nucleotide-binding protein alpha-1 subunit, alpha subunit	XLG1	1.04191	0.00122744	2.911	100.13	182.041	Guanine nucleotide-binding protein alpha-1 subunit, alpha subunit
Nitab4.5_0011731g0020.1	H-ATPase IPR006534 ATPase, P-type, plasma-membrane proton-efflux	PMA3	1.04223	1.17292e-06	5.93073	976.055	2266.75	H-ATPase IPR006534 ATPase, P-type, plasma-membrane proton-efflux
Nitab4.5_0006280g0080.1	CRAL_TRIO domain containing protein expressed IPR001251 Cellular retinaldehyde-binding_triple function, C-terminal	Nitab4.5_0006280g0080	1.04273	9.77797e-05	4.00975	89.4533	167.674	CRAL_TRIO domain containing protein expressed IPR001251 Cellular retinaldehyde-binding_triple function, C-terminal
Nitab4.5_0002405g0060.1	Unknown Protein IPR007750 Protein of unknown function DUF674	Nitab4.5_0002405g0060	1.04311	4.87846e-05	4.31172	217.86	380.287	Unknown Protein IPR007750 Protein of unknown function DUF674
Nitab4.5_0001913g0010.1	DTW domain-containing protein IPR005636 DTW	Nitab4.5_0001913g0010	1.04468	0.000387966	3.41121	197.914	404.349	DTW domain-containing protein IPR005636 DTW
Nitab4.5_0008303g0010.1	Katanin p60 ATPase-containing subunit A IPR003959 ATPase, AAA-type, core	katnal2	1.04536	0.000273267	3.56341	724.06	1352.91	Katanin p60 ATPase-containing subunit A IPR003959 ATPase, AAA-type, core
Nitab4.5_0001905g0020.1	Protein-methionine-s-oxide reductase	At4g08330	1.0457	0.00242536	2.61522	78.6347	143.169	Protein-methionine-s-oxide reductase
Nitab4.5_0003768g0020.1	Calcium-dependent protein kinase 2 IPR002290 Serine_threonine protein kinase	PPCK1	1.0467	0.000323358	3.49032	145.07	317.464	Calcium-dependent protein kinase 2 IPR002290 Serine_threonine protein kinase
Nitab4.5_0002323g0040.1	Cc-nbs-lrr, resistance protein with an R1 specific domain	R1C-3	1.04707	0.00309912	2.50876	66.8699	131.713	Cc-nbs-lrr, resistance protein with an R1 specific domain
Nitab4.5_0009887g0020.1	U3 small nucleolar ribonucleoprotein protein IMP3 IPR001912 Ribosomal protein S4	Imp3	1.04756	0.000195186	3.70955	127.545	296.993	U3 small nucleolar ribonucleoprotein protein IMP3 IPR001912 Ribosomal protein S4
Nitab4.5_0001955g0150.1	Phosphorylase IPR011833 Glycogen_starch_alpha-glucan phosphorylase	glpV	1.0476	2.28494e-08	7.64113	347.337	713.421	Phosphorylase IPR011833 Glycogen_starch_alpha-glucan phosphorylase
Nitab4.5_0000548g0110.1	At5g24280-like protein (Fragment)	Nitab4.5_0000548g0110	1.04866	2.69967e-06	5.56869	3263.93	6622.49	At5g24280-like protein (Fragment)
Nitab4.5_0002398g0030.1	F-box family protein IPR006527 F-box associated	Nitab4.5_0002398g0030	1.04918	0.0005675	3.24603	98.7475	192.976	F-box family protein IPR006527 F-box associated
Nitab4.5_0003346g0100.1	Cell division protein kinase 10 IPR002290 Serine_threonine protein kinase	At1g09600	1.05032	0.00295595	2.5293	73.0631	149.738	Cell division protein kinase 10 IPR002290 Serine_threonine protein kinase
Nitab4.5_0002356g0070.1	Alcohol dehydrogenase zinc-containing IPR002085 Alcohol dehydrogenase superfamily, zinc-containing	DBR	1.05066	1.2751e-07	6.89446	495.752	919.043	Alcohol dehydrogenase zinc-containing IPR002085 Alcohol dehydrogenase superfamily, zinc-containing
Nitab4.5_0004982g0010.1	Receptor like kinase, RLK	At5g48380	1.05263	0.000799057	3.09742	319.124	567.597	Receptor like kinase, RLK
Nitab4.5_0002380g0110.1	Phosphatidylinositol-glycan biosynthesis class X protein IPR013233 PIG-X_PBN1	Nitab4.5_0002380g0110	1.05394	0.000255705	3.59226	108.449	222.25	Phosphatidylinositol-glycan biosynthesis class X protein IPR013233 PIG-X_PBN1
Nitab4.5_0000838g0060.1	Abscisic acid receptor PYL8 IPR019587 Polyketide cyclase_dehydrase	PYL8	1.05526	0.000134076	3.87265	268.2	537.402	Abscisic acid receptor PYL8 IPR019587 Polyketide cyclase_dehydrase
Nitab4.5_0000227g0110.1	Germin-like protein 1 IPR014710 RmlC-like jelly roll fold	Os09g0568700	1.05658	0.00448482	2.34826	93.7586	202.149	Germin-like protein 1 IPR014710 RmlC-like jelly roll fold
Nitab4.5_0004979g0060.1	F-box_LRR-repeat protein IPR006553 Leucine-rich repeat, cysteine-containing subtype	Nitab4.5_0004979g0060	1.05667	2.38159e-05	4.62313	442.626	967.508	F-box_LRR-repeat protein IPR006553 Leucine-rich repeat, cysteine-containing subtype
Nitab4.5_0000754g0050.1	60S ribosomal protein L4_L1 IPR002136 Ribosomal protein L4_L1e	RPL4A	1.05892	5.99312e-06	5.22235	5237.11	12050.1	60S ribosomal protein L4_L1 IPR002136 Ribosomal protein L4_L1e
Nitab4.5_0002944g0200.1	Ubiquitin-conjugating enzyme E2 10 IPR000608 Ubiquitin-conjugating enzyme, E2	UBC10	1.05931	7.69574e-06	5.11375	3214.56	6306.33	Ubiquitin-conjugating enzyme E2 10 IPR000608 Ubiquitin-conjugating enzyme, E2
Nitab4.5_0013408g0010.1	Nudix hydrolase 1 IPR000086 NUDIX hydrolase domain	NUDT1	1.0594	3.67266e-05	4.43502	239.231	410.937	Nudix hydrolase 1 IPR000086 NUDIX hydrolase domain
Nitab4.5_0000549g0010.1	Nuclear transcription factor Y subunit A-3 IPR001289 CCAAT-binding transcription factor, subunit B	NFYA5	1.06009	0.000719376	3.14304	71.0438	131.556	Nuclear transcription factor Y subunit A-3 IPR001289 CCAAT-binding transcription factor, subunit B
Nitab4.5_0000825g0110.1	Receptor serine_threonine kinase IPR002290 Serine_threonine protein kinase	At1g67000	1.06043	0.000641833	3.19258	497.375	840.54	Receptor serine_threonine kinase IPR002290 Serine_threonine protein kinase
Nitab4.5_0002695g0060.1	Unknown Protein	Nitab4.5_0002695g0060	1.06055	0.00404715	2.39285	39.737	84.3354	Unknown Protein
Nitab4.5_0000066g0190.1	Solute carrier family 2, facilitated glucose transporter member 3 IPR003663 Sugar_inositol transporter	STP14	1.06125	0.00248048	2.60546	77.3018	147.818	Solute carrier family 2, facilitated glucose transporter member 3 IPR003663 Sugar_inositol transporter
Nitab4.5_0000807g0210.1	Proline rich protein (Fragment) IPR013770 Plant lipid transfer protein and hydrophobic protein, helical	TPRP-F1	1.06408	0.0010288	2.98767	793.434	1600.37	Proline rich protein (Fragment) IPR013770 Plant lipid transfer protein and hydrophobic protein, helical
Nitab4.5_0003496g0010.1	WD-40 repeat family protein IPR017986 WD40 repeat, region	Nitab4.5_0003496g0010	1.06527	2.35824e-05	4.62741	317.264	734.742	WD-40 repeat family protein IPR017986 WD40 repeat, region
Nitab4.5_0003726g0010.1	Myb family transcription factor IPR006447 Myb-like DNA-binding region, SHAQKYF class	BOA	1.06634	9.393e-05	4.0272	218.584	427.432	Myb family transcription factor IPR006447 Myb-like DNA-binding region, SHAQKYF class
Nitab4.5_0000091g0300.1	Cold induced protein-like	Nitab4.5_0000091g0300	1.06705	8.06314e-05	4.0935	219.331	452.904	Cold induced protein-like
Nitab4.5_0001190g0020.1	NAD-specific glutamate dehydrogenase	Nitab4.5_0001190g0020	1.06769	0.00129158	2.88888	423.059	832.206	NAD-specific glutamate dehydrogenase
Nitab4.5_0000023g0110.1	Mitochondrial ADP_ATP carrier proteins IPR002113 Adenine nucleotide translocator 1	ANT	1.06859	6.17497e-07	6.20937	8828.28	18703	Mitochondrial ADP_ATP carrier proteins IPR002113 Adenine nucleotide translocator 1
Nitab4.5_0007114g0010.1	AKIN gamma IPR000644 Cystathionine beta-synthase, core	KING1	1.06869	9.10564e-06	5.04069	184.329	365.359	AKIN gamma IPR000644 Cystathionine beta-synthase, core
Nitab4.5_0001216g0100.1	Transmembrane 9 superfamily protein member 1	Nitab4.5_0001216g0100	1.07087	3.94069e-05	4.40443	161.094	375.701	Transmembrane 9 superfamily protein member 1
Nitab4.5_0001992g0010.1	DNA_RNA-binding protein KIN17 IPR019447 DNA_RNA-binding protein Kin17, conserved region	Kin	1.07264	3.15084e-05	4.50157	341.492	695.935	DNA_RNA-binding protein KIN17 IPR019447 DNA_RNA-binding protein Kin17, conserved region
Nitab4.5_0012336g0020.1	Cyclic nucleotide gated channel IPR000595 Cyclic nucleotide-binding	CNGC1	1.07303	0.00355433	2.44924	66.215	138.432	Cyclic nucleotide gated channel IPR000595 Cyclic nucleotide-binding
Nitab4.5_0000612g0140.1	Unknown Protein	Nitab4.5_0000612g0140	1.07311	0.00153185	2.81478	87.5032	202.093	Unknown Protein
Nitab4.5_0000522g0110.1	WD-repeat protein IPR020472 G-protein beta WD-40 repeat, region	SPA1	1.07517	0.000557448	3.2538	94.9939	188.073	WD-repeat protein IPR020472 G-protein beta WD-40 repeat, region
Nitab4.5_0000565g0020.1	T7.1 protein IPR008581 Protein of unknown function DUF863, plant	Nitab4.5_0000565g0020	1.07601	0.000479885	3.31886	114.869	232.141	T7.1 protein IPR008581 Protein of unknown function DUF863, plant
Nitab4.5_0000876g0120.1	Polyadenylate-binding protein 4 IPR012677 Nucleotide-binding, alpha-beta plait	RBP47	1.07632	1.2879e-05	4.89012	1819.35	3529.54	Polyadenylate-binding protein 4 IPR012677 Nucleotide-binding, alpha-beta plait
Nitab4.5_0002478g0060.1	5-AMP-activated protein kinase subunit beta-1 IPR006828 5-AMP-activated protein kinase, beta subunit, complex-interacting region	KINB2	1.07687	0.00271638	2.56601	70.2154	167.379	5-AMP-activated protein kinase subunit beta-1 IPR006828 5-AMP-activated protein kinase, beta subunit, complex-interacting region
Nitab4.5_0000687g0210.1	DNAJ chaperone IPR003095 Heat shock protein DnaJ	DNAJ1	1.07693	5.3158e-10	9.27443	14645	33262.7	DNAJ chaperone IPR003095 Heat shock protein DnaJ
Nitab4.5_0000003g0720.1	Primary amine oxidase IPR000269 Copper amine oxidase	Nitab4.5_0000003g0720	1.07789	0.00227315	2.64337	76.9057	188.362	Primary amine oxidase IPR000269 Copper amine oxidase
Nitab4.5_0010347g0030.1	AN1-type zinc finger protein 2B IPR000058 Zinc finger, AN1-type	SAP16	1.07931	0.00239643	2.62044	126.977	207.01	AN1-type zinc finger protein 2B IPR000058 Zinc finger, AN1-type
Nitab4.5_0000464g0080.1	Splicing factor U2af subunit IPR009145 U2 auxiliary factor small subunit	U2AF35B	1.0816	3.73408e-05	4.42782	191.36	463.489	Splicing factor U2af subunit IPR009145 U2 auxiliary factor small subunit
Nitab4.5_0001816g0200.1	Serine_threonine-protein phosphatase (Fragment) IPR011990 Tetratricopeptide-like helical	At4g22670	1.0821	1.13215e-07	6.9461	257.352	469.982	Serine_threonine-protein phosphatase (Fragment) IPR011990 Tetratricopeptide-like helical
Nitab4.5_0013947g0010.1	60S ribosomal protein L7-like protein IPR005998 Ribosomal protein L7, eukaryotic	RPL7B	1.0831	5.0281e-06	5.2986	1077.4	2613.27	60S ribosomal protein L7-like protein IPR005998 Ribosomal protein L7, eukaryotic
Nitab4.5_0005997g0030.1	F-box_LRR-repeat protein IPR006553 Leucine-rich repeat, cysteine-containing subtype	Nitab4.5_0005997g0030	1.08694	4.11596e-05	4.38553	432.891	970.451	F-box_LRR-repeat protein IPR006553 Leucine-rich repeat, cysteine-containing subtype
Nitab4.5_0002367g0010.1	Auxin response factor 9 IPR010525 Auxin response factor	ARF9	1.087	0.000707036	3.15056	3973.32	11473.8	Auxin response factor 9 IPR010525 Auxin response factor
Nitab4.5_0002906g0030.1	Plant synaptotagmin IPR018029 C2 membrane targeting protein	Nitab4.5_0002906g0030	1.08871	0.00177211	2.75151	121.583	239.149	Plant synaptotagmin IPR018029 C2 membrane targeting protein
Nitab4.5_0002878g0030.1	Unknown Protein	Nitab4.5_0002878g0030	1.08993	0.00231287	2.63585	60.1958	120.449	Unknown Protein
Nitab4.5_0001386g0030.1	Vesicle-associated membrane family protein IPR008962 PapD-like	PVA42	1.09068	0.00272672	2.56436	50.3336	97.6302	Vesicle-associated membrane family protein IPR008962 PapD-like
Nitab4.5_0000434g0170.1	GRAS family transcription factor IPR005202 GRAS transcription factor	SCL4	1.09163	8.47384e-06	5.07192	152.059	296.484	GRAS family transcription factor IPR005202 GRAS transcription factor
Nitab4.5_0000890g0040.1	No_annotation	Nitab4.5_0000890g0040	1.09324	0.00167013	2.77725	42.3433	80.1115
Nitab4.5_0003025g0010.1	No_annotation	Nitab4.5_0003025g0010	1.09755	1.31497e-05	4.88109	1167.02	2322.3
Nitab4.5_0000295g0110.1	Genomic DNA chromosome 5 TAC clone K22G18 IPR013989 Development and cell death domain	Nitab4.5_0000295g0110	1.09884	2.10838e-05	4.67605	137.359	317.865	Genomic DNA chromosome 5 TAC clone K22G18 IPR013989 Development and cell death domain
Nitab4.5_0003867g0060.1	Cysteinyl tRNA synthetase IPR002308 Cysteinyl-tRNA synthetase, class Ia	cysS	1.10081	7.41678e-11	10.1298	673.174	1445.77	Cysteinyl tRNA synthetase IPR002308 Cysteinyl-tRNA synthetase, class Ia
Nitab4.5_0009862g0020.1	Receptor serine_threonine kinase-like protein IPR002290 Serine_threonine protein kinase	At1g67000	1.10139	0.000557051	3.25411	60.1362	118.872	Receptor serine_threonine kinase-like protein IPR002290 Serine_threonine protein kinase
Nitab4.5_0010664g0010.1	BZIP transcription factor bZIP55 (Fragment) IPR012458 Protein of unknown function DUF1664	Nitab4.5_0010664g0010	1.10239	2.85992e-07	6.54365	132.687	268.882	BZIP transcription factor bZIP55 (Fragment) IPR012458 Protein of unknown function DUF1664
Nitab4.5_0000506g0020.1	Nuclear RNA binding protein (Fragment) IPR006861 Hyaluronan_mRNA binding protein	Nitab4.5_0000506g0020	1.10506	0.000113308	3.94574	251.811	687.731	Nuclear RNA binding protein (Fragment) IPR006861 Hyaluronan_mRNA binding protein
Nitab4.5_0001752g0020.1	Mitochondrial ADP_ATP carrier proteins IPR002113 Adenine nucleotide translocator 1	AAC3	1.1074	1.27916e-09	8.89307	1499.92	3201.12	Mitochondrial ADP_ATP carrier proteins IPR002113 Adenine nucleotide translocator 1
Nitab4.5_0007585g0020.1	Peptidase S9 prolyl oligopeptidase active site domain protein IPR001375 Peptidase S9, prolyl oligopeptidase active site region	Nitab4.5_0007585g0020	1.10917	2.55376e-07	6.59282	401.746	944.694	Peptidase S9 prolyl oligopeptidase active site domain protein IPR001375 Peptidase S9, prolyl oligopeptidase active site region
Nitab4.5_0002058g0110.1	Germin-like protein IPR014710 RmlC-like jelly roll fold	NECI	1.10976	0.002034	2.69165	185.421	315.815	Germin-like protein IPR014710 RmlC-like jelly roll fold
Nitab4.5_0001740g0100.1	Cc-nbs-lrr, resistance protein	Nitab4.5_0001740g0100	1.1105	2.04741e-06	5.6888	148.709	322.171	Cc-nbs-lrr, resistance protein
Nitab4.5_0000700g0020.1	Squamosa promoter binding protein-like 1 IPR004333 Transcription factor, SBP-box	SPL7	1.11113	8.24812e-10	9.08364	232.96	463.971	Squamosa promoter binding protein-like 1 IPR004333 Transcription factor, SBP-box
Nitab4.5_0005030g0020.1	Transducin-like IPR011989 Armadillo-like helical	Nitab4.5_0005030g0020	1.11265	0.000382141	3.41778	100.612	187.83	Transducin-like IPR011989 Armadillo-like helical
Nitab4.5_0017241g0010.1	Genomic DNA chromosome 3 P1 clone MPE11	Nitab4.5_0017241g0010	1.11271	0.000274124	3.56205	240.142	532.751	Genomic DNA chromosome 3 P1 clone MPE11
Nitab4.5_0005120g0100.1	Ch-cobra IPR017391 COBRA-like	COB	1.11415	4.62628e-05	4.33477	95.6068	196.969	Ch-cobra IPR017391 COBRA-like
Nitab4.5_0001348g0090.1	Receptor like kinase, RLK	At5g48380	1.11549	0.000279059	3.5543	413.525	735.293	Receptor like kinase, RLK
Nitab4.5_0011862g0020.1	Ras-related protein Rab-8A IPR003579 Ras small GTPase, Rab type	RABE1C	1.11563	2.90857e-07	6.53632	908.757	2156.51	Ras-related protein Rab-8A IPR003579 Ras small GTPase, Rab type
Nitab4.5_0004119g0040.1	Polyadenylate-binding protein IPR012677 Nucleotide-binding, alpha-beta plait	Nitab4.5_0004119g0040	1.11687	9.47348e-05	4.02349	190.144	397.138	Polyadenylate-binding protein IPR012677 Nucleotide-binding, alpha-beta plait
Nitab4.5_0001509g0020.1	24-sterol C-methyltransferase IPR013705 Sterol methyltransferase C-terminal	SMT1	1.11688	0.00224802	2.6482	469.113	819.873	24-sterol C-methyltransferase IPR013705 Sterol methyltransferase C-terminal
Nitab4.5_0000826g0060.1	S-formylglutathione hydrolase IPR014186 S-formylglutathione hydrolase	SFGH	1.11743	2.95034e-11	10.5301	600.693	1250.9	S-formylglutathione hydrolase IPR014186 S-formylglutathione hydrolase
Nitab4.5_0001331g0110.1	Multidrug resistance protein ABC transporter family IPR003439 ABC transporter-like	ABCC10	1.11788	0.00046694	3.33074	291.049	609.484	Multidrug resistance protein ABC transporter family IPR003439 ABC transporter-like
Nitab4.5_0000032g0460.1	Unknown Protein IPR006706 Extensin-like region	Nitab4.5_0000032g0460	1.11957	0.00332233	2.47856	83.2087	183.856	Unknown Protein IPR006706 Extensin-like region
Nitab4.5_0015004g0010.1	DNAJ chaperone IPR003095 Heat shock protein DnaJ	DNAJ1	1.12027	1.01437e-07	6.99381	8737.77	17880.8	DNAJ chaperone IPR003095 Heat shock protein DnaJ
Nitab4.5_0000063g0120.1	S-adenosylmethionine synthase IPR002133 S-adenosylmethionine synthetase	SAMS2	1.12039	0.00152483	2.81678	165.239	332.934	S-adenosylmethionine synthase IPR002133 S-adenosylmethionine synthetase
Nitab4.5_0009724g0020.1	DNAJ chaperone IPR003095 Heat shock protein DnaJ	DNAJ1	1.1235	0.00146078	2.83542	76.2845	175.506	DNAJ chaperone IPR003095 Heat shock protein DnaJ
Nitab4.5_0001141g0050.1	Mitochondrial ribosomal protein L46	Nitab4.5_0001141g0050	1.1241	0.00257626	2.58901	33.4039	69.8336	Mitochondrial ribosomal protein L46
Nitab4.5_0001671g0030.1	Receptor expression-enhancing protein 2 IPR004345 TB2_DP1 and HVA22 related protein	Nitab4.5_0001671g0030	1.12538	1.67639e-05	4.77563	689.278	1317.66	Receptor expression-enhancing protein 2 IPR004345 TB2_DP1 and HVA22 related protein
Nitab4.5_0006378g0030.1	WD-repeat protein-like IPR017986 WD40 repeat, region	Nitab4.5_0006378g0030	1.12576	0.000141161	3.85028	65.8749	127.84	WD-repeat protein-like IPR017986 WD40 repeat, region
Nitab4.5_0000965g0110.1	Sterol C-5 desaturase IPR006694 Fatty acid hydroxylase	Nitab4.5_0000965g0110	1.12636	0.000839177	3.07615	68.0519	130.195	Sterol C-5 desaturase IPR006694 Fatty acid hydroxylase
Nitab4.5_0002673g0090.1	Polyadenylate-binding protein IPR012677 Nucleotide-binding, alpha-beta plait	RBP47	1.12653	3.84996e-06	5.41454	677.23	1348.66	Polyadenylate-binding protein IPR012677 Nucleotide-binding, alpha-beta plait
Nitab4.5_0001769g0070.1	DNA-directed RNA polymerase subunit H IPR014381 DNA-directed RNA polymerase, RPB5 subunit	NRPB5A	1.12867	3.55709e-07	6.4489	1648.62	3457.91	DNA-directed RNA polymerase subunit H IPR014381 DNA-directed RNA polymerase, RPB5 subunit
Nitab4.5_0007855g0050.1	Aluminum-induced protein-like protein	TSJT1	1.13228	0.000694666	3.15822	165.379	423.729	Aluminum-induced protein-like protein
Nitab4.5_0001693g0060.1	Phosphoglucan water dikinase IPR013783 Immunoglobulin-like fold	GWD3	1.13263	1.10196e-08	7.95783	453.446	1079.8	Phosphoglucan water dikinase IPR013783 Immunoglobulin-like fold
Nitab4.5_0010371g0010.1	Metal ion binding protein IPR006121 Heavy metal transport_detoxification protein	HIPP26	1.13387	0.000604797	3.21839	218.459	567.558	Metal ion binding protein IPR006121 Heavy metal transport_detoxification protein
Nitab4.5_0006352g0010.1	RER1 protein IPR004932 Retrieval of early ER protein Rer1	RER1A	1.13457	6.96535e-08	7.15706	388.104	754.138	RER1 protein IPR004932 Retrieval of early ER protein Rer1
Nitab4.5_0005600g0010.1	Receptor serine_threonine kinase IPR002290 Serine_threonine protein kinase	At1g67000	1.1348	0.00129354	2.88822	118.021	197.817	Receptor serine_threonine kinase IPR002290 Serine_threonine protein kinase
Nitab4.5_0011597g0010.1	High mobility group protein IPR000910 High mobility group, HMG1_HMG2	HMGB1	1.13663	2.10673e-05	4.67639	183.497	390.96	High mobility group protein IPR000910 High mobility group, HMG1_HMG2
Nitab4.5_0001453g0050.1	Os02g0448600 protein (Fragment)	Nitab4.5_0001453g0050	1.13736	0.000492582	3.30752	102.299	204.037	Os02g0448600 protein (Fragment)
Nitab4.5_0004334g0010.1	Polyadenylate-binding protein IPR012677 Nucleotide-binding, alpha-beta plait	RBP47	1.14075	4.75168e-07	6.32315	4786.38	11654.4	Polyadenylate-binding protein IPR012677 Nucleotide-binding, alpha-beta plait
Nitab4.5_0003394g0020.1	Hsp70 nucleotide exchange factor fes1 IPR011989 Armadillo-like helical	Nitab4.5_0003394g0020	1.14363	3.43762e-07	6.46374	269.025	502.159	Hsp70 nucleotide exchange factor fes1 IPR011989 Armadillo-like helical
Nitab4.5_0002315g0060.1	Os06g0183700 protein (Fragment)	Nitab4.5_0002315g0060	1.14386	0.00263121	2.57984	41.4798	79.0407	Os06g0183700 protein (Fragment)
Nitab4.5_0002561g0080.1	Transmembrane protein 93 IPR008504 Protein of unknown function DUF786	Nitab4.5_0002561g0080	1.14603	0.000211777	3.67412	77.5228	186.124	Transmembrane protein 93 IPR008504 Protein of unknown function DUF786
Nitab4.5_0013311g0010.1	Calmodulin-binding protein IPR012416 Calmodulin binding protein-like	Nitab4.5_0013311g0010	1.14705	6.98404e-05	4.15589	489.324	982.532	Calmodulin-binding protein IPR012416 Calmodulin binding protein-like
Nitab4.5_0008680g0030.1	BHLH transcription factor IPR001092 Basic helix-loop-helix dimerisation region bHLH	BHLH128	1.14878	0.000134636	3.87084	52.259	113.179	BHLH transcription factor IPR001092 Basic helix-loop-helix dimerisation region bHLH
Nitab4.5_0000132g0410.1	Threonine dehydratase biosynthetic IPR000634 Serine_threonine dehydratase, pyridoxal-phosphate-binding site IPR005787 Threonine dehydratase I	OMR1	1.14885	2.46199e-06	5.60871	7792.62	19785.4	Threonine dehydratase biosynthetic IPR000634 Serine_threonine dehydratase, pyridoxal-phosphate-binding site IPR005787 Threonine dehydratase I
Nitab4.5_0007480g0040.1	Alpha 1 3 fucosyltransferase IPR001503 Glycosyl transferase, family 10	FUT11	1.15003	0.00101447	2.99376	66.4527	150.618	Alpha 1 3 fucosyltransferase IPR001503 Glycosyl transferase, family 10
Nitab4.5_0001647g0010.1	Pre-mRNA-splicing regulator WTAP	FIP37	1.15068	1.15094e-10	9.93895	325.176	722.239	Pre-mRNA-splicing regulator WTAP
Nitab4.5_0005372g0010.1	ER-derived vesicles protein ERV14 IPR003377 Cornichon	At1g12390-1	1.15417	0.000990818	3.00401	72.7966	190.03	ER-derived vesicles protein ERV14 IPR003377 Cornichon
Nitab4.5_0001925g0090.1	Zinc finger A20 and AN1 domain-containing stress-associated protein 6 IPR000058 Zinc finger, AN1-type	SAP5	1.15628	0.00030248	3.5193	3862.21	9717.56	Zinc finger A20 and AN1 domain-containing stress-associated protein 6 IPR000058 Zinc finger, AN1-type
Nitab4.5_0002187g0050.1	Hydrolase alpha_beta fold family protein IPR000073 Alpha_beta hydrolase fold-1	Nitab4.5_0002187g0050	1.1623	0.000784203	3.10557	111.264	263.037	Hydrolase alpha_beta fold family protein IPR000073 Alpha_beta hydrolase fold-1
Nitab4.5_0004294g0010.1	F-box family protein IPR001810 Cyclin-like F-box	Nitab4.5_0004294g0010	1.16355	0.00042709	3.36948	198.334	356.487	F-box family protein IPR001810 Cyclin-like F-box
Nitab4.5_0000227g0100.1	Cc-nbs-lrr, resistance protein	Nitab4.5_0000227g0100	1.16775	5.08629e-05	4.2936	639.746	1408.72	Cc-nbs-lrr, resistance protein
Nitab4.5_0000799g0080.1	Aquaporin IPR000425 Major intrinsic protein	NIP5-1	1.17009	1.88107e-06	5.7256	303.635	638.235	Aquaporin IPR000425 Major intrinsic protein
Nitab4.5_0003981g0030.1	Chaperone protein dnaJ IPR015609 Molecular chaperone, heat shock protein, Hsp40, DnaJ	Nitab4.5_0003981g0030	1.17186	7.95133e-05	4.09956	1371.3	2881.56	Chaperone protein dnaJ IPR015609 Molecular chaperone, heat shock protein, Hsp40, DnaJ
Nitab4.5_0014572g0010.1	Alanine aminotransferase IPR004839 Aminotransferase, class I and II	ALAAT2	1.17237	0.000369109	3.43285	485.15	724.863	Alanine aminotransferase IPR004839 Aminotransferase, class I and II
Nitab4.5_0007061g0060.1	Nitrilase associated protein-like (Fragment)	SP1L1	1.17736	1.96756e-09	8.70607	1173.79	2758.36	Nitrilase associated protein-like (Fragment)
Nitab4.5_0007283g0060.1	Homeobox-leucine zipper protein IPR006712 HD-ZIP protein, N-terminal	HAT4	1.17845	7.17977e-06	5.14389	204.223	436.558	Homeobox-leucine zipper protein IPR006712 HD-ZIP protein, N-terminal
Nitab4.5_0007793g0050.1	Methyl binding domain protein (Fragment) IPR001739 Methyl-CpG DNA binding	MBD11	1.17919	0.00226174	2.64556	379.991	713.445	Methyl binding domain protein (Fragment) IPR001739 Methyl-CpG DNA binding
Nitab4.5_0000491g0120.1	Purple acid phosphatase IPR008963 Purple acid phosphatase-like, N-terminal	PAP27	1.18018	0.000983616	3.00717	63.8454	160.96	Purple acid phosphatase IPR008963 Purple acid phosphatase-like, N-terminal
Nitab4.5_0000459g0060.1	Heat stress transcription factor A3-type, DNA-binding	HSFA6b	1.18146	1.40937e-05	4.85098	381.022	993.995	Heat stress transcription factor A3-type, DNA-binding
Nitab4.5_0001223g0170.1	Flavoprotein wrbA IPR010089 Flavoprotein WrbA	DMR_02110	1.18236	2.69367e-05	4.56966	142.756	328.42	Flavoprotein wrbA IPR010089 Flavoprotein WrbA
Nitab4.5_0002445g0010.1	Patatin-like protein 3 IPR002641 Patatin	Nitab4.5_0002445g0010	1.18327	0.000183848	3.73554	147.989	300.105	Patatin-like protein 3 IPR002641 Patatin
Nitab4.5_0001057g0190.1	Non-lysosomal glucosylceramidase IPR014551 Beta-glucosidase, GBA2 type	Nitab4.5_0001057g0190	1.1842	4.05082e-05	4.39246	84.1701	207.433	Non-lysosomal glucosylceramidase IPR014551 Beta-glucosidase, GBA2 type
Nitab4.5_0001304g0080.1	Ankyrin repeat domain-containing protein 28 IPR002110 Ankyrin	XBAT31	1.18456	0.000296491	3.52799	65.386	144.932	Ankyrin repeat domain-containing protein 28 IPR002110 Ankyrin
Nitab4.5_0009425g0030.1	ATP-binding cassette (ABC) transporter 17 IPR003439 ABC transporter-like	ABCA12	1.18474	0.00258466	2.5876	48.4086	99.3725	ATP-binding cassette (ABC) transporter 17 IPR003439 ABC transporter-like
Nitab4.5_0001049g0090.1	Chitinase-like protein IPR000726 Glycoside hydrolase, family 19, catalytic	CTL1	1.18529	2.35417e-08	7.62816	2526.1	4880.45	Chitinase-like protein IPR000726 Glycoside hydrolase, family 19, catalytic
Nitab4.5_0005528g0110.1	Integrin-linked kinase-associated serine_threonine phosphatase 2C IPR015655 Protein phosphatase 2C	At1g68410	1.18925	6.32122e-06	5.1992	220.306	464.347	Integrin-linked kinase-associated serine_threonine phosphatase 2C IPR015655 Protein phosphatase 2C
Nitab4.5_0000373g0260.1	60S ribosomal protein L7-like protein IPR005998 Ribosomal protein L7, eukaryotic	RPL7B	1.19076	1.46585e-07	6.83391	1035.61	2814.41	60S ribosomal protein L7-like protein IPR005998 Ribosomal protein L7, eukaryotic
Nitab4.5_0002977g0020.1	Cc-nbs-lrr, resistance protein	Nitab4.5_0002977g0020	1.1923	3.40372e-06	5.46805	212.192	475.815	Cc-nbs-lrr, resistance protein
Nitab4.5_0000967g0040.1	40S ribosomal protein S4-like protein IPR000876 Ribosomal protein S4e	RPS4	1.19238	4.36427e-11	10.3601	1720.98	3454.12	40S ribosomal protein S4-like protein IPR000876 Ribosomal protein S4e
Nitab4.5_0005670g0030.1	Porin_voltage-dependent anion-selective channel protein IPR001925 Porin, eukaryotic type	Nitab4.5_0005670g0030	1.19676	1.74626e-13	12.7579	589.218	1397.53	Porin_voltage-dependent anion-selective channel protein IPR001925 Porin, eukaryotic type
Nitab4.5_0000355g0280.1	Os03g0291800 protein (Fragment) IPR004253 Protein of unknown function DUF231, plant	Nitab4.5_0000355g0280	1.1975	3.98051e-06	5.40006	161.273	327.916	Os03g0291800 protein (Fragment) IPR004253 Protein of unknown function DUF231, plant
Nitab4.5_0000032g0410.1	Decarboxylase family protein IPR002129 Pyridoxal phosphate-dependent decarboxylase	HDC	1.19975	0.000147891	3.83006	1663	4755.15	Decarboxylase family protein IPR002129 Pyridoxal phosphate-dependent decarboxylase
Nitab4.5_0002793g0070.1	Signal recognition particle protein IPR002778 Signal recognition particle, SRP19 subunit	SRP19	1.20369	6.58695e-07	6.18132	113.01	249.274	Signal recognition particle protein IPR002778 Signal recognition particle, SRP19 subunit
Nitab4.5_0000040g0270.1	RING finger protein 126	At3g19950	1.20641	1.16795e-05	4.93258	266.806	515.848	RING finger protein 126
Nitab4.5_0000438g0070.1	Calcium-dependent protein kinase IPR002290 Serine_threonine protein kinase	CPK16	1.21253	1.27092e-06	5.89588	280.82	579.736	Calcium-dependent protein kinase IPR002290 Serine_threonine protein kinase
Nitab4.5_0007800g0010.1	Auxin-repressed protein IPR008406 Dormancyauxin associated	Nitab4.5_0007800g0010	1.21339	0.000628788	3.2015	1094.56	2183.56	Auxin-repressed protein IPR008406 Dormancyauxin associated
Nitab4.5_0012359g0020.1	Glutathione S-transferase IPR004046 Glutathione S-transferase, C-terminal	Nitab4.5_0012359g0020	1.21668	2.94629e-05	4.53072	1055.81	1855.02	Glutathione S-transferase IPR004046 Glutathione S-transferase, C-terminal
Nitab4.5_0000138g0070.1	Potassium transporter IPR003855 K+ potassium transporter	HAK12	1.21668	5.94424e-05	4.2259	76.3581	184.883	Potassium transporter IPR003855 K+ potassium transporter
Nitab4.5_0003779g0130.1	cDNA clone J013073A18 full insert sequence IPR018790 Protein of unknown function DUF2358	Nitab4.5_0003779g0130	1.21849	0.00101281	2.99447	71.4919	126.723	cDNA clone J013073A18 full insert sequence IPR018790 Protein of unknown function DUF2358
Nitab4.5_0007798g0010.1	WD-repeat protein-like IPR017986 WD40 repeat, region	Nitab4.5_0007798g0010	1.2199	0.000186024	3.73043	138.431	402.076	WD-repeat protein-like IPR017986 WD40 repeat, region
Nitab4.5_0005597g0020.1	Inositol-3-phosphate synthase IPR002587 Myo-inositol-1-phosphate synthase	Nitab4.5_0005597g0020	1.22178	8.26017e-05	4.08301	588.96	1161.22	Inositol-3-phosphate synthase IPR002587 Myo-inositol-1-phosphate synthase
Nitab4.5_0007061g0030.1	No_annotation	Nitab4.5_0007061g0030	1.22223	4.38209e-06	5.35832	125.48	294.348
Nitab4.5_0001369g0050.1	Transcription factor IPR006578 MADF domain	Nitab4.5_0001369g0050	1.22294	2.58948e-05	4.58679	148.778	337.996	Transcription factor IPR006578 MADF domain
Nitab4.5_0003484g0080.1	Acyl-CoA synthetase_AMP-acid ligase II IPR000873 AMP-dependent synthetase and ligase	AAE7	1.22306	9.48822e-05	4.02282	88.0921	201.547	Acyl-CoA synthetase_AMP-acid ligase II IPR000873 AMP-dependent synthetase and ligase
Nitab4.5_0009037g0050.1	Respiratory burst oxidase-like protein IPR013121 Ferric reductase, NAD binding	RBOHC	1.22313	5.21476e-05	4.28277	75.6385	185.824	Respiratory burst oxidase-like protein IPR013121 Ferric reductase, NAD binding
Nitab4.5_0000272g0050.1	Unknown Protein	Nitab4.5_0000272g0050	1.22442	2.57443e-07	6.58932	213.992	452.065	Unknown Protein
Nitab4.5_0000676g0190.1	Translation initiation factor 1 IPR006196 S1, IF1 type	infA	1.22528	0.000905229	3.04324	45.5802	111.19	Translation initiation factor 1 IPR006196 S1, IF1 type
Nitab4.5_0000498g0150.1	Predicted mechanosensitive ion channel IPR016688 Membrane protein, At2g17000, predicted	MSL8	1.2254	0.00022907	3.64003	86.2985	210.947	Predicted mechanosensitive ion channel IPR016688 Membrane protein, At2g17000, predicted
Nitab4.5_0000742g0170.1	Auxin efflux carrier IPR014024 Auxin efflux carrier, subgroup	PIN3	1.22957	5.80042e-07	6.23654	426.089	980.212	Auxin efflux carrier IPR014024 Auxin efflux carrier, subgroup
Nitab4.5_0004869g0010.1	DNA topoisomerase IPR000380 DNA topoisomerase, type IA, core	Top3b	1.23119	8.04679e-10	9.09438	215.801	522.543	DNA topoisomerase IPR000380 DNA topoisomerase, type IA, core
Nitab4.5_0000957g0060.1	Os06g0207500 protein (Fragment) IPR004253 Protein of unknown function DUF231, plant	Nitab4.5_0000957g0060	1.23245	4.57463e-07	6.33964	137.065	287.936	Os06g0207500 protein (Fragment) IPR004253 Protein of unknown function DUF231, plant
Nitab4.5_0000730g0120.1	Laccase IPR017760 L-ascorbate oxidase, plants	AAO	1.23566	1.46176e-05	4.83512	902.009	2308.1	Laccase IPR017760 L-ascorbate oxidase, plants
Nitab4.5_0016396g0010.1	Kunitz-type protease inhibitor IPR002160 Proteinase inhibitor I3, Kunitz legume	Nitab4.5_0016396g0010	1.2377	0.00244344	2.612	11082.8	33566.5	Kunitz-type protease inhibitor IPR002160 Proteinase inhibitor I3, Kunitz legume
Nitab4.5_0005704g0020.1	3_apos-5_apos exonuclease domain protein IPR002562 3-5 exonuclease	WEX	1.23866	3.44694e-10	9.46257	208.089	458.939	3_apos-5_apos exonuclease domain protein IPR002562 3-5 exonuclease
Nitab4.5_0007516g0010.1	Receptor like kinase, RLK	At5g48380	1.23886	0.000273981	3.56228	199.716	411.55	Receptor like kinase, RLK
Nitab4.5_0000718g0030.1	RNA-binding protein IPR015464 RNA recognition motif-related	rbm42	1.23978	0.000170017	3.76951	40.091	85.4977	RNA-binding protein IPR015464 RNA recognition motif-related
Nitab4.5_0002097g0080.1	Presequence protease, mitochondrial IPR013578 Peptidase M16C associated	PREP1	1.24079	1.41121e-13	12.8504	476.631	1106.31	Presequence protease, mitochondrial IPR013578 Peptidase M16C associated
Nitab4.5_0002430g0020.1	Kinase interacting family protein IPR011684 KIP1-like	Nitab4.5_0002430g0020	1.24363	0.000365603	3.43699	59.0721	126.223	Kinase interacting family protein IPR011684 KIP1-like
Nitab4.5_0021029g0010.1	Phospho-2-dehydro-3-deoxyheptonate aldolase 1 IPR002480 DAHP synthetase, class II	SHKB	1.24742	0.000309892	3.50879	5424.02	15995	Phospho-2-dehydro-3-deoxyheptonate aldolase 1 IPR002480 DAHP synthetase, class II
Nitab4.5_0007319g0010.1	CK25	Nitab4.5_0007319g0010	1.24967	8.37009e-05	4.07727	141.803	332.531	CK25
Nitab4.5_0001592g0090.1	Aldo_keto reductase family protein IPR001395 Aldo_keto reductase	PR	1.25079	0.00133048	2.87599	213.478	409.54	Aldo_keto reductase family protein IPR001395 Aldo_keto reductase
Nitab4.5_0000291g0070.1	Glycine-rich protein (Fragment) IPR009836 Protein of unknown function DUF1399	Nitab4.5_0000291g0070	1.25189	0.00134123	2.8725	86.3621	177.374	Glycine-rich protein (Fragment) IPR009836 Protein of unknown function DUF1399
Nitab4.5_0008990g0030.1	Extra-large G-protein-like	Nitab4.5_0008990g0030	1.2519	1.19541e-06	5.92248	148.163	332.122	Extra-large G-protein-like
Nitab4.5_0003297g0010.1	Unknown Protein	Nitab4.5_0003297g0010	1.25325	4.20386e-06	5.37635	263.511	797.781	Unknown Protein
Nitab4.5_0003429g0050.1	Os09g0451700 protein (Fragment) IPR007592 Protein of unknown function DUF573	Nitab4.5_0003429g0050	1.25374	9.34406e-09	8.02946	180.395	358.293	Os09g0451700 protein (Fragment) IPR007592 Protein of unknown function DUF573
Nitab4.5_0007141g0010.1	Phospholipid-transporting ATPase IPR006539 ATPase, P-type, phospholipid-translocating, flippase	ALA8	1.25392	0.000103616	3.98457	141.073	306.896	Phospholipid-transporting ATPase IPR006539 ATPase, P-type, phospholipid-translocating, flippase
Nitab4.5_0003794g0060.1	Peptidyl-tRNA hydrolase 2 IPR002833 Peptidyl-tRNA hydrolase, PTH2	PTRH2	1.25407	0.00029692	3.52736	48.9363	113.045	Peptidyl-tRNA hydrolase 2 IPR002833 Peptidyl-tRNA hydrolase, PTH2
Nitab4.5_0002548g0010.1	Genomic DNA chromosome 5 P1 clone MCA23	Nitab4.5_0002548g0010	1.25522	1.86597e-05	4.7291	159.491	395.842	Genomic DNA chromosome 5 P1 clone MCA23
Nitab4.5_0005354g0060.1	Long-chain-fatty-acid--CoA ligase 3 IPR000873 AMP-dependent synthetase and ligase	LACS8	1.25853	1.54927e-06	5.80987	287.184	680.603	Long-chain-fatty-acid--CoA ligase 3 IPR000873 AMP-dependent synthetase and ligase
Nitab4.5_0007814g0030.1	NPR1-1 protein (Fragment) IPR013069 BTB_POZ	NPR3	1.26117	0.0002832	3.54791	106.932	218.178	NPR1-1 protein (Fragment) IPR013069 BTB_POZ
Nitab4.5_0009715g0010.1	Transmembrane 9 superfamily protein member 3	TM9SF3	1.26126	5.46683e-06	5.26226	228.025	495.963	Transmembrane 9 superfamily protein member 3
Nitab4.5_0000782g0010.1	FIP1 IPR004182 GRAM	At5g08350	1.26244	0.00137423	2.86194	45.9461	92.04	FIP1 IPR004182 GRAM
Nitab4.5_0004644g0070.1	BAH-PHD domain-containing protein (Fragment) IPR001025 Bromo adjacent region	Nitab4.5_0004644g0070	1.2629	6.35928e-05	4.19659	109.689	286.278	BAH-PHD domain-containing protein (Fragment) IPR001025 Bromo adjacent region
Nitab4.5_0005522g0020.1	No_annotation	Nitab4.5_0005522g0020	1.26556	0.00260779	2.58373	25.7788	53.5339
Nitab4.5_0007598g0020.1	Chaperone protein dnaJ 13 IPR015609 Molecular chaperone, heat shock protein, Hsp40, DnaJ	ATJ13	1.26668	1.76875e-06	5.75233	109.513	268.222	Chaperone protein dnaJ 13 IPR015609 Molecular chaperone, heat shock protein, Hsp40, DnaJ
Nitab4.5_0000102g0250.1	Protein SUPPRESSOR OF GENE SILENCING 3	SGS3	1.26709	0.000527316	3.27793	48.5311	111.015	Protein SUPPRESSOR OF GENE SILENCING 3
Nitab4.5_0013610g0010.1	Phosphofructokinase family protein IPR012004 Pyrophosphate-dependent phosphofructokinase TP0108	PFK3	1.26929	0.00197311	2.70485	62.0588	129.205	Phosphofructokinase family protein IPR012004 Pyrophosphate-dependent phosphofructokinase TP0108
Nitab4.5_0006644g0010.1	RNA-binding protein PNO1-like protein IPR018111 K Homology, type 1, subgroup	pno1	1.2773	3.05212e-08	7.5154	803.109	1904.53	RNA-binding protein PNO1-like protein IPR018111 K Homology, type 1, subgroup
Nitab4.5_0000692g0010.1	Carbonic anhydrase (Carbonate dehydratase) IPR018340 Carbonic anhydrase, CAH1-like	Nitab4.5_0000692g0010	1.28007	5.62416e-06	5.24994	124.336	258.12	Carbonic anhydrase (Carbonate dehydratase) IPR018340 Carbonic anhydrase, CAH1-like
Nitab4.5_0002521g0010.1	Zinc finger protein 7 IPR007087 Zinc finger, C2H2-type	ZFP4	1.28209	6.13996e-05	4.21183	140.588	346.779	Zinc finger protein 7 IPR007087 Zinc finger, C2H2-type
Nitab4.5_0005339g0010.1	Os11g0223400 protein (Fragment)	WRKY19	1.285	1.31539e-05	4.88095	156.351	353.232	Os11g0223400 protein (Fragment)
Nitab4.5_0000892g0120.1	N-terminal asparagine amidohydrolase family protein	Nitab4.5_0000892g0120	1.28619	0.00191918	2.71688	125.336	275.549	N-terminal asparagine amidohydrolase family protein
Nitab4.5_0000099g0060.1	ATP binding_protein serine_threonine kinase IPR002290 Serine_threonine protein kinase	EXS	1.29043	0.00159642	2.79685	71.4584	143.712	ATP binding_protein serine_threonine kinase IPR002290 Serine_threonine protein kinase
Nitab4.5_0004987g0060.1	Glycogen debranching enzyme IPR006047 Glycosyl hydrolase, family 13, catalytic region	PU1	1.29613	1.07497e-07	6.9686	134.828	337.554	Glycogen debranching enzyme IPR006047 Glycosyl hydrolase, family 13, catalytic region
Nitab4.5_0004531g0010.1	Phenylcoumaran benzylic ether reductase 3 IPR008030 NmrA-like	Nitab4.5_0004531g0010	1.29648	0.00094746	3.02344	29.3735	68.7628	Phenylcoumaran benzylic ether reductase 3 IPR008030 NmrA-like
Nitab4.5_0002267g0090.1	Beta-1-3-galactosyl-o-glycosyl-glycoprotein IPR003406 Glycosyl transferase, family 14	Nitab4.5_0002267g0090	1.29654	0.00117961	2.92826	26.5868	62.8779	Beta-1-3-galactosyl-o-glycosyl-glycoprotein IPR003406 Glycosyl transferase, family 14
Nitab4.5_0004776g0010.1	Unknown Protein	ATX1	1.29826	1.64955e-11	10.7826	1689.85	3990.72	Unknown Protein
Nitab4.5_0000305g0330.1	BCL-2-associated athanogene 6 IPR003103 Apoptosis regulator Bcl-2 protein, BAG	BAG6	1.29902	0.00049976	3.30124	39.9995	102.503	BCL-2-associated athanogene 6 IPR003103 Apoptosis regulator Bcl-2 protein, BAG
Nitab4.5_0000043g0340.1	Lipoxygenase IPR001246 Lipoxygenase, plant	LOX1.5	1.2999	9.74028e-05	4.01143	554.635	1224.73	Lipoxygenase IPR001246 Lipoxygenase, plant
Nitab4.5_0000428g0210.1	Ethylene insensitive 3 class transcription factor IPR006957 Ethylene insensitive 3	EIN3	1.30313	1.10354e-07	6.95721	453.558	1095.01	Ethylene insensitive 3 class transcription factor IPR006957 Ethylene insensitive 3
Nitab4.5_0000304g0080.1	NC domain-containing protein IPR007053 NC	Nitab4.5_0000304g0080	1.30612	2.25109e-08	7.64761	202.827	419.047	NC domain-containing protein IPR007053 NC
Nitab4.5_0011739g0010.1	Class II small heat shock protein Le-HSP17.6 IPR002068 Heat shock protein Hsp20	HSP17.9-D	1.30823	0.000773222	3.1117	218.882	459.508	Class II small heat shock protein Le-HSP17.6 IPR002068 Heat shock protein Hsp20
Nitab4.5_0002760g0010.1	Annexin IPR015472 Annexin like protein IPR001464 Annexin	ANN5	1.30895	0.000127707	3.89379	51.9904	131.724	Annexin IPR015472 Annexin like protein IPR001464 Annexin
Nitab4.5_0005376g0080.1	Long-chain-fatty-acid--CoA ligase 3 IPR000873 AMP-dependent synthetase and ligase	LACS8	1.30992	2.24827e-05	4.64815	235.442	560.218	Long-chain-fatty-acid--CoA ligase 3 IPR000873 AMP-dependent synthetase and ligase
Nitab4.5_0002574g0030.1	NPR1-2 protein (Fragment) IPR013069 BTB_POZ	NPR3	1.31081	3.79888e-05	4.42034	146.745	333.429	NPR1-2 protein (Fragment) IPR013069 BTB_POZ
Nitab4.5_0004439g0090.1	No_annotation	Nitab4.5_0004439g0090	1.31199	0.000825383	3.08334	39.811	104.445
Nitab4.5_0011581g0010.1	ATP binding _ serine-threonine kinase IPR002290 Serine_threonine protein kinase	At5g47070	1.3147	0.00101132	2.99511	34.3244	77.1942	ATP binding _ serine-threonine kinase IPR002290 Serine_threonine protein kinase
Nitab4.5_0005995g0010.1	Kelch repeat-containing F-box family protein IPR015915 Kelch-type beta propeller	SKIP6	1.31587	0.000135107	3.86932	79.8766	240.291	Kelch repeat-containing F-box family protein IPR015915 Kelch-type beta propeller
Nitab4.5_0014444g0010.1	1-aminocyclopropane-1-carboxylate oxidase-like protein IPR005123 Oxoglutarate and iron-dependent oxygenase	At1g06620	1.31597	0.000160418	3.79475	85.5546	176.027	1-aminocyclopropane-1-carboxylate oxidase-like protein IPR005123 Oxoglutarate and iron-dependent oxygenase
Nitab4.5_0001145g0040.1	Cytochrome P450	CYP72A1	1.31643	0.000260152	3.58477	410.851	849.465	Cytochrome P450
Nitab4.5_0007190g0020.1	Calcium-binding protein 39 IPR013878 Mo25-like	At5g47540	1.31889	0.000913753	3.03917	27.4674	70.8849	Calcium-binding protein 39 IPR013878 Mo25-like
Nitab4.5_0003580g0010.1	Nibrin IPR000253 Forkhead-associated	Nitab4.5_0003580g0010	1.31892	0.000142437	3.84638	131.217	356.617	Nibrin IPR000253 Forkhead-associated
Nitab4.5_0015177g0010.1	Chitinase domain-containing protein 1 IPR011583 Chitinase II	rpoC1	1.31979	0.004278	2.36876	19.8075	50.6929	Chitinase domain-containing protein 1 IPR011583 Chitinase II
Nitab4.5_0004707g0070.1	Gibberellin-regulated family protein IPR003854 Gibberellin regulated protein	SN1	1.32003	1.83766e-06	5.73574	162.649	376.456	Gibberellin-regulated family protein IPR003854 Gibberellin regulated protein
Nitab4.5_0013024g0010.1	Patatin-like protein 3 IPR002641 Patatin	Nitab4.5_0013024g0010	1.32308	0.000479339	3.31936	65.3016	137.017	Patatin-like protein 3 IPR002641 Patatin
Nitab4.5_0004524g0040.1	Unknown Protein	Nitab4.5_0004524g0040	1.32359	2.18687e-08	7.66018	1408.79	3771.04	Unknown Protein
Nitab4.5_0000852g0130.1	UDP-glucosyltransferase HvUGT5876 IPR002213 UDP-glucuronosyl_UDP-glucosyltransferase	UGT90A1	1.32504	0.00136175	2.8659	178.392	422.933	UDP-glucosyltransferase HvUGT5876 IPR002213 UDP-glucuronosyl_UDP-glucosyltransferase
Nitab4.5_0001004g0220.1	Ethylene-responsive transcription factor 4 IPR001471 Pathogenesis-related transcriptional factor and ERF, DNA-binding	DREB3	1.32605	0.000124798	3.90379	34.6104	79.593	Ethylene-responsive transcription factor 4 IPR001471 Pathogenesis-related transcriptional factor and ERF, DNA-binding
Nitab4.5_0004204g0010.1	Ethylene-responsive nuclear protein	Nitab4.5_0004204g0010	1.32857	0.000514158	3.2889	56.9056	139.837	Ethylene-responsive nuclear protein
Nitab4.5_0004367g0020.1	Bifunctional polymyxin resistance protein ArnA-binding domain	UXS2	1.33499	4.36442e-05	4.36007	148.98	431.056	Bifunctional polymyxin resistance protein ArnA-binding domain
Nitab4.5_0000806g0130.1	Nbs-lrr, resistance protein	Nitab4.5_0000806g0130	1.33975	3.89408e-05	4.4096	130.935	297.957	Nbs-lrr, resistance protein
Nitab4.5_0000035g0200.1	Multiprotein bridging factor 1b IPR001387 Helix-turn-helix type 3	MBF1B	1.3405	1.2112e-10	9.91679	348.264	738.926	Multiprotein bridging factor 1b IPR001387 Helix-turn-helix type 3
Nitab4.5_0001085g0070.1	Cinnamoyl-CoA reductase family-binding domain	Nitab4.5_0001085g0070	1.3411	2.39976e-06	5.61983	106.651	221.834	Cinnamoyl-CoA reductase family-binding domain
Nitab4.5_0004154g0050.1	Transmembrane 9 superfamily protein member 3	TM9SF3	1.34137	0.000311249	3.50689	186.105	374.706	Transmembrane 9 superfamily protein member 3
Nitab4.5_0002827g0080.1	Phosphoadenosine phosphosulfate reductase IPR013766 Thioredoxin domain	2021-04-03	1.34334	3.45738e-06	5.46125	483.59	1147.67	Phosphoadenosine phosphosulfate reductase IPR013766 Thioredoxin domain
Nitab4.5_0014515g0010.1	Calcium_calmodulin protein kinase	Nitab4.5_0014515g0010	1.34365	0.000263616	3.57903	67.144	128.452	Calcium_calmodulin protein kinase
Nitab4.5_0009018g0030.1	Omega-6 fatty acid desaturase IPR005804 Fatty acid desaturase, type 1	FAD2-2	1.34372	4.02047e-05	4.39572	1250.41	5036.69	Omega-6 fatty acid desaturase IPR005804 Fatty acid desaturase, type 1
Nitab4.5_0000227g0130.1	No_annotation	Nitab4.5_0000227g0130	1.34476	0.00276261	2.55868	23.2658	52.1847
Nitab4.5_0002520g0120.1	Alcohol dehydrogenase 2 IPR002085 Alcohol dehydrogenase superfamily, zinc-containing	At1g64710	1.34549	2.99971e-06	5.52292	166.352	363.246	Alcohol dehydrogenase 2 IPR002085 Alcohol dehydrogenase superfamily, zinc-containing
Nitab4.5_0001338g0140.1	NBS-LRR resistance protein (Fragment) IPR002182 NB-ARC	Nitab4.5_0001338g0140	1.34796	0.000357755	3.44641	62.0172	145.897	NBS-LRR resistance protein (Fragment) IPR002182 NB-ARC
Nitab4.5_0002204g0060.1	Aspartate aminotransferase IPR000796 Aspartate_other aminotransferase	ASP1	1.34814	2.39895e-05	4.61998	62.6603	144.346	Aspartate aminotransferase IPR000796 Aspartate_other aminotransferase
Nitab4.5_0000030g0070.1	Vacuolar sorting protein IPR009291 Protein of unknown function DUF946, plant	Nitab4.5_0000030g0070	1.34944	0.00159639	2.79686	84.9288	217.851	Vacuolar sorting protein IPR009291 Protein of unknown function DUF946, plant
Nitab4.5_0002156g0070.1	Cathepsin B-like cysteine proteinase IPR013128 Peptidase C1A, papain	RD21A	1.35228	2.58705e-09	8.58719	488.061	1156.77	Cathepsin B-like cysteine proteinase IPR013128 Peptidase C1A, papain
[truncated: 744 more rows]
