# Supplementary material for: Overexpression of GhKTI12 Enhances Seed Yield and Biomass Production in Nicotiana Tabacum
Source: Genes (Basel). 2022 Feb 25;13(3):426. doi: 10.3390/genes13030426 (PMC8953243; doi:10.3390/genes13030426)
Supplement: Supplementary file 1 [file genes-13-00426-s001.zip › supp/Table S4.xlsx]

## Sheet: DownRegulated
Table S4 . Down-regulated DEGs in SAM (Shoot Apical Meristem) of GhKTI12 Transgenic Plants and Wild Type
Gene ID	Log2FoldChange	P value	Symbol	Annotation
Nitab4.5_0001751g0060.1	-13.4469	1.72926e-20	Tm9sf4	Transmembrane 9 superfamily protein member 2
Nitab4.5_0006376g0030.1	-12.9069	5.21217e-19	RPS8	40S ribosomal protein S8 IPR001047 Ribosomal protein S8e
Nitab4.5_0001840g0050.1	-11.7006	2.23962e-15	WAT1	Nodulin-like protein IPR000620 Protein of unknown function DUF6, transmembrane
Nitab4.5_0001861g0170.1	-11.4452	7.52243e-15	RD21A	Cathepsin B-like cysteine proteinase IPR013128 Peptidase C1A, papain
Nitab4.5_0002587g0020.1	-11.1937	1.24632e-14	ERF1-3	Eukaryotic peptide chain release factor subunit 1-1 IPR004403 Peptide chain release factor eRF_aRF subunit 1
Nitab4.5_0012840g0010.1	-10.7483	1.42143e-13	GAUT1	Glycosyltransferase IPR002495 Glycosyl transferase, family 8
Nitab4.5_0003364g0010.1	-10.6186	2.81493e-13	Nitab4.5_0003364g0010
Nitab4.5_0004497g0010.1	-9.61014	4.68406e-11	At4g00950	Unknown Protein
Nitab4.5_0000767g0010.1	-9.58201	9.94096e-11	PP2A9	phloem lectin
Nitab4.5_0001751g0160.1	-9.49832	9.26886e-11	CG5315	Adiponectin receptor IPR004254 Hly-III related
Nitab4.5_0000254g0030.1	-9.45337	1.20446e-10	Nitab4.5_0000254g0030
Nitab4.5_0003270g0020.1	-9.39307	1.54155e-10	OsI_11177	U2 small nuclear ribonucleoprotein B IPR012677 Nucleotide-binding, alpha-beta plait
Nitab4.5_0001541g0050.1	-9.38935	0.000448093	Nitab4.5_0001541g0050	MADS box transcription factor IPR002100 Transcription factor, MADS-box
Nitab4.5_0000305g0130.1	-9.34765	2.03177e-10	Nitab4.5_0000305g0130
Nitab4.5_0000826g0190.1	-9.29665	2.60421e-10	At5g04160	Organic anion transporter IPR004853 Protein of unknown function DUF250
Nitab4.5_0000714g0090.1	-9.26011	1.24297e-12	Nitab4.5_0000714g0090	UPF0369 protein C6orf57 IPR012875 Protein of unknown function DUF1674
Nitab4.5_0007650g0020.1	-9.20264	6.13289e-10	VIT_11s0052g01140
Nitab4.5_0000525g0050.1	-9.146	2.25626e-07	Nitab4.5_0000525g0050	Receptor-like protein kinase IPR002290 Serine_threonine protein kinase
Nitab4.5_0010482g0010.1	-8.99948	9.61178e-10	CHIP	U-box domain-containing protein IPR003613 U box domain
Nitab4.5_0000672g0150.1	-8.96082	1.10167e-09	Nitab4.5_0000672g0150	MYC2b transcription factor IPR011598 Helix-loop-helix DNA-binding
Nitab4.5_0006376g0010.1	-8.93861	1.95356e-09	Nitab4.5_0006376g0010	Transcription factor IPR011598 Helix-loop-helix DNA-binding
Nitab4.5_0004504g0010.1	-8.93846	1.51251e-09	Nitab4.5_0004504g0010
Nitab4.5_0014584g0010.1	-8.92613	9.86368e-08	PMADS1	MADS box transcription factor IPR002100 Transcription factor, MADS-box IPR002487 Transcription factor, K-box
Nitab4.5_0001339g0170.1	-8.89652	0.00195022	2021-09-02	MADS-box transcription factor IPR002100 Transcription factor, MADS-box IPR002487 Transcription factor, K-box
Nitab4.5_0005936g0020.1	-8.88239	1.59865e-09	rrp17	Unknown Protein IPR019186 Nucleolar protein 12
Nitab4.5_0001840g0040.1	-8.79909	2.95356e-11	Os03g0799700	GTPase obg IPR014100 GTP-binding protein Obg_CgtA
Nitab4.5_0002587g0030.1	-8.51433	8.60839e-09	At5g35200	Clathrin assembly protein IPR011417 ANTH
Nitab4.5_0010151g0020.1	-8.45845	1.33686e-08	Nitab4.5_0010151g0020	Solute carrier family 35 member E3 IPR004853 Protein of unknown function DUF250
Nitab4.5_0001614g0120.1	-8.45487	1.66664e-27	Nitab4.5_0001614g0120	Endo-1 4-beta-xylanase IPR013781 Glycoside hydrolase, subgroup, catalytic core
Nitab4.5_0014896g0010.1	-8.42531	1.28648e-08	Nitab4.5_0014896g0010
Nitab4.5_0005936g0010.1	-8.40507	3.71012e-10	Nitab4.5_0005936g0010	Calmodulin-binding protein (Fragment) IPR012416 Calmodulin binding protein-like
Nitab4.5_0008114g0020.1	-8.39651	1.63089e-08	CDC2D	Cell division protein kinase 2 IPR002290 Serine_threonine protein kinase
Nitab4.5_0000283g0430.1	-8.36198	2.58667e-09	Nitab4.5_0000283g0430	Heparan-alpha-glucosaminide N-acetyltransferase
Nitab4.5_0008310g0010.1	-8.32358	0.000343095	Nitab4.5_0008310g0010
Nitab4.5_0001751g0020.1	-8.31193	3.24845e-08	Nitab4.5_0001751g0020	Unknown Protein
Nitab4.5_0001751g0090.1	-8.19314	4.61003e-08	Nitab4.5_0001751g0090	Unknown Protein
Nitab4.5_0000574g0040.1	-8.17157	4.30166e-08	Nitab4.5_0000574g0040	High mobility group family IPR017956 AT hook, DNA-binding, conserved site
Nitab4.5_0006009g0020.1	-8.1636	4.18288e-08	DGD2	Digalactosyldiacylglycerol synthase 2, chloroplastic IPR001296 Glycosyl transferase, group 1
Nitab4.5_0002467g0090.1	-8.02878	5.96797e-05	TDR4	MADS box transcription factor IPR002487 Transcription factor, K-box
Nitab4.5_0003152g0070.1	-7.92067	1.30787e-07	Nitab4.5_0003152g0070	F-box_LRR-repeat protein At3g03360 IPR001810 Cyclin-like F-box
Nitab4.5_0006359g0010.1	-7.88857	1.58625e-07	Nitab4.5_0006359g0010
Nitab4.5_0006260g0010.1	-7.72252	3.98392e-07	Nitab4.5_0006260g0010	Cold shock protein-1
Nitab4.5_0000138g0010.1	-7.72017	3.26811e-08	Nitab4.5_0000138g0010	ATP synthase mitochondrial F1 complex assembly factor 1 IPR010591 ATP11
Nitab4.5_0002587g0090.1	-7.7108	1.36489e-06	Nitab4.5_0002587g0090	Transcription factor
Nitab4.5_0004728g0120.1	-7.70195	3.13051e-07	Nitab4.5_0004728g0120	Unknown Protein
Nitab4.5_0000446g0070.1	-7.69585	3.68979e-07	Nitab4.5_0000446g0070	Had superfamily (Subfamily iiia) phosphatase IPR010021 HAD-superfamily phosphatase, subfamily IIIA
Nitab4.5_0000198g0010.1	-7.69119	3.80971e-07	At1g76280	Pentatricopeptide repeat-containing protein IPR002885 Pentatricopeptide repeat
Nitab4.5_0007068g0060.1	-7.65868	4.74067e-07	Nitab4.5_0007068g0060	Ulp1 protease family C-terminal catalytic domain containing protein IPR015410 Region of unknown function DUF1985
Nitab4.5_0002589g0090.1	-7.63588	4.85883e-07	SWEET3	Nodulin MtN3 family protein IPR018179 RAG1-activating protein 1 homologue
Nitab4.5_0012054g0020.1	-7.57189	8.27449e-07	Nitab4.5_0012054g0020
Nitab4.5_0000759g0130.1	-7.43094	0.00015777	Nitab4.5_0000759g0130	Unknown Protein
Nitab4.5_0010168g0010.1	-7.4029	1.07304e-06	Nitab4.5_0010168g0010	Unknown Protein
Nitab4.5_0005970g0040.1	-7.38371	1.8281e-06	Nitab4.5_0005970g0040
Nitab4.5_0001840g0060.1	-7.36702	1.8585e-06	PAP2	Purple acid phosphatase IPR015914 Purple acid phosphatase, N-terminal
Nitab4.5_0000166g0130.1	-7.32259	1.73925e-06	Nitab4.5_0000166g0130	Serine_threonine-protein phosphatase 7 long form homolog IPR019557 Aminotransferase-like, plant mobile domain
Nitab4.5_0004610g0010.1	-7.30615	2.30719e-06	TPS11	Alpha alpha-trehalose-phosphate synthase (UDP-forming) IPR001830 Glycosyl transferase, family 20
Nitab4.5_0000202g0480.1	-7.30277	2.26343e-07	RAP2-7	AP2-like ethylene-responsive transcription factor At1g16060 IPR001471 Pathogenesis-related transcriptional factor and ERF, DNA-binding
Nitab4.5_0000033g0010.1	-7.25087	2.77922e-06	SWEET11	MtN3-like protein IPR018179 RAG1-activating protein 1 homologue
Nitab4.5_0005936g0030.1	-7.12146	3.6157e-06	At1g61340	F-box family protein IPR001810 Cyclin-like F-box
Nitab4.5_0001970g0040.1	-7.10219	6.98412e-06	Nitab4.5_0001970g0040
Nitab4.5_0000978g0230.1	-7.09807	6.45036e-07	Nitab4.5_0000978g0230	ABC transporter G family member 19 IPR013525 ABC-2 type transporter
Nitab4.5_0001287g0180.1	-7.08631	4.589e-06	Nitab4.5_0001287g0180	Unknown Protein
Nitab4.5_0016448g0010.1	-7.05257	5.70974e-12	Nitab4.5_0016448g0010	U1 small nuclear ribonucleoprotein protein IPR012677 Nucleotide-binding, alpha-beta plait
Nitab4.5_0008232g0050.1	-7.00723	6.13866e-06	Nitab4.5_0008232g0050
Nitab4.5_0007320g0020.1	-6.98403	9.22099e-06	Nitab4.5_0007320g0020	LOC100005105 protein (Fragment) IPR007491 Protein of unknown function DUF537
Nitab4.5_0004504g0020.1	-6.98401	9.05021e-06	Nitab4.5_0004504g0020	Unknown Protein
Nitab4.5_0002247g0040.1	-6.95235	7.66079e-06	Nitab4.5_0002247g0040	Unknown Protein
Nitab4.5_0000541g0060.1	-6.92166	1.32705e-05	Nitab4.5_0000541g0060	Unknown Protein
Nitab4.5_0000960g0030.1	-6.90177	3.02926e-05	KIF2C	Kinesin like protein IPR001752 Kinesin, motor region
Nitab4.5_0000159g0130.1	-6.89344	4.06573e-07	MSSP2	Solute carrier family 2, facilitated glucose transporter member 12 IPR016196 Major facilitator superfamily, general substrate transporter
Nitab4.5_0001085g0060.1	-6.89111	1.24376e-05	Nitab4.5_0001085g0060	Os10g0578600 protein (Fragment) IPR013216 Methyltransferase type 11
Nitab4.5_0010052g0010.1	-6.89079	1.76034e-06	Nitab4.5_0010052g0010
Nitab4.5_0000785g0050.1	-6.83301	4.34598e-06	BHLH135	Transcription factor style2.1 IPR001092 Basic helix-loop-helix dimerisation region bHLH
Nitab4.5_0000541g0040.1	-6.82156	1.15918e-05	Nitab4.5_0000541g0040	Unknown Protein
Nitab4.5_0006491g0010.1	-6.81154	2.48415e-05	Nitab4.5_0006491g0010
Nitab4.5_0004962g0030.1	-6.76001	5.34264e-05	gemin2	Survival motor neuron containing protein IPR007022 Survival motor neuron interacting protein 1
Nitab4.5_0004610g0020.1	-6.71861	2.81665e-09	DGK7	Diacylglycerol kinase 7 IPR016961 Diacylglycerol kinase, plant
Nitab4.5_0000309g0250.1	-6.70521	1.49705e-41	KIN12B	Kinesin-like protein IPR010544 Kinesin-related
Nitab4.5_0004674g0030.1	-6.63796	1.07818e-05	Nitab4.5_0004674g0030	MADS box transcription factor IPR002487 Transcription factor, K-box
Nitab4.5_0003152g0100.1	-6.61488	3.66691e-05	Nitab4.5_0003152g0100	F-box family protein IPR001810 Cyclin-like F-box
Nitab4.5_0006794g0010.1	-6.59887	0.00325407	UFO	Fimbriata (Fragment) IPR001810 Cyclin-like F-box
Nitab4.5_0001840g0110.1	-6.54244	8.15159e-05	SRS1	Short internode related sequence 5 IPR007818 Protein of unknown function DUF702
Nitab4.5_0004630g0030.1	-6.4864	2.02003e-07	Nitab4.5_0004630g0030	MOSC domain containing protein IPR005303 MOSC, N-terminal beta barrel
Nitab4.5_0021935g0010.1	-6.47785	2.51161e-16	Nitab4.5_0021935g0010	Cc-nbs-lrr, resistance protein
Nitab4.5_0000541g0030.1	-6.44038	7.42326e-05	Nitab4.5_0000541g0030
Nitab4.5_0000125g0430.1	-6.41857	7.6784e-05	Nitab4.5_0000125g0430
Nitab4.5_0003216g0010.1	-6.37172	3.08587e-05	At5g39410	Saccharopine dehydrogenase IPR005097 Saccharopine dehydrogenase
Nitab4.5_0000302g0140.1	-6.36496	9.59862e-20	Nitab4.5_0000302g0140	Nicotiana lesion-inducing like IPR008637 HR-like lesion-inducer
Nitab4.5_0002455g0010.1	-6.36401	6.53083e-05	Nitab4.5_0002455g0010	Unknown Protein IPR004332 Transposase, MuDR, plant
Nitab4.5_0006331g0010.1	-6.32161	7.92977e-05	Nitab4.5_0006331g0010
Nitab4.5_0002908g0040.1	-6.32127	7.80501e-05	GOT1	Got1-like protein IPR007305 Got1-like protein
Nitab4.5_0001840g0120.1	-6.25003	0.000115736	Nitab4.5_0001840g0120	Genomic DNA chromosome 5 P1 clone MQD19
Nitab4.5_0004585g0080.1	-6.24967	5.10919e-05	2021-10-03	Solute carrier family 22 member 5 (Predicted) IPR016196 Major facilitator superfamily, general substrate transporter
Nitab4.5_0001521g0060.1	-6.19538	5.69953e-06	Nitab4.5_0001521g0060	MLP3.2 protein
Nitab4.5_0003165g0010.1	-6.16929	5.59144e-07	FST	Defensin-like protein IPR008177 Gamma Purothionin
Nitab4.5_0001476g0130.1	-6.16141	0.000387031	Nitab4.5_0001476g0130	Unknown Protein
Nitab4.5_0004630g0010.1	-6.12859	6.71404e-05	Nitab4.5_0004630g0010	Molybdenum cofactor sulfurase protein-like IPR005303 MOSC, N-terminal beta barrel
Nitab4.5_0000290g0050.1	-6.11132	0.000229175	Nitab4.5_0000290g0050	Unknown Protein
Nitab4.5_0002410g0010.1	-6.0832	3.08809e-05	RPL22B	60S ribosomal protein L22-2 IPR002671 Ribosomal protein L22e
Nitab4.5_0006004g0030.1	-5.95722	0.00134818	Nitab4.5_0006004g0030
Nitab4.5_0004252g0060.1	-5.91191	0.000568169	PAB5	Polyadenylate-binding protein 2 IPR006515 Polyadenylate binding protein, human types 1, 2, 3, 4
Nitab4.5_0000984g0070.1	-5.908	0.000971882	BHLH135	Transcription factor style2.1 IPR001092 Basic helix-loop-helix dimerisation region bHLH
Nitab4.5_0002464g0010.1	-5.90741	0.000396749	Nitab4.5_0002464g0010	Genomic DNA chromosome 3 TAC clone K7P8 IPR011205 Uncharacterized conserved protein UCP015417, vWA
Nitab4.5_0001765g0010.1	-5.89536	0.00044501	Nitab4.5_0001765g0010	Zinc finger family protein IPR001841 Zinc finger, RING-type
Nitab4.5_0003769g0140.1	-5.89277	0.00045059	Nitab4.5_0003769g0140
Nitab4.5_0024309g0010.1	-5.8083	0.000101942	Nitab4.5_0024309g0010	Membrane protein IPR006593 Cytochrome b561_ferric reductase transmembrane
Nitab4.5_0004959g0040.1	-5.80726	2.39339e-07	SPL5	Squamosa promoter binding-like protein IPR004333 Transcription factor, SBP-box
Nitab4.5_0007518g0030.1	-5.78752	0.000561701	Nitab4.5_0007518g0030	Cc-nbs-lrr, resistance protein
Nitab4.5_0011157g0020.1	-5.76181	0.00123504	Nitab4.5_0011157g0020	Orf141 protein
Nitab4.5_0000189g0020.1	-5.74939	0.000592523	Nitab4.5_0000189g0020
Nitab4.5_0000636g0140.1	-5.73436	0.000841641	Nitab4.5_0000636g0140
Nitab4.5_0002757g0050.1	-5.71002	0.000556949	CYP82A4	Cytochrome P450
Nitab4.5_0006458g0030.1	-5.70769	0.000773472	Nitab4.5_0006458g0030
Nitab4.5_0008310g0060.1	-5.67674	0.00206286	Nitab4.5_0008310g0060
Nitab4.5_0010825g0010.1	-5.65383	2.85505e-50	Nitab4.5_0010825g0010
Nitab4.5_0000693g0060.1	-5.64981	0.00117583	Nitab4.5_0000693g0060
Nitab4.5_0003356g0080.1	-5.61806	1.03735e-12	GET3	ATPase IPR003348 ATPase, anion-transporting
Nitab4.5_0000355g0120.1	-5.60942	0.0010187	Nitab4.5_0000355g0120	Unknown Protein
Nitab4.5_0003395g0040.1	-5.5669	8.88197e-05	Nitab4.5_0003395g0040	Unknown Protein
Nitab4.5_0004463g0010.1	-5.56285	0.00165671	Nitab4.5_0004463g0010	Diacylglycerol O-acyltransferase IPR009721 Protein of unknown function DUF1298
Nitab4.5_0001127g0090.1	-5.50671	0.00280457	AGL14	MADS-box transcription factor IPR002100 Transcription factor, MADS-box
Nitab4.5_0000540g0320.1	-5.44092	0.00144565	CKX3	Cytokinin oxidase_dehydrogenase 2 IPR015345 Cytokinin dehydrogenase 1, FAD and cytokinin binding
Nitab4.5_0006721g0040.1	-5.4382	2.27585e-06	SPL5	Squamosa promoter binding-like protein IPR004333 Transcription factor, SBP-box
Nitab4.5_0001213g0010.1	-5.43031	0.00450283	LAX	Transcription factor (Fragment) IPR001092 Basic helix-loop-helix dimerisation region bHLH
Nitab4.5_0002439g0050.1	-5.41274	0.000107303	Nitab4.5_0002439g0050
Nitab4.5_0008797g0040.1	-5.37819	0.000461835	Nitab4.5_0008797g0040	Unknown Protein
Nitab4.5_0000363g0040.1	-5.36728	8.94512e-27	SKIP	Pre-mRNA-processing protein 45 IPR017862 SKI-interacting protein, SKIP
Nitab4.5_0004610g0030.1	-5.34235	0.00231293	purB	Adenylosuccinate lyase IPR004769 Adenylosuccinate lyase
Nitab4.5_0011237g0020.1	-5.32708	0.00328423	Nitab4.5_0011237g0020
Nitab4.5_0001176g0010.1	-5.28756	0.00121286	Nitab4.5_0001176g0010	MYB transcription factor IPR015495 Myb transcription factor
Nitab4.5_0006593g0010.1	-5.24394	4.45549e-05	VIT_19s0014g04930	Germacrene-D synthase IPR005630 Terpene synthase, metal-binding domain
Nitab4.5_0000697g0200.1	-5.23419	1.11377e-07	At3g46870	Pentatricopeptide repeat-containing protein IPR002885 Pentatricopeptide repeat
Nitab4.5_0000347g0160.1	-5.2168	0.000620066	Nitab4.5_0000347g0160	Seipin IPR009617 Adipose-regulatory protein, Seipin
Nitab4.5_0000588g0090.1	-5.18032	0.00442536	PUB15	U-box domain-containing protein IPR011989 Armadillo-like helical
Nitab4.5_0007255g0030.1	-5.15082	0.00388263	Nitab4.5_0007255g0030
Nitab4.5_0002496g0090.1	-5.14997	0.00142858	Nitab4.5_0002496g0090
Nitab4.5_0007878g0010.1	-5.13654	0.00415894	Nitab4.5_0007878g0010
Nitab4.5_0000416g0250.1	-5.12588	0.00184513	Nitab4.5_0000416g0250	Chitinase-like protein IPR011583 Chitinase II
Nitab4.5_0012477g0010.1	-5.04598	1.26974e-31	Nitab4.5_0012477g0010
Nitab4.5_0000014g0510.1	-4.99193	1.42857e-09	CMB1	MADS-box transcription factor IPR002100 Transcription factor, MADS-box
Nitab4.5_0007650g0050.1	-4.98889	1.06768e-07	VDAC4	Porin_voltage-dependent anion-selective channel protein IPR001925 Porin, eukaryotic type
Nitab4.5_0001751g0030.1	-4.94522	2.00458e-07	At2g13100	Glycerol-3-phosphate transporter IPR016196 Major facilitator superfamily, general substrate transporter
Nitab4.5_0003374g0040.1	-4.93666	1.55873e-11	Nitab4.5_0003374g0040	Blue copper-like protein IPR003245 Plastocyanin-like
Nitab4.5_0003914g0070.1	-4.91321	0.00426464	Nitab4.5_0003914g0070	Heparan-alpha-glucosaminide N-acetyltransferase IPR019259 Protein of unknown function DUF2261, transmembrane
Nitab4.5_0009187g0020.1	-4.88696	0.00174067	Nitab4.5_0009187g0020	Cc-nbs-lrr, resistance protein
Nitab4.5_0012727g0020.1	-4.87933	0.000453446	ABCA2	ATP-binding cassette transporter sub-family A member 14 IPR003439 ABC transporter-like
Nitab4.5_0000697g0030.1	-4.85136	1.67585e-43	snrnp35	U1 small nuclear ribonucleoprotein protein IPR012677 Nucleotide-binding, alpha-beta plait
Nitab4.5_0005046g0030.1	-4.82747	3.77961e-06	AGL62	MADS-box transcription factor IPR002100 Transcription factor, MADS-box
Nitab4.5_0005732g0010.1	-4.77597	0.0007334	GPAT1	ER glycerol-phosphate acyltransferase IPR002123 Phospholipid_glycerol acyltransferase
Nitab4.5_0000680g0130.1	-4.72135	0.00256388	Nitab4.5_0000680g0130	Unknown Protein IPR008889 VQ
Nitab4.5_0001478g0110.1	-4.69814	8.13527e-40	Nitab4.5_0001478g0110
Nitab4.5_0004200g0080.1	-4.6836	0.000206427	Nitab4.5_0004200g0080	Pirin-like protein IPR012093 Pirin
Nitab4.5_0012294g0020.1	-4.64558	8.04006e-05	Nitab4.5_0012294g0020	Ankyrin repeat-containing protein At5g02620 IPR002110 Ankyrin
Nitab4.5_0011970g0040.1	-4.6266	4.57566e-05	AGD13	C2 domain-containing protein IPR018029 C2 membrane targeting protein
Nitab4.5_0010151g0010.1	-4.54987	4.22442e-18	Nitab4.5_0010151g0010	Os06g0207500 protein (Fragment) IPR004253 Protein of unknown function DUF231, plant
Nitab4.5_0011192g0020.1	-4.53434	8.88009e-05	Nitab4.5_0011192g0020
Nitab4.5_0012143g0010.1	-4.49716	0.00154123	At2g30660	Enoyl-CoA-hydratase IPR001753 Crotonase, core
Nitab4.5_0000008g0240.1	-4.48005	6.23617e-07	HSP18.5-C	class I heat shock protein 3 IPR008978 HSP20-like chaperone
Nitab4.5_0006629g0020.1	-4.41819	1.04576e-10	PHL1	Myb family transcription factor IPR006447 Myb-like DNA-binding region, SHAQKYF class
Nitab4.5_0006485g0040.1	-4.40307	2.93109e-09	GAPB	Glyceraldehyde-3-phosphate dehydrogenase B IPR000173 Glyceraldehyde 3-phosphate dehydrogenase
Nitab4.5_0000106g0300.1	-4.39973	0.000642262	NEC3	Carbonic anhydrase (Carbonate dehydratase) IPR018340 Carbonic anhydrase, CAH1-like
Nitab4.5_0001526g0170.1	-4.3887	0.00293209	Nitab4.5_0001526g0170	Nbs-lrr, resistance protein
Nitab4.5_0000211g0120.1	-4.3181	7.40458e-15	Nitab4.5_0000211g0120	Cytochrome cd1-nitrite reductase-like C-terminal haem d1 IPR011046 WD40 repeat-like
Nitab4.5_0003045g0040.1	-4.316	1.68762e-07	CYP87A3	Cytochrome P450
Nitab4.5_0001751g0040.1	-4.26667	2.64756e-11	At3g19950	RING-H2 finger protein IPR018957 Zinc finger, C3HC4 RING-type
Nitab4.5_0002742g0010.1	-4.24173	0.00340386	Nitab4.5_0002742g0010	Hydroxycinnamoyl CoA quinate transferase IPR003480 Transferase
Nitab4.5_0000709g0020.1	-4.23503	0.000193577	HSD1	Short-chain dehydrogenase_reductase SDR IPR002347 Glucose_ribitol dehydrogenase
Nitab4.5_0002175g0010.1	-4.23028	2.76353e-06	CYP82C4	Cytochrome P450
Nitab4.5_0006550g0020.1	-4.22634	2.06216e-07	KAT1	Potassium channel IPR000595 Cyclic nucleotide-binding
Nitab4.5_0000446g0080.1	-4.20865	6.80213e-16	PDF1	Meiosis 5
Nitab4.5_0014561g0010.1	-4.18697	0.00231921	COMT1	O-methyltransferase IPR016461 O-methyltransferase, COMT, eukaryota
Nitab4.5_0000138g0020.1	-4.18275	2.67554e-26	rpmD	50S ribosomal protein L30 IPR005996 Ribosomal protein L30, bacterial-type
Nitab4.5_0001526g0180.1	-4.18042	3.22817e-09	SPPL2	Signal peptide peptidase IPR007369 Peptidase A22B, signal peptide peptidase
Nitab4.5_0002818g0120.1	-4.15209	7.73738e-06	Nitab4.5_0002818g0120	O-methyltransferase 1 IPR016461 O-methyltransferase, COMT, eukaryota
Nitab4.5_0000697g0090.1	-4.13945	3.29115e-41	Nitab4.5_0000697g0090	Small subunit processome component 20 homolog IPR011430 Down-regulated in metastasis
Nitab4.5_0000005g0470.1	-4.09138	0.000293301	Nitab4.5_0000005g0470	Arabidopsis thaliana genomic DNA chromosome 5 P1 clone MOK16 IPR007608 Protein of unknown function DUF584
Nitab4.5_0002347g0190.1	-4.09027	0.00207437	GA2OX8	Gibberellin 2-beta-dioxygenase 7 IPR005123 Oxoglutarate and iron-dependent oxygenase
Nitab4.5_0002679g0010.1	-4.00509	3.5119e-112	CNX1	Calcium-binding protein Calnexin IPR001580 Calreticulin_calnexin
Nitab4.5_0000525g0020.1	-3.96852	0.00336689	Nitab4.5_0000525g0020	Genomic DNA chromosome 5 P1 clone MQD19
Nitab4.5_0001192g0080.1	-3.95453	0.00161664	PIP2-3	Aquaporin IPR012269 Aquaporin
Nitab4.5_0000039g0090.1	-3.93457	3.03445e-05	Nitab4.5_0000039g0090
Nitab4.5_0006437g0010.1	-3.93311	2.9448e-07	CMB1	MADS-box transcription factor IPR002100 Transcription factor, MADS-box
Nitab4.5_0000285g0040.1	-3.92182	0.00286747	Nitab4.5_0000285g0040	Pectinacetylesterase (Fragment) IPR004963 Pectinacetylesterase
Nitab4.5_0006950g0010.1	-3.88756	5.7083e-09	PROT2	Proline transporter 2 IPR013057 Amino acid transporter, transmembrane
Nitab4.5_0003292g0050.1	-3.88653	8.95616e-06	Nitab4.5_0003292g0050	Cc-nbs-lrr, resistance protein with an R1 specific domain
Nitab4.5_0000138g0050.1	-3.86422	2.6556e-20	GDH2	Glycine cleavage system H protein 1 IPR017453 Glycine cleavage H-protein, subgroup
Nitab4.5_0026405g0010.1	-3.83877	3.96309e-06	GA20OX1	Gibberellin 20-oxidase-1 IPR005123 Oxoglutarate and iron-dependent oxygenase
Nitab4.5_0000697g0020.1	-3.82785	7.34481e-09	BOB1	Nuclear movement protein nudc IPR017447 CS
Nitab4.5_0007719g0010.1	-3.81772	4.12461e-74	DXR	1-deoxy-D-xylulose-5-phosphate reductoisomerase IPR003821 1-deoxy-D-xylulose 5-phosphate reductoisomerase
Nitab4.5_0003291g0010.1	-3.80996	0.00421811	TCP4	Transcription factor CYCLOIDEA (Fragment) IPR005333 Transcription factor, TCP
Nitab4.5_0007518g0020.1	-3.79052	1.4254e-28	Nitab4.5_0007518g0020	Cc-nbs-lrr, resistance protein
Nitab4.5_0005466g0020.1	-3.72797	0.00144966	Nitab4.5_0005466g0020	Plant viral-response family protein IPR006904 Protein of unknown function DUF716
Nitab4.5_0000011g0020.1	-3.72101	0.000551104	Nitab4.5_0000011g0020	Replication protein A DNA-binding subunit IPR012340 Nucleic acid-binding, OB-fold
Nitab4.5_0010841g0010.1	-3.71916	2.79387e-08	Nitab4.5_0010841g0010	Cc-nbs-lrr, resistance protein
Nitab4.5_0000554g0050.1	-3.70672	3.25228e-11	DRP4C	Interferon-induced GTP-binding protein Mx (Fragment) IPR015577 Interferon-induced Mx protein
Nitab4.5_0002682g0060.1	-3.70627	3.16124e-05	RFS	Alpha-galactosidase IPR008811 Raffinose synthase
Nitab4.5_0001647g0070.1	-3.69014	1.62015e-10	EXL3	GDSL esterase_lipase At5g42170 IPR001087 Lipase, GDSL
Nitab4.5_0000291g0020.1	-3.64093	0.000560155	BHLH93	BHLH transcription factor IPR011598 Helix-loop-helix DNA-binding
Nitab4.5_0001044g0030.1	-3.63545	5.35574e-24	Nitab4.5_0001044g0030	Guanylate-binding family protein IPR015900 Guanylate-binding protein-like, C-terminal
Nitab4.5_0000745g0220.1	-3.63067	0.000801279	MYB108	MYB transcription factor IPR015495 Myb transcription factor
Nitab4.5_0000694g0150.1	-3.61857	2.61611e-08	Nitab4.5_0000694g0150	COSII_At1g13380 (Fragment) IPR009606 Protein of unknown function DUF1218
Nitab4.5_0009982g0020.1	-3.58633	0.000721999	CHY1	Enoyl-CoA-hydratase
Nitab4.5_0001172g0120.1	-3.52624	1.69458e-11	Nitab4.5_0001172g0120	cDNA clone J065196H20 full insert sequence
Nitab4.5_0005238g0010.1	-3.52581	0.000162759	Nitab4.5_0005238g0010	B3 domain-containing protein REM14 IPR003340 Transcriptional factor B3
Nitab4.5_0001442g0010.1	-3.52501	1.87256e-06	RAX3	MYB transcription factor IPR017930 Myb-type HTH DNA-binding domain
Nitab4.5_0002587g0100.1	-3.50347	1.64083e-10	CER3	CER1 protein (Fragment) IPR006694 Fatty acid hydroxylase
Nitab4.5_0003538g0010.1	-3.49092	6.00305e-10	Nitab4.5_0003538g0010	Unknown Protein
Nitab4.5_0000863g0150.1	-3.48506	0.00209617	ABCG11	ABC transporter G family member 11 IPR013525 ABC-2 type transporter
Nitab4.5_0011192g0010.1	-3.47024	5.488e-13	SF2	Arginine_serine-rich splicing factor IPR000504 RNA recognition motif, RNP-1
Nitab4.5_0007530g0020.1	-3.46484	0.00112972	Nitab4.5_0007530g0020	MADS box transcription factor IPR002487 Transcription factor, K-box
Nitab4.5_0000493g0120.1	-3.46307	0.00319843	Nitab4.5_0000493g0120	cDNA clone J013074B07 full insert sequence IPR004332 Transposase, MuDR, plant
Nitab4.5_0000638g0040.1	-3.4585	2.44253e-05	SPL4	Squamosa promoter binding-like protein IPR004333 Transcription factor, SBP-box
Nitab4.5_0008141g0030.1	-3.43617	8.01822e-08	CEL1	Endoglucanase 1 IPR001701 Glycoside hydrolase, family 9
Nitab4.5_0007710g0040.1	-3.42656	9.9438e-09	SSTLH1	Alpha-humulene_(-)-(E)-beta-caryophyllene synthase IPR005630 Terpene synthase, metal-binding domain
Nitab4.5_0004674g0040.1	-3.40985	0.000994244	CMB1	MADS box transcription factor 11 IPR002100 Transcription factor, MADS-box IPR002487 Transcription factor, K-box
Nitab4.5_0025005g0010.1	-3.3775	1.08636e-06	Nitab4.5_0025005g0010	Potassium channel IPR000595 Cyclic nucleotide-binding
Nitab4.5_0009516g0010.1	-3.34782	4.78727e-05	Nitab4.5_0009516g0010	Unknown Protein
Nitab4.5_0002295g0010.1	-3.34774	8.53349e-10	CBSDUF1	Cbs domain containing protein expressed (Fragment) IPR002550 Protein of unknown function DUF21
Nitab4.5_0001251g0030.1	-3.32671	5.10957e-07	FOLD4	FolD bifunctional protein IPR000672 Tetrahydrofolate dehydrogenase_cyclohydrolase
Nitab4.5_0001057g0200.1	-3.32497	4.41766e-59	Nitab4.5_0001057g0200	Histone-lysine N-methyltransferase NSD3 IPR018144 Plus-3 domain, subgroup
Nitab4.5_0005676g0010.1	-3.29471	0.000471561	SSTLH1	Alpha-humulene_(-)-(E)-beta-caryophyllene synthase IPR005630 Terpene synthase, metal-binding domain
Nitab4.5_0001647g0120.1	-3.29355	0.000131779	Nitab4.5_0001647g0120	Subtilisin-like protease IPR015500 Peptidase S8, subtilisin-related
Nitab4.5_0001057g0230.1	-3.2731	4.09379e-34	Nitab4.5_0001057g0230	Zinc finger CCCH domain-containing protein 44 IPR018144 Plus-3 domain, subgroup
Nitab4.5_0007505g0060.1	-3.26952	0.000489157	TDR4	MADS box transcription factor IPR002487 Transcription factor, K-box
Nitab4.5_0006547g0010.1	-3.2332	6.87545e-24	Nitab4.5_0006547g0010
Nitab4.5_0011199g0020.1	-3.23265	3.17266e-17	ALS	Acetolactate synthase IPR012846 Acetolactate synthase, large subunit, biosynthetic
Nitab4.5_0004622g0050.1	-3.21715	1.48569e-09	AGL6	MADS box transcription factor IPR002487 Transcription factor, K-box
Nitab4.5_0002964g0010.1	-3.19445	5.86318e-05	Nitab4.5_0002964g0010	Unknown Protein
Nitab4.5_0004827g0040.1	-3.19	0.00400269	Nitab4.5_0004827g0040
Nitab4.5_0002587g0040.1	-3.18999	4.02834e-31	GAE1	NAD dependent epimerase_dehydratase family protein expressed-binding domain
Nitab4.5_0004970g0010.1	-3.18756	0.00334381	Nitab4.5_0004970g0010	Hydroxycinnamoyl CoA quinate transferase IPR003480 Transferase
Nitab4.5_0001334g0050.1	-3.1874	0.000356474	Nitab4.5_0001334g0050	HAT family dimerisation domain containing protein IPR003656 Zinc finger, BED-type predicted
Nitab4.5_0001812g0040.1	-3.18378	5.50002e-09	BT1	Speckle-type POZ protein IPR000197 Zinc finger, TAZ-type
Nitab4.5_0000386g0170.1	-3.17988	3.45156e-17	Nitab4.5_0000386g0170
Nitab4.5_0010882g0010.1	-3.13952	2.88328e-13	At1g03010	Phototropic-responsive NPH3 family protein IPR004249 NPH3
Nitab4.5_0001526g0160.1	-3.13743	1.90142e-15	Nitab4.5_0001526g0160	Nbs-lrr, resistance protein
Nitab4.5_0000131g0190.1	-3.11201	0.000602037	Nitab4.5_0000131g0190	Unknown Protein IPR010666 Zinc finger, GRF-type
Nitab4.5_0001497g0130.1	-3.08477	9.74638e-05	KCS17	Fatty acid elongase 3-ketoacyl-CoA synthase IPR012392 Very-long-chain 3-ketoacyl-CoA synthase
Nitab4.5_0009618g0010.1	-3.06074	1.28981e-06	SSTLH1	Alpha-humulene_(-)-(E)-beta-caryophyllene synthase IPR005630 Terpene synthase, metal-binding domain
Nitab4.5_0001127g0140.1	-3.05734	1.37488e-08	MADS6	MADS box transcription factor IPR002487 Transcription factor, K-box
Nitab4.5_0001107g0110.1	-3.04722	2.15146e-24	Nitab4.5_0001107g0110	Cc-nbs-lrr, resistance protein
Nitab4.5_0012294g0040.1	-3.04615	1.09825e-15	At4g24290	Necrotic spotted lesions 1 (Fragment) IPR001862 Membrane attack complex component_perforin_complement C9
Nitab4.5_0001121g0120.1	-3.04018	6.90795e-06	Nitab4.5_0001121g0120	LRR receptor-like serine_threonine-protein kinase, RLP
Nitab4.5_0028193g0010.1	-3.03834	0.000400021	SSTLE1	Sesquiterpene synthase 1
Nitab4.5_0005309g0020.1	-3.0299	0.000979822	Nitab4.5_0005309g0020
Nitab4.5_0004159g0020.1	-3.02829	0.00219318	Nitab4.5_0004159g0020	GDSL esterase_lipase At1g29670 IPR001087 Lipase, GDSL
Nitab4.5_0002529g0060.1	-2.9916	6.61145e-05	Nitab4.5_0002529g0060	Chalcone isomerase IPR003466 Chalcone isomerase, subgroup
Nitab4.5_0000309g0290.1	-2.9814	1.26414e-41	Top3b	DNA topoisomerase IPR000380 DNA topoisomerase, type IA, core
Nitab4.5_0004962g0010.1	-2.96364	3.35459e-19	Nitab4.5_0004962g0010	UBX domain-containing protein IPR001012 UBX
Nitab4.5_0000982g0060.1	-2.95546	1.12292e-07	ABCB9	Lipid A export ATP-binding_permease protein msbA IPR003439 ABC transporter-like
Nitab4.5_0009011g0020.1	-2.95232	1.79017e-16	NUDT2	Nudix hydrolase 2 IPR000086 NUDIX hydrolase domain
Nitab4.5_0000485g0050.1	-2.95154	1.83297e-05	SLAH3	C4-dicarboxylate transporter_malic acid transport family protein IPR004695 C4-dicarboxylate transporter_malic acid transport protein
Nitab4.5_0000263g0090.1	-2.95062	1.12353e-10	Nitab4.5_0000263g0090	DNA binding protein
Nitab4.5_0002192g0100.1	-2.93372	7.99638e-22	Nitab4.5_0002192g0100	Predicted metal-binding possibly nucleic acid-binding protein IPR003772 Protein of unknown function DUF177
Nitab4.5_0000510g0220.1	-2.91774	0.00262311	CYP71A2	Cytochrome P450
Nitab4.5_0000250g0010.1	-2.90031	8.86421e-06	Nitab4.5_0000250g0010	Unknown Protein
Nitab4.5_0003506g0020.1	-2.88887	4.31503e-05	MES17	Hydrolase alpha_beta fold family protein expressed IPR000073 Alpha_beta hydrolase fold-1
Nitab4.5_0002449g0010.1	-2.88759	9.56676e-06	Nitab4.5_0002449g0010	MADS box transcription factor IPR002487 Transcription factor, K-box
Nitab4.5_0004068g0030.1	-2.88111	0.000234408	SSTLE1	Alpha-humulene_(-)-(E)-beta-caryophyllene synthase IPR005630 Terpene synthase, metal-binding domain
Nitab4.5_0001199g0090.1	-2.8781	9.95733e-06	ABP19A	Oxalate oxidase-like germin 171 IPR014710 RmlC-like jelly roll fold
Nitab4.5_0000742g0150.1	-2.87793	6.06669e-09	Nitab4.5_0000742g0150	Cc-nbs-lrr, resistance protein
Nitab4.5_0000517g0100.1	-2.87701	0.000557442	Nitab4.5_0000517g0100
Nitab4.5_0000287g0290.1	-2.875	1.11374e-05	CYP707A4	Cytochrome P450
Nitab4.5_0002908g0120.1	-2.86357	6.32516e-26	CTL1	Chitinase-like protein IPR000726 Glycoside hydrolase, family 19, catalytic
Nitab4.5_0003161g0040.1	-2.85519	3.60932e-12	Nitab4.5_0003161g0040	cDNA clone 001-043-A08 full insert sequence
Nitab4.5_0001123g0010.1	-2.85247	2.63671e-22	Nitab4.5_0001123g0010
Nitab4.5_0002557g0040.1	-2.83851	3.04203e-07	At5g56590	Glucan endo-1 3-beta-glucosidase IPR012946 X8
Nitab4.5_0006960g0010.1	-2.83607	0.000222155	CAT1	Catalase IPR018028 Catalase related subgroup
Nitab4.5_0003547g0010.1	-2.83276	0.00276369	RLK902	Receptor kinase IPR002290 Serine_threonine protein kinase
Nitab4.5_0002292g0020.1	-2.81721	6.78752e-05	GT3	UDP-glucosyltransferase IPR002213 UDP-glucuronosyl_UDP-glucosyltransferase
Nitab4.5_0004622g0020.1	-2.8095	0.00114255	DHX16	ATP-dependent RNA helicase IPR011709 Region of unknown function DUF1605
Nitab4.5_0002365g0020.1	-2.77509	0.00533309	Nitab4.5_0002365g0020	Oxysterol-binding protein IPR000648 Oxysterol-binding protein
Nitab4.5_0002274g0020.1	-2.77018	0.00249259	ANAC094	NAC domain protein IPR003441 protein
Nitab4.5_0008408g0030.1	-2.76989	1.11334e-06	NRP2	Nucleosome assembly protein family
Nitab4.5_0001130g0090.1	-2.7625	7.47584e-21	Nitab4.5_0001130g0090	ATP synthase epsilon chain IPR001469 ATPase, F1 complex, delta_epsilon subunit
Nitab4.5_0000651g0200.1	-2.75606	0.00220823	BT4	Speckle-type POZ protein IPR000197 Zinc finger, TAZ-type
Nitab4.5_0002161g0010.1	-2.75595	6.64633e-51	Nitab4.5_0002161g0010	THO complex subunit 7 homolog IPR018018 Tho complex subunit 7
Nitab4.5_0001172g0020.1	-2.75001	4.21806e-15	Nitab4.5_0001172g0020
Nitab4.5_0010123g0020.1	-2.73765	7.81218e-07	At1g09680	Pentatricopeptide repeat-containing protein IPR002885 Pentatricopeptide repeat
Nitab4.5_0005643g0010.1	-2.72968	0.0011178	FAR3	Fatty acyl coA reductase IPR013120 Male sterility, NAD-binding
Nitab4.5_0000401g0120.1	-2.7271	0.000122407	SPS2	Sucrose phosphate synthase IPR012819 Sucrose phosphate synthase, plant
Nitab4.5_0000707g0040.1	-2.72406	5.98714e-58	Nitab4.5_0000707g0040	Guanine nucleotide-binding protein G(I)_G(S)_G(T) subunit beta-1 IPR007319 Small-subunit processome, Utp21
Nitab4.5_0001573g0060.1	-2.72376	0.000111638	GA20OX1	Gibberellin 20-oxidase-1 IPR005123 Oxoglutarate and iron-dependent oxygenase
Nitab4.5_0000189g0080.1	-2.71874	0.00018912	Nitab4.5_0000189g0080	3-oxoacyl-reductase IPR002347 Glucose_ribitol dehydrogenase
Nitab4.5_0000532g0010.1	-2.71691	0.0026769	CYP71D55	Cytochrome P450
Nitab4.5_0015379g0010.1	-2.71605	0.00264927	CYCU1-1	Cyclin IPR012389 Negative regulatory factor PREG
Nitab4.5_0003346g0080.1	-2.69947	0.00134746	Nitab4.5_0003346g0080	Ring finger protein 157 IPR001841 Zinc finger, RING-type
Nitab4.5_0000697g0100.1	-2.69613	2.54835e-05	CER26	Hydroxycinnamoyl-CoA shikimate_quinate hydroxycinnamoyl transferase IPR003480 Transferase
Nitab4.5_0003523g0010.1	-2.69109	0.00228631	GPAT6	ER glycerol-phosphate acyltransferase IPR002123 Phospholipid_glycerol acyltransferase
Nitab4.5_0000178g0260.1	-2.68196	1.25661e-19	Nitab4.5_0000178g0260	Transmembrane protein 53 IPR008547 Protein of unknown function DUF829, transmembrane 53
Nitab4.5_0009371g0010.1	-2.65715	0.00124469	AAE2	Acyl-CoA synthetase_AMP-acid ligase II IPR000873 AMP-dependent synthetase and ligase
Nitab4.5_0002908g0030.1	-2.63718	2.99374e-19	EPSIN2	Epsin 2 IPR001026 Epsin, N-terminal
Nitab4.5_0008489g0010.1	-2.63131	0.00050326	CYP71D55	Cytochrome P450
Nitab4.5_0002376g0010.1	-2.63026	0.00105069	Nitab4.5_0002376g0010	5-formyltetrahydrofolate cyclo-ligase IPR002698 5-formyltetrahydrofolate cyclo-ligase
Nitab4.5_0004294g0030.1	-2.62312	0.00407201	GGPS	Geranylgeranyl pyrophosphate synthase 1 IPR000092 Polyprenyl synthetase
Nitab4.5_0010122g0010.1	-2.62296	0.00105096	Nitab4.5_0010122g0010	Cyclin-D6-1 IPR015451 Cyclin D
Nitab4.5_0003109g0010.1	-2.61074	0.000180408	At5g18840	Glucose transporter 8 IPR003663 Sugar_inositol transporter
Nitab4.5_0010022g0010.1	-2.61051	0.00302295	ENT3	Equilibrative nucleoside transporter IPR002259 Delayed-early response protein_equilibrative nucleoside transporter
Nitab4.5_0001751g0070.1	-2.60655	7.10294e-08	Os02g0799000	Serine_threonine phosphatase family protein IPR015655 Protein phosphatase 2C
Nitab4.5_0001853g0030.1	-2.60385	8.6207e-40	Os04g0533000	ATP-dependent RNA Helicase IPR011545 DNA_RNA helicase, DEAD_DEAH box type, N-terminal
Nitab4.5_0003413g0010.1	-2.60196	1.20719e-05	EXL3	GDSL esterase_lipase At5g42170 IPR001087 Lipase, GDSL
Nitab4.5_0005994g0010.1	-2.59896	0.000769164	Nitab4.5_0005994g0010	Unknown Protein
Nitab4.5_0000458g0040.1	-2.5897	0.000100838	Nitab4.5_0000458g0040	Unknown Protein
Nitab4.5_0000345g0100.1	-2.58348	3.31835e-21	SUMO2	Small ubiquitin-related modifier 2 IPR000626 Ubiquitin
Nitab4.5_0000427g0080.1	-2.58336	2.48802e-05	ABCG22	ABC transporter G family member 22 IPR003439 ABC transporter-like
Nitab4.5_0001241g0110.1	-2.57706	0.000519362	hbdA	Fatty acid oxidation complex subunit alpha IPR006176 3-hydroxyacyl-CoA dehydrogenase, NAD binding
Nitab4.5_0000570g0340.1	-2.57555	9.04026e-05	Nitab4.5_0000570g0340
Nitab4.5_0001182g0070.1	-2.55534	0.00141642	CYP71D55	Cytochrome P450
Nitab4.5_0006511g0010.1	-2.49959	3.91067e-05	GPAT6	Glycerol-3-phosphate acyltransferase 6 IPR002123 Phospholipid_glycerol acyltransferase
Nitab4.5_0004962g0040.1	-2.49477	6.97861e-18	PTI13	Receptor-like kinase IPR002290 Serine_threonine protein kinase
Nitab4.5_0000368g0030.1	-2.49344	1.20351e-40	Nitab4.5_0000368g0030	Protein EFR3 homolog A IPR016024 Armadillo-type fold
Nitab4.5_0005972g0020.1	-2.49026	3.25225e-06	Nitab4.5_0005972g0020	Unknown Protein
Nitab4.5_0007320g0030.1	-2.48678	4.60127e-08	At3g17430	Organic anion transporter IPR004853 Protein of unknown function DUF250
Nitab4.5_0000295g0060.1	-2.48675	0.0016617	Nitab4.5_0000295g0060	Cc-nbs-lrr, resistance protein
Nitab4.5_0008541g0010.1	-2.47397	0.00389264	ABS	Ent-kaurene synthase-like protein 1 IPR005630 Terpene synthase, metal-binding domain
Nitab4.5_0002570g0080.1	-2.46618	0.000316067	GABA-TP2	Aminotransferase-like protein IPR005814 Aminotransferase class-III
Nitab4.5_0001671g0070.1	-2.44538	1.74591e-20	Nitab4.5_0001671g0070	Os10g0479800 protein (Fragment) IPR009769 Protein of unknown function DUF1336
Nitab4.5_0022013g0010.1	-2.44323	7.00712e-08	Nitab4.5_0022013g0010
Nitab4.5_0002902g0170.1	-2.44046	0.00396273	LBD25	LOB domain family protein IPR004883 Lateral organ boundaries, LOB
Nitab4.5_0000221g0100.1	-2.43856	9.60301e-09	TCP12	CYCLOIDEA-like group 1B protein (Fragment) IPR005333 Transcription factor, TCP
Nitab4.5_0000711g0020.1	-2.43525	2.29228e-10	BHLH71	BHLH transcription factor IPR011598 Helix-loop-helix DNA-binding
Nitab4.5_0006742g0010.1	-2.42345	8.20408e-06	NDA1	NADH dehydrogenase IPR013027 FAD-dependent pyridine nucleotide-disulphide oxidoreductase
Nitab4.5_0001182g0010.1	-2.41753	5.75055e-05	CYP71D55	Cytochrome P450
Nitab4.5_0001478g0130.1	-2.40132	8.44734e-06	Nitab4.5_0001478g0130	Pentatricopeptide repeat protein IPR002885 Pentatricopeptide repeat
Nitab4.5_0007000g0010.1	-2.39836	9.98458e-05	At5g57670	Serine_threonine protein kinase-like IPR002290 Serine_threonine protein kinase
Nitab4.5_0006211g0010.1	-2.39062	0.000266204	At4g28780	GDSL esterase_lipase At5g33370 IPR001087 Lipase, GDSL
Nitab4.5_0000953g0010.1	-2.38773	7.85735e-10	Nitab4.5_0000953g0010	Post-GPI attachment to proteins factor 3 IPR007217 Per1-like
Nitab4.5_0000798g0020.1	-2.38112	4.84253e-05	Nitab4.5_0000798g0020	F-box family protein IPR005174 Protein of unknown function DUF295
Nitab4.5_0000334g0160.1	-2.37074	7.00244e-16	At5g01610	Os03g0210500 protein (Fragment) IPR007493 Protein of unknown function DUF538
Nitab4.5_0010841g0020.1	-2.36923	7.46246e-07	Nitab4.5_0010841g0020	Cc-nbs-lrr, resistance protein
Nitab4.5_0001297g0050.1	-2.36285	0.00195152	PIP2-1	Aquaporin IPR012269 Aquaporin
Nitab4.5_0000864g0050.1	-2.36081	0.000114611	AN3	Flavanone 3-hydroxylase IPR005123 Oxoglutarate and iron-dependent oxygenase
Nitab4.5_0000383g0090.1	-2.35978	0.00182852	ALF5	Multidrug resistance protein mdtK IPR002528 Multi antimicrobial extrusion protein MatE
Nitab4.5_0000109g0330.1	-2.35216	2.89995e-08	Nitab4.5_0000109g0330	WD-40 repeat family protein IPR020472 G-protein beta WD-40 repeat, region
Nitab4.5_0002640g0080.1	-2.35122	0.000362809	At3g47570	Receptor like kinase, RLK
Nitab4.5_0008554g0040.1	-2.34454	0.000201254	At4g16230	GDSL esterase_lipase At4g16230 IPR001087 Lipase, GDSL
Nitab4.5_0001810g0050.1	-2.342	0.00107567	PUP3	Purine permease family protein IPR004853 Protein of unknown function DUF250
Nitab4.5_0007254g0060.1	-2.33565	6.96545e-05	At5g40240	Nodulin MtN21 family protein IPR000620 Protein of unknown function DUF6, transmembrane
Nitab4.5_0002170g0080.1	-2.32958	0.00131668	GPAT6	ER glycerol-phosphate acyltransferase IPR002123 Phospholipid_glycerol acyltransferase
Nitab4.5_0001371g0100.1	-2.32677	8.13746e-05	Nitab4.5_0001371g0100	Gibberellin 2-beta-dioxygenase 7 IPR005123 Oxoglutarate and iron-dependent oxygenase
Nitab4.5_0000762g0100.1	-2.31708	0.000300293	Nitab4.5_0000762g0100
Nitab4.5_0003010g0030.1	-2.31687	6.73973e-23	Nitab4.5_0003010g0030	Deoxyguanosine kinase 3 IPR002624 Deoxynucleoside kinase
Nitab4.5_0002589g0010.1	-2.30005	5.06591e-05	SPCH	BHLH transcription factor IPR011598 Helix-loop-helix DNA-binding
Nitab4.5_0001861g0130.1	-2.28347	1.14371e-05	Nitab4.5_0001861g0130	Peptidase S16 lon domain protein
Nitab4.5_0001840g0100.1	-2.27075	4.20526e-39	At1g62020	Coatomer alpha subunit-like protein IPR016391 Coatomer, alpha subunit
Nitab4.5_0000902g0360.1	-2.26956	1.23837e-07	PAS2	Tyrosine phosphatase-like IPR007482 Protein-tyrosine phosphatase-like, PTPLA
Nitab4.5_0002015g0070.1	-2.26621	1.47423e-13	PAO2	Amine oxidase family protein IPR002937 Amine oxidase
Nitab4.5_0002196g0060.1	-2.26547	3.31309e-06	ROMT	O-methyltransferase 3 IPR016461 O-methyltransferase, COMT, eukaryota
Nitab4.5_0002908g0070.1	-2.26118	2.87351e-06	Nitab4.5_0002908g0070	Unknown Protein
Nitab4.5_0000244g0140.1	-2.25259	3.379e-08	Nitab4.5_0000244g0140	Hydroxycinnamoyl CoA quinate transferase IPR003480 Transferase
Nitab4.5_0000006g0490.1	-2.24478	1.33773e-06	Nitab4.5_0000006g0490	Unknown Protein
Nitab4.5_0004147g0050.1	-2.24084	0.00592878	NRAMP1	Manganese transporter MntH IPR001046 Natural resistance-associated macrophage protein
Nitab4.5_0003157g0010.1	-2.23103	2.6998e-05	TMM	LRR receptor-like serine_threonine-protein kinase, RLP
Nitab4.5_0000147g0020.1	-2.22571	6.03196e-05	Nitab4.5_0000147g0020	Os06g0724200 protein (Fragment)
Nitab4.5_0000376g0110.1	-2.21818	8.6283e-10	TCP10	Transcription factor CYCLOIDEA (Fragment) IPR005333 Transcription factor, TCP
Nitab4.5_0001478g0040.1	-2.21213	2.61123e-15	CIPK6	CBL-interacting protein kinase 7 IPR002290 Serine_threonine protein kinase
Nitab4.5_0002737g0040.1	-2.20267	3.49507e-05	Nitab4.5_0002737g0040	LRR receptor-like serine_threonine-protein kinase, RLP
Nitab4.5_0014046g0010.1	-2.1995	2.349e-09	At1g17710	Phosphatase IPR016965 Pyridoxal phosphate phosphatase, PHOSPHO2
Nitab4.5_0000007g0100.1	-2.19932	0.00135825	TT12	Multidrug resistance protein mdtK IPR002528 Multi antimicrobial extrusion protein MatE
Nitab4.5_0026039g0010.1	-2.19065	3.91626e-09	ATX1	Trithorax-like protein histone-lysine N-methyltransferase IPR018518 FY-rich, N-terminal subgroup
Nitab4.5_0000382g0070.1	-2.18232	0.00311504	MES10	Methyl jasmonate esterase IPR000073 Alpha_beta hydrolase fold-1
Nitab4.5_0000740g0070.1	-2.18142	0.00598642	ESR2	Ethylene-responsive transcription factor ERF086 IPR001471 Pathogenesis-related transcriptional factor and ERF, DNA-binding
Nitab4.5_0000857g0140.1	-2.1682	2.4316e-06	At4g32130	C15orf24 homolog IPR019008 Protein of unknown function DUF2012
Nitab4.5_0002142g0050.1	-2.1682	3.89303e-33	Os01g0253300	Importin alpha-1b subunit IPR011989 Armadillo-like helical
Nitab4.5_0002172g0020.1	-2.16465	1.92897e-07	Nitab4.5_0002172g0020	Glycerophosphodiester phosphodiesterase gde1 IPR004129 Glycerophosphoryl diester phosphodiesterase
Nitab4.5_0001036g0160.1	-2.16226	4.42855e-29	Nitab4.5_0001036g0160	Transcription regulatory protein SNF5
Nitab4.5_0000138g0040.1	-2.15982	7.72374e-09	Nitab4.5_0000138g0040	PHD-finger family protein expressed
Nitab4.5_0000056g0120.1	-2.15895	0.00134531	At5g57670	Serine_threonine protein kinase-like IPR002290 Serine_threonine protein kinase
Nitab4.5_0000420g0030.1	-2.15794	2.29359e-15	Nitab4.5_0000420g0030	Calcyclin-binding protein IPR007699 SGS
Nitab4.5_0012294g0010.1	-2.15382	3.54455e-23	GWD3	Phosphoglucan water dikinase IPR013783 Immunoglobulin-like fold
Nitab4.5_0000070g0170.1	-2.14773	3.7783e-10	Nitab4.5_0000070g0170	Histone H2B IPR000558 Histone H2B
Nitab4.5_0011862g0010.1	-2.14747	5.87473e-05	At2g37460	Nodulin-like protein IPR000620 Protein of unknown function DUF6, transmembrane
Nitab4.5_0005476g0020.1	-2.1452	1.28575e-26	NFYA9	Nuclear transcription factor Y subunit A-1 IPR001289 CCAAT-binding transcription factor, subunit B
Nitab4.5_0002961g0010.1	-2.12742	0.00156867	Nitab4.5_0002961g0010	Rhomboid family protein IPR002610 Peptidase S54, rhomboid
Nitab4.5_0001756g0080.1	-2.12329	1.93527e-10	NAC031	NAC domain protein IPR003441 protein
Nitab4.5_0012330g0030.1	-2.1177	1.04135e-13	ATK4	Kinesin-like protein IPR001752 Kinesin, motor region
Nitab4.5_0005489g0010.1	-2.11264	0.000282849	RF2b	BZIP transcription factor family protein expressed IPR011616 bZIP transcription factor, bZIP-1
Nitab4.5_0008050g0020.1	-2.11083	3.81067e-07	ODO1	MYB transcription factor IPR015495 Myb transcription factor
Nitab4.5_0000785g0130.1	-2.11062	1.42063e-06	ABCA7	ATP-binding cassette transporter IPR003439 ABC transporter-like
Nitab4.5_0003259g0020.1	-2.10619	9.79262e-09	At2g36240	Pentatricopeptide repeat-containing protein IPR002885 Pentatricopeptide repeat
Nitab4.5_0001374g0220.1	-2.10381	3.79878e-11	PAO4	Amine oxidase family protein IPR002937 Amine oxidase
Nitab4.5_0001903g0130.1	-2.09498	4.67635e-12	RBK2	Serine_threonine protein kinase-like IPR002290 Serine_threonine protein kinase
Nitab4.5_0000420g0100.1	-2.08214	5.97487e-05	KAT1	Potassium channel IPR000595 Cyclic nucleotide-binding
Nitab4.5_0000040g0080.1	-2.08064	0.00381862	PQL1	Oxygen evolving enhancer protein 3 IPR008797 Photosystem II oxygen evolving complex protein PsbQ
Nitab4.5_0011341g0010.1	-2.07236	2.28031e-20	Nitab4.5_0011341g0010	GTPase obg IPR010674 Nucleolar GTP-binding 1
Nitab4.5_0009332g0010.1	-2.06943	1.04453e-09	Nitab4.5_0009332g0010	Glutathione S-transferase-like protein IPR004046 Glutathione S-transferase, C-terminal
Nitab4.5_0000923g0040.1	-2.06909	1.11527e-10	At3g14580	Receptor like kinase, RLK
Nitab4.5_0002587g0080.1	-2.06473	1.03571e-07	TET8	Senescence-associated protein IPR000301 Tetraspanin, subgroup
Nitab4.5_0007425g0040.1	-2.06048	1.57173e-05	ATX1	Copper chaperone IPR006121 Heavy metal transport_detoxification protein
Nitab4.5_0004553g0030.1	-2.05742	0.000228561	CER3	CER1 protein (Fragment) IPR006694 Fatty acid hydroxylase
Nitab4.5_0006928g0030.1	-2.05251	0.00221746	PME25	Pectinesterase IPR000070 Pectinesterase, catalytic
Nitab4.5_0001526g0040.1	-2.05112	9.44423e-22	At3g28040	Receptor like kinase, RLK
Nitab4.5_0006072g0050.1	-2.05059	1.27473e-15	Nitab4.5_0006072g0050	Guanosine-5_apos-triphosphate 3_apos-diphosphate pyrophosphatase IPR003695 Ppx_GppA phosphatase
Nitab4.5_0000101g0110.1	-2.05005	0.000305401	PIP2-1	Aquaporin 2 IPR012269 Aquaporin
Nitab4.5_0011041g0020.1	-2.04645	0.000294878	BLH2	BEL1-like homeodomain protein 2 IPR006563 POX
Nitab4.5_0009497g0020.1	-2.03377	0.000175464	TMM	LRR receptor-like serine_threonine-protein kinase, RLP
Nitab4.5_0001229g0020.1	-2.03248	0.000493893	Nitab4.5_0001229g0020	Dentin sialophosphoprotein-like protein
Nitab4.5_0001062g0020.1	-2.02447	0.00252839	At1g43650	Nodulin-like protein IPR000620 Protein of unknown function DUF6, transmembrane
Nitab4.5_0000471g0040.1	-2.01825	5.24631e-27	DPEP	4-alpha-glucanotransferase IPR003385 Glycoside hydrolase, family 77
Nitab4.5_0001478g0220.1	-2.01799	0.000110294	rps7-A	30S ribosomal protein S7 chloroplastic IPR005717 Ribosomal protein S7, bacterial-type
Nitab4.5_0005565g0050.1	-2.01524	0.000874062	At4g16230	GDSL esterase_lipase At4g16230 IPR001087 Lipase, GDSL
Nitab4.5_0010542g0020.1	-2.0148	0.00100393	CNGC16	Cyclic nucleotide gated channel IPR000595 Cyclic nucleotide-binding
Nitab4.5_0013904g0010.1	-2.00891	0.000931023	Nitab4.5_0013904g0010	F-box family protein IPR001810 Cyclin-like F-box
Nitab4.5_0001595g0050.1	-2.00636	1.28844e-10	BHLH71	BHLH transcription factor IPR011598 Helix-loop-helix DNA-binding
Nitab4.5_0000826g0200.1	-2.001	4.56646e-06	Os01g0939600	Glycerol-3-phosphate dehydrogenase IPR006168 NAD-dependent glycerol-3-phosphate dehydrogenase
Nitab4.5_0000062g0030.1	-2.0001	0.000446644	Nitab4.5_0000062g0030	Cytochrome P450

## Sheet: UpRegulated
Table S4. Up- and downregulated DEGs in WT and GhKTI12 transgenic samples
Gene ID	log2FoldChange	P value	Log10 Pvalue	Symbol	Annotation
Nitab4.5_0005330g0040.1	13.9532	1.54552e-31	1.39404e-31	AT2G01970	Endomembrane protein 70 protein family
Nitab4.5_0003912g0020.1	13.6546	2.34175e-30	3.53417e-30	Nitab4.5_0003912g0020	Transketolase 1 IPR005478 Bacterial transketolase
Nitab4.5_0002315g0150.1	13.1928	1.17167e-27	2.33185e-27	EIF5A1	Eukaryotic translation initiation factor 5A IPR019769 Translation elongation factor, IF5A, hypusine site
Nitab4.5_0002926g0030.1	13.1649	3.34196e-18	6.68392e-18	Nitab4.5_0002926g0030	Acidic chitinase IPR001223 Glycoside hydrolase, family 18, catalytic domain
Nitab4.5_0002315g0140.1	13.0961	3.40123e-27	6.75836e-27	LAPA2	Leucyl aminopeptidase IPR011356 Peptidase M17, leucyl aminopeptidase IPR000819 Peptidase M17, leucyl aminopeptidase, C-terminal
Nitab4.5_0001163g0030.1	13.0018	3.03566e-25	3.7134e-29	HIS2B	Histone H2B IPR000558 Histone H2B
Nitab4.5_0027235g0010.1	12.8895	2.98207e-25	2.23613e-28	HIS2B	Histone H2B IPR000558 Histone H2B
Nitab4.5_0002262g0150.1	12.7287	3.32533e-26	6.36586e-26	Nitab4.5_0002262g0150	Eukaryotic translation initiation factor 1A
Nitab4.5_0005214g0030.1	12.6118	1.08642e-25	2.04789e-25	Nitab4.5_0005214g0030	Unknown Protein
Nitab4.5_0000987g0120.1	12.3074	9.64948e-25	1.0299e-24	CYT1	GDP-D-mannose pyrophosphorylase 2
Nitab4.5_0002262g0120.1	12.2137	1.50365e-24	1.06236e-24	UBC28	Ubiquitin-conjugating enzyme E2 10 IPR000608 Ubiquitin-conjugating enzyme, E2
Nitab4.5_0013076g0020.1	12.1651	4.2306e-24	6.5399e-24	GAE1	NAD dependent epimerase_dehydratase family protein expressed-binding domain
Nitab4.5_0002914g0040.1	11.9508	2.88804e-22	6.07883e-25	Nitab4.5_0002914g0040
Nitab4.5_0002315g0190.1	11.5202	8.46381e-22	1.35923e-21	CNGC5	Cyclic nucleotide gated channel IPR000595 Cyclic nucleotide-binding
Nitab4.5_0005330g0030.1	11.3813	2.50195e-19	5.00374e-19	RPL39C	60S ribosomal protein L39 IPR000077 Ribosomal protein L39e
Nitab4.5_0008875g0040.1	11.3427	7.30935e-28	3.62914e-28	EIF(ISO)4G1	Eukaryotic translation initiation factor 4 IPR016021 MIF4-like, type 1_2_3
Nitab4.5_0001201g0060.1	11.2955	1.04162e-20	1.63646e-21	Nitab4.5_0001201g0060	UPF0549 protein C20orf43 homolog IPR006735 Protein of unknown function DUF602
Nitab4.5_0001328g0050.1	11.1232	2.87705e-20	4.64827e-20	Nitab4.5_0001328g0050	Glycerophosphoryl diester phosphodiesterase family protein expressed IPR004129 Glycerophosphoryl diester phosphodiesterase
Nitab4.5_0001523g0030.1	11.0298	3.57924e-25	1.076e-25	HIS2B	Histone H2B IPR000558 Histone H2B
Nitab4.5_0006719g0010.1	10.9986	1.28663e-19	2.36868e-19	ERF1-3	Eukaryotic peptide chain release factor subunit 1-1 IPR004403 Peptide chain release factor eRF_aRF subunit 1
Nitab4.5_0010091g0010.1	10.9725	8.36127e-15	1.67225e-14	CYP78A6	Cytochrome P450
Nitab4.5_0000173g0080.1	10.8642	3.24045e-13	7.9108e-20	Nitab4.5_0000173g0080	Unknown Protein
Nitab4.5_0022627g0010.1	10.8391	5.00783e-18	9.98957e-18	Nitab4.5_0022627g0010	Cc-nbs-lrr, resistance protein
Nitab4.5_0002315g0020.1	10.7539	2.90794e-18	5.77025e-18	Nitab4.5_0002315g0020	Outer membrane lipoprotein blc IPR002345 Lipocalin
Nitab4.5_0001740g0010.1	10.7176	7.57425e-19	9.92706e-19	Nitab4.5_0001740g0010	Os07g0419800 protein (Fragment) IPR012866 Protein of unknown function DUF1644
Nitab4.5_0003912g0040.1	10.599	2.72604e-17	1.12911e-19	At1g12390	ER-derived vesicles protein ERV14 IPR003377 Cornichon
Nitab4.5_0015177g0030.1	10.5196	5.4475e-17	1.0858e-16	Nitab4.5_0015177g0030	WRKY transcription factor 6 IPR003657 DNA-binding WRKY
Nitab4.5_0003151g0070.1	10.5095	4.63397e-18	5.45882e-18	Nitab4.5_0003151g0070	Cytochrome b5 IPR001199 Cytochrome b5
Nitab4.5_0002315g0010.1	10.4646	8.55289e-18	1.51633e-17	ARR12	Response regulator 9 IPR017053 Response regulator, plant B-type
Nitab4.5_0000681g0220.1	10.459	7.36974e-18	4.20479e-18	Nitab4.5_0000681g0220	UPF0052 domain protein IPR002882 LPPG:FO 2-phospho-L-lactate transferase CofD_UPF0052
Nitab4.5_0001702g0150.1	10.4109	8.50064e-18	9.90657e-18	Nitab4.5_0001702g0150	Unknown Protein
Nitab4.5_0000258g0290.1	10.4075	1.46319e-17	4.92767e-18	ASK8	Glycogen synthase kinase IPR002290 Serine_threonine protein kinase
Nitab4.5_0001553g0060.1	10.3052	2.45355e-17	4.01689e-17	Nitab4.5_0001553g0060	Nbs-lrr, resistance protein
Nitab4.5_0002315g0110.1	10.2663	4.96771e-17	8.89066e-17	CIPK6	CBL-interacting protein kinase 7 IPR002290 Serine_threonine protein kinase
Nitab4.5_0001740g0070.1	10.261	4.07372e-17	1.81266e-17	Nitab4.5_0001740g0070	Zinc finger family protein IPR007529 Zinc finger, HIT-type
Nitab4.5_0011619g0010.1	10.2268	2.47802e-11	4.95596e-11	ROC2	Homeobox-leucine zipper protein ATHB-15 IPR002913 Lipid-binding START
Nitab4.5_0003912g0090.1	10.0735	2.70587e-16	5.06186e-16	RPS13	40S ribosomal protein S13 IPR012606 Ribosomal protein S13_S15, N-terminal
Nitab4.5_0000258g0230.1	10.0464	2.29345e-16	4.04819e-16	SINAT3	E3 ubiquitin-protein ligase sina IPR004162 Seven in absentia protein
Nitab4.5_0002315g0170.1	10.0243	1.32975e-15	1.39971e-17	guaA	DNA-3-methyladenine glycosylase I IPR005019 Methyladenine glycosylase
Nitab4.5_0001689g0040.1	9.89088	2.22255e-16	2.85832e-16	Nitab4.5_0001689g0040	Cc-nbs-lrr, resistance protein
Nitab4.5_0000660g0010.1	9.78563	5.43874e-15	1.85131e-16	Wrnip1	Holliday junction ATP-dependent DNA helicase ruvB IPR003959 ATPase, AAA-type, core
Nitab4.5_0001702g0130.1	9.77377	2.09674e-15	3.58641e-15	FACE1	CAAX prenyl protease 1 IPR001915 Peptidase M48, Ste24p
Nitab4.5_0009762g0030.1	9.52429	9.65836e-15	1.06272e-14	Nitab4.5_0009762g0030	Unknown Protein
Nitab4.5_0008875g0010.1	9.50038	1.6135e-14	2.59417e-14	Nitab4.5_0008875g0010	Unknown Protein
Nitab4.5_0001608g0070.1	9.48191	1.1581e-12	2.31598e-12	SEN102	Cathepsin B-like cysteine proteinase 5 IPR013128 Peptidase C1A, papain
Nitab4.5_0002311g0030.1	9.42963	4.51551e-14	3.52899e-14	Nitab4.5_0002311g0030	Unknown Protein
Nitab4.5_0007178g0020.1	9.41441	4.56945e-14	1.30346e-14	Nitab4.5_0007178g0020	Mutator-like transposase 53847-56139 IPR004332 Transposase, MuDR, plant
Nitab4.5_0000825g0100.1	9.40529	1.77886e-13	3.49666e-13	Nitab4.5_0000825g0100
Nitab4.5_0007330g0010.1	9.35754	4.01325e-14	2.75984e-14	At2g13100	Glycerol-3-phosphate transporter IPR016196 Major facilitator superfamily, general substrate transporter
Nitab4.5_0000258g0210.1	9.3462	1.36081e-12	1.32969e-14	BHLH13	Transcription factor IPR011598 Helix-loop-helix DNA-binding
Nitab4.5_0001702g0190.1	9.32987	1.32842e-13	1.159e-15	At2g45640	Histone deacetylase complex subunit SAP18 IPR017250 Histone deacetylase complex, SAP18 subunit
Nitab4.5_0001328g0080.1	9.29949	7.40994e-13	7.31912e-15	Nitab4.5_0001328g0080	Homology to unknown gene IPR004274 NLI interacting factor
Nitab4.5_0010479g0010.1	9.27816	1.8821e-13	3.32958e-13	CYP82A4	Cytochrome P450
Nitab4.5_0001702g0200.1	9.24058	1.84392e-13	2.79865e-14	Nitab4.5_0001702g0200	Unknown Protein
Nitab4.5_0000040g0260.1	9.19047	6.97955e-13	2.56223e-14	rplR	Genomic DNA chromosome 5 P1 clone MCL19 IPR007770 Protein of unknown function DUF679
Nitab4.5_0002262g0010.1	9.13889	4.99858e-12	4.34903e-14	Nitab4.5_0002262g0010	tRNA-specific adenosine deaminase IPR002466 Adenosine deaminase_editase
Nitab4.5_0000258g0180.1	9.06601	5.1795e-13	2.55572e-13	PI4KG4	Phosphatidylinositol 3-and 4-kinase family (Fragment) IPR000403 Phosphatidylinositol 3- and 4-kinase, catalytic
Nitab4.5_0006477g0060.1	9.06071	4.74022e-12	9.48045e-12	Nitab4.5_0006477g0060
Nitab4.5_0002616g0160.1	8.91875	3.02243e-12	5.81679e-12	Nitab4.5_0002616g0160	Cc-nbs-lrr, resistance protein
Nitab4.5_0001702g0210.1	8.87436	1.50659e-15	3.00242e-15	Nitab4.5_0001702g0210	Phosphomannomutase 2
Nitab4.5_0007532g0010.1	8.85463	2.45388e-53	8.60459e-63	POT5	Potassium transporter IPR018519 Potassium uptake protein, kup IPR003855 K+ potassium transporter
Nitab4.5_0003912g0010.1	8.8475	1.59728e-11	2.04441e-13	GAE3	UDP-D-glucuronate 4-epimerase 2-binding domain
Nitab4.5_0001147g0010.1	8.79809	2.22371e-16	9.16776e-17	Nitab4.5_0001147g0010	Pectinesterase IPR000070 Pectinesterase, catalytic
Nitab4.5_0017863g0010.1	8.76283	2.17259e-12	4.05184e-12	Nitab4.5_0017863g0010	Unknown Protein
Nitab4.5_0008875g0050.1	8.75927	5.27874e-12	4.06745e-12	Nitab4.5_0008875g0050	Complex interacting protein 9 IPR004401 Uncharacterised protein family UPF0133
Nitab4.5_0002315g0120.1	8.71692	1.10852e-11	2.19266e-11	RTNLB21	Reticulon-like protein B21 IPR003388 Reticulon
Nitab4.5_0005330g0060.1	8.71095	4.05708e-10	4.48599e-14	Nitab4.5_0005330g0060	Unknown Protein
Nitab4.5_0004738g0100.1	8.64773	1.1446e-11	4.49485e-12	Nitab4.5_0004738g0100	Mandelonitrile lyase IPR001841 Zinc finger, RING-type
Nitab4.5_0000681g0030.1	8.63224	4.46755e-12	7.44664e-13	Nitab4.5_0000681g0030	Protein odr-4 homolog IPR002085 Alcohol dehydrogenase superfamily, zinc-containing
Nitab4.5_0003105g0020.1	8.53622	3.48479e-11	5.89423e-11	YLS9	Harpin-induced protein-like (Fragment) IPR010847 Harpin-induced 1
Nitab4.5_0000372g0090.1	8.52322	9.53696e-11	2.45846e-11	Nitab4.5_0000372g0090	Unknown Protein
Nitab4.5_0002926g0040.1	8.50573	4.09265e-10	5.05765e-12	sld1	Delta-6-desaturase IPR012171 Fatty acid_sphingolipid desaturase
Nitab4.5_0007380g0010.1	8.50546	3.00415e-10	1.3274e-12	TET8	Senescence-associated protein IPR000301 Tetraspanin, subgroup
Nitab4.5_0004839g0010.1	8.43372	5.4807e-10	3.05911e-12	Nitab4.5_0004839g0010	Phosphatidylinositol-glycan biosynthesis class X protein IPR013233 PIG-X_PBN1
Nitab4.5_0004688g0070.1	8.38727	3.36827e-10	7.79007e-12	Nitab4.5_0004688g0070	Unknown Protein
Nitab4.5_0010408g0040.1	8.37985	3.44106e-10	6.34463e-12	Nitab4.5_0010408g0040	Unknown Protein IPR010666 Zinc finger, GRF-type
Nitab4.5_0000258g0220.1	8.36195	8.455e-11	1.34418e-10	CNX3	Molybdenum cofactor biosynthesis protein C IPR002820 Molybdopterin cofactor biosynthesis MoaC region
Nitab4.5_0004963g0020.1	8.34131	5.07318e-10	2.32467e-11	At1g52190	Solute carrier family 15 member 4 IPR000109 TGF-beta receptor, type I_II extracellular region
Nitab4.5_0017649g0020.1	8.34082	3.77502e-09	7.4953e-09	Nitab4.5_0017649g0020	Cathepsin B-like cysteine proteinase IPR013128 Peptidase C1A, papain IPR000169 Peptidase, cysteine peptidase active site
Nitab4.5_0006719g0060.1	8.3216	2.16559e-10	2.88076e-11	Nitab4.5_0006719g0060	Tir-nbs-lrr, resistance protein
Nitab4.5_0005330g0010.1	8.27993	1.91684e-10	1.10001e-10	At1g07170	Pre-mRNA-splicing factor ini1 IPR005345 PHF5-like
Nitab4.5_0010783g0010.1	8.24552	1.26778e-09	2.06551e-11	Nitab4.5_0010783g0010
Nitab4.5_0002262g0080.1	8.24297	3.97076e-10	5.59507e-11	Nitab4.5_0002262g0080	Potyviral helper component protease-interacting protein 1 IPR018957 Zinc finger, C3HC4 RING-type
Nitab4.5_0007380g0020.1	8.2305	2.74854e-09	5.45367e-09	Nitab4.5_0007380g0020	Transcription factor
Nitab4.5_0001702g0140.1	8.19097	2.12323e-10	5.0945e-12	Nitab4.5_0001702g0140	ARID_BRIGHT DNA-binding domain-containing protein_ELM2 domain-containing protein_Myb-like DNA-binding domain-containing protein IPR001606 AT-rich interaction region
Nitab4.5_0000258g0270.1	8.18646	1.30582e-08	1.43721e-11	Nitab4.5_0000258g0270	Fiber protein Fb11
Nitab4.5_0010583g0030.1	8.16175	1.78417e-09	6.35379e-11	Nitab4.5_0010583g0030
Nitab4.5_0000258g0300.1	7.99581	1.48725e-13	4.52121e-14	At4g11680	RING finger family protein IPR018957 Zinc finger, C3HC4 RING-type
Nitab4.5_0001740g0080.1	7.99244	2.54844e-09	1.09011e-09	Nitab4.5_0001740g0080	BHLH transcription factor IPR011598 Helix-loop-helix DNA-binding
Nitab4.5_0004200g0030.1	7.98306	1.10361e-09	1.38753e-09	Nitab4.5_0004200g0030	Cc-nbs-lrr, resistance protein
Nitab4.5_0000068g0260.1	7.95853	2.58696e-09	4.89918e-09	At1g47710	Serpin (Serine protease inhibitor) IPR015554 Protease inhibitor I4, serpin, plant
Nitab4.5_0002315g0050.1	7.9463	2.1798e-09	7.86989e-10	ABCI1	Cytochrome c biogenesis ATP-binding export protein ccmA-like IPR005895 ABC transporter, haem export, CcmA
Nitab4.5_0007330g0030.1	7.9437	3.88806e-09	7.09792e-09	Nitab4.5_0007330g0030	Adiponectin receptor IPR004254 Hly-III related
Nitab4.5_0011683g0010.1	7.93767	1.05142e-12	1.86042e-14	AAE13	Acyl-CoA synthetase (AMP-forming)_AMP-acid ligase II IPR000873 AMP-dependent synthetase and ligase
Nitab4.5_0000026g0020.1	7.93696	1.20889e-06	2.41778e-06	GSTU9	Glutathione S-transferase 12 IPR004045 Glutathione S-transferase, N-terminal
Nitab4.5_0004592g0010.1	7.86066	1.41542e-08	3.2726e-10	Nitab4.5_0004592g0010	Hydrolase alpha_beta fold family protein IPR000073 Alpha_beta hydrolase fold-1
Nitab4.5_0001693g0100.1	7.85861	4.04722e-09	3.54063e-09	CYP76B6	Cytochrome P450
Nitab4.5_0007330g0040.1	7.84131	1.65224e-08	5.29051e-10	Os06g0179700	Protein phosphatase 2C IPR015655 Protein phosphatase 2C
Nitab4.5_0004955g0010.1	7.84069	1.90145e-07	8.74526e-11	Nitab4.5_0004955g0010	Cysteine-type endopeptidase_ ubiquitin thiolesterase
Nitab4.5_0002914g0090.1	7.81029	1.6222e-07	3.2435e-07	Nitab4.5_0002914g0090	Hydrolase alpha_beta fold family protein IPR000073 Alpha_beta hydrolase fold-1
Nitab4.5_0012646g0010.1	7.78905	5.3882e-17	9.9997e-17	TPS11	Alpha alpha-trehalose-phosphate synthase (UDP-forming) IPR001830 Glycosyl transferase, family 20
Nitab4.5_0000068g0210.1	7.76097	4.71188e-08	9.39811e-08	At1g47710	Serpin (Serine protease inhibitor) IPR015554 Protease inhibitor I4, serpin, plant
Nitab4.5_0002329g0190.1	7.71349	7.63024e-10	1.07858e-09	Nitab4.5_0002329g0190
Nitab4.5_0002914g0010.1	7.71115	4.98407e-08	9.90185e-08	Nitab4.5_0002914g0010	Hydrolase alpha_beta fold family protein IPR000073 Alpha_beta hydrolase fold-1
Nitab4.5_0007380g0030.1	7.65066	3.74195e-08	2.09589e-09	Nitab4.5_0007380g0030	Unknown Protein
Nitab4.5_0000794g0050.1	7.63758	4.03887e-12	6.76619e-13	Nitab4.5_0000794g0050	General transcription factor 3C polypeptide 2 IPR011046 WD40 repeat-like
Nitab4.5_0006417g0010.1	7.57548	2.41591e-08	9.36751e-09	MBF1B	Multiprotein bridging factor 1b IPR001387 Helix-turn-helix type 3
Nitab4.5_0008227g0020.1	7.56735	1.29634e-06	5.95945e-10	Nitab4.5_0008227g0020	Cysteine proteinase cathepsin F IPR013128 Peptidase C1A, papain
Nitab4.5_0003316g0020.1	7.5285	1.21874e-07	2.10841e-07	Nitab4.5_0003316g0020
Nitab4.5_0001702g0090.1	7.5146	6.34288e-07	1.21263e-09	At3g61320	YneE IPR007913 Uncharacterised protein family UPF0187
Nitab4.5_0003339g0010.1	7.41472	1.08076e-06	2.9052e-09	Nitab4.5_0003339g0010
Nitab4.5_0002533g0030.1	7.37433	2.07627e-07	4.1475e-07	AOMI	Alternative oxidase IPR002680 Alternative oxidase
Nitab4.5_0006314g0050.1	7.37337	3.08367e-07	1.35031e-08	dsk1	Serine_threonine protein kinase IPR002290 Serine_threonine protein kinase
Nitab4.5_0002997g0010.1	7.36063	3.90362e-07	1.86172e-08	Nitab4.5_0002997g0010
Nitab4.5_0000461g0310.1	7.31172	3.35091e-07	4.0048e-08	NUDT10	Nudix hydrolase 2 IPR000086 NUDIX hydrolase domain
Nitab4.5_0000229g0060.1	7.26842	2.31413e-05	4.20846e-10	Nitab4.5_0000229g0060
Nitab4.5_0000134g0020.1	7.26477	3.10059e-24	1.06181e-24	HEMC	Porphobilinogen deaminase IPR000860 Tetrapyrrole biosynthesis, hydroxymethylbilane synthase
Nitab4.5_0002403g0020.1	7.25796	1.07895e-06	1.45204e-08	Nitab4.5_0002403g0020	Unknown Protein
Nitab4.5_0001057g0180.1	7.22282	5.31408e-07	6.14312e-08	Nitab4.5_0001057g0180	Cytochrome c IPR002327 Cytochrome c, class IA_ IB
Nitab4.5_0000049g0040.1	7.18721	3.69225e-07	1.30935e-07	Nitab4.5_0000049g0040	Mitochondrial transcription termination factor family protein IPR003690 Mitochodrial transcription termination factor-related
Nitab4.5_0002400g0100.1	7.17801	2.77283e-07	2.8519e-07	FACE2	CAAX prenyl protease 2 IPR003675 Abortive infection protein
Nitab4.5_0004585g0050.1	7.1335	1.44966e-06	1.14563e-07	Nitab4.5_0004585g0050	Cc-nbs-lrr, resistance protein
Nitab4.5_0004738g0070.1	7.11228	3.34913e-06	2.66228e-08	Nitab4.5_0004738g0070	Serine_threonine-protein kinase 3 IPR002290 Serine_threonine protein kinase
Nitab4.5_0005861g0040.1	7.09565	2.64894e-06	7.81083e-08	Nitab4.5_0005861g0040
Nitab4.5_0011970g0010.1	7.00593	0.000433705	9.14585e-09	Nitab4.5_0011970g0010	Calmodulin IPR011992 EF-Hand type
Nitab4.5_0009529g0040.1	6.97898	2.69731e-06	1.88189e-07	Nitab4.5_0009529g0040
Nitab4.5_0001702g0100.1	6.95574	1.26541e-06	6.25389e-07	Nitab4.5_0001702g0100	T1N6.11 related
Nitab4.5_0002970g0020.1	6.95559	2.34987e-06	3.27602e-07	Nitab4.5_0002970g0020
Nitab4.5_0002324g0020.1	6.94389	5.78578e-05	8.18034e-09	Nitab4.5_0002324g0020
Nitab4.5_0000681g0130.1	6.92317	0.000134776	0.000269547	AN1	Cathepsin B-like cysteine proteinase 5 IPR013128 Peptidase C1A, papain
Nitab4.5_0001439g0090.1	6.89596	0.000437125	0.00087425	Nitab4.5_0001439g0090
Nitab4.5_0003952g0070.1	6.85915	1.74957e-05	1.03561e-07	Nitab4.5_0003952g0070
Nitab4.5_0003930g0040.1	6.84872	2.20432e-05	3.02673e-07	Nitab4.5_0003930g0040
Nitab4.5_0001328g0090.1	6.83314	5.31829e-06	6.37637e-07	Nitab4.5_0001328g0090	Squamosa promoter binding protein 3 IPR004333 Transcription factor, SBP-box
Nitab4.5_0007184g0020.1	6.82144	3.96285e-06	1.25458e-06	Nitab4.5_0007184g0020	Pathogen-induced calmodulin-binding protein (Fragment) IPR012417 Calmodulin-binding, plant
Nitab4.5_0002315g0130.1	6.78385	1.48869e-06	2.95606e-06	Nitab4.5_0002315g0130	Unknown Protein
Nitab4.5_0005330g0050.1	6.7749	4.01488e-07	4.35399e-07	At5g47840	Adenylate kinase-like protein IPR018962 Domain of unknown function DUF1995
Nitab4.5_0013211g0020.1	6.76878	4.23735e-05	7.7711e-07	Nitab4.5_0013211g0020
Nitab4.5_0000660g0040.1	6.75723	7.34076e-07	8.34882e-07	Nitab4.5_0000660g0040
Nitab4.5_0001672g0060.1	6.75528	9.00039e-35	2.20936e-41	Nitab4.5_0001672g0060	Acyl-protein thioesterase 2 IPR003140 Phospholipase_carboxylesterase
Nitab4.5_0000187g0120.1	6.73124	6.95509e-06	9.76324e-06	Nitab4.5_0000187g0120	Unknown Protein
Nitab4.5_0019126g0020.1	6.72507	1.05831e-29	2.2806e-31	Nitab4.5_0019126g0020	Prolyl endopeptidase IPR001375 Peptidase S9, prolyl oligopeptidase active site region
Nitab4.5_0000881g0050.1	6.71797	3.13613e-05	3.84435e-07	Nitab4.5_0000881g0050	Os10g0104700 protein (Fragment) IPR004332 Transposase, MuDR, plant
Nitab4.5_0008292g0020.1	6.70343	1.23841e-05	2.42939e-05	Nitab4.5_0008292g0020	Glutathione S-transferase-like protein IPR004046 Glutathione S-transferase, C-terminal
Nitab4.5_0004738g0120.1	6.68745	5.69368e-09	1.07013e-08	Nitab4.5_0004738g0120	Glycosylphosphatidylinositol anchor biosynthesis protein 11 IPR009580 GPI biosynthesis protein Pig-F
Nitab4.5_0005242g0030.1	6.6873	0.000555815	0.00111163	Nitab4.5_0005242g0030	Unknown Protein
Nitab4.5_0003178g0060.1	6.68626	1.10868e-05	1.80504e-06	Nitab4.5_0003178g0060
Nitab4.5_0018289g0010.1	6.63107	1.26459e-05	2.52919e-05	Nitab4.5_0018289g0010	Pathogenesis-related protein-like protein
Nitab4.5_0004987g0100.1	6.55476	0.000113283	8.18138e-07	DRP1B	Dynamin 2 IPR001401 Dynamin, GTPase region
Nitab4.5_0000641g0050.1	6.51345	4.82422e-05	8.96813e-05	GSTU10	Glutathione S-transferase 12 IPR004045 Glutathione S-transferase, N-terminal
Nitab4.5_0005330g0090.1	6.49849	0.000437284	3.83285e-07	Nitab4.5_0005330g0090	RING-H2 finger protein IPR018957 Zinc finger, C3HC4 RING-type
Nitab4.5_0002640g0030.1	6.48551	8.35663e-05	2.83776e-06	Nitab4.5_0002640g0030	Hydrolase alpha_beta fold family protein IPR000073 Alpha_beta hydrolase fold-1
Nitab4.5_0002329g0220.1	6.47366	9.47647e-05	0.000137063	Nitab4.5_0002329g0220
Nitab4.5_0002531g0020.1	6.46838	0.000162801	0.000323186	CRK10	RLK, Receptor like protein, putative resistance protein with an antifungal domain
Nitab4.5_0002914g0150.1	6.45248	0.000713137	4.24418e-07	Nitab4.5_0002914g0150
Nitab4.5_0006870g0010.1	6.41092	4.45029e-05	6.74841e-05	ZOG1	UDP-glucosyltransferase HvUGT5876 IPR002213 UDP-glucuronosyl_UDP-glucosyltransferase
Nitab4.5_0001553g0050.1	6.34259	5.2847e-05	4.78659e-05	Nitab4.5_0001553g0050	Cc-nbs-lrr, resistance protein
Nitab4.5_0001068g0120.1	6.33492	5.82178e-05	7.71353e-05	Nitab4.5_0001068g0120	Mutator-like transposase IPR006564 Zinc finger, PMZ-type
Nitab4.5_0023620g0010.1	6.29747	4.87709e-05	4.98434e-05	Nitab4.5_0023620g0010	BAH domain containing protein IPR001025 Bromo adjacent region
Nitab4.5_0000600g0120.1	6.29277	0.00111754	0.00223408	Nitab4.5_0000600g0120	Hydroxycinnamoyl CoA quinate transferase IPR003480 Transferase
Nitab4.5_0000356g0010.1	6.2892	0.00179443	0.00358885	PARA	Glutathione S-transferase IPR004046 Glutathione S-transferase, C-terminal
Nitab4.5_0003164g0010.1	6.25581	3.51249e-20	2.39603e-26	SKIP14	F-box family protein IPR001810 Cyclin-like F-box
Nitab4.5_0002262g0130.1	6.21633	0.000211492	1.98089e-06	At4g01130	GDSL esterase_lipase At4g01130 IPR001087 Lipase, GDSL
Nitab4.5_0005942g0040.1	6.20484	0.000210788	0.000215163	Nitab4.5_0005942g0040
Nitab4.5_0003446g0030.1	6.20242	0.000204247	0.000326426	Nitab4.5_0003446g0030	Tumor susceptibility protein 101 (Fragment) IPR008883 Tumour susceptibility gene 101
Nitab4.5_0001896g0050.1	6.19893	0.000720137	0.00142892	Nitab4.5_0001896g0050	Os06g0220000 protein (Fragment) IPR006766 Phosphate-induced protein 1 conserved region
Nitab4.5_0003038g0090.1	6.19736	2.81099e-45	5.62198e-45	Nitab4.5_0003038g0090	Os06g0524700 protein (Fragment) IPR004158 Protein of unknown function DUF247, plant
Nitab4.5_0010294g0050.1	6.18992	0.000180464	2.4355e-05	Nitab4.5_0010294g0050
Nitab4.5_0000011g0320.1	6.11028	0.000254335	4.48556e-05	Nitab4.5_0000011g0320
Nitab4.5_0003765g0030.1	6.08527	5.61404e-76	3.82043e-178	D1	Defensin-like protein IPR008177 Gamma Purothionin
Nitab4.5_0002400g0080.1	6.0848	0.000180553	0.000289504	Nitab4.5_0002400g0080	Unknown Protein
Nitab4.5_0000089g0060.1	6.07775	0.000431954	0.000748158	PGM1	Phosphoglucomutase IPR016055 Alpha-D-phosphohexomutase, alpha_beta_alpha I, II and III
Nitab4.5_0009728g0040.1	6.07454	0.000653511	1.63524e-05	Nitab4.5_0009728g0040	Unknown Protein
Nitab4.5_0000258g0200.1	6.06724	5.1814e-05	4.46517e-06	CBL4	Calcineurin B-like calcium binding protein IPR015757 Calcineurin B protein
Nitab4.5_0001526g0060.1	6.05915	0.00072131	0.00139463	TIM44-2	Mitochondrial import inner membrane translocase subunit TIM44 IPR007379 Mitochondrial inner membrane translocase complex, subunit Tim44-related
Nitab4.5_0000804g0110.1	5.99579	0.000372044	0.000492861	Nitab4.5_0000804g0110	Mutator-like transposase 53847-56139 IPR004332 Transposase, MuDR, plant
Nitab4.5_0004576g0020.1	5.96524	0.000557854	9.12542e-05	Nitab4.5_0004576g0020	Mutator-like transposase IPR006564 Zinc finger, PMZ-type
Nitab4.5_0004732g0020.1	5.94613	0.000764201	0.0013517	Nitab4.5_0004732g0020
Nitab4.5_0010294g0010.1	5.93035	0.000359799	0.000335007	Nitab4.5_0010294g0010
Nitab4.5_0000660g0070.1	5.9113	1.11762e-11	6.46475e-13	Nitab4.5_0000660g0070	Os09g0451700 protein (Fragment) IPR007592 Protein of unknown function DUF573
Nitab4.5_0028739g0010.1	5.90612	0.0016081	0.0031861	Nitab4.5_0028739g0010	F-box family protein IPR005174 Protein of unknown function DUF295
Nitab4.5_0010294g0030.1	5.90295	1.24683e-06	4.00791e-07	ERF15	Ethylene-responsive transcription factor 2 IPR001471 Pathogenesis-related transcriptional factor and ERF, DNA-binding
Nitab4.5_0023971g0010.1	5.89239	0.00103973	0.00184135	Nitab4.5_0023971g0010	ATP synthase subunit-like protein
Nitab4.5_0002795g0090.1	5.88002	0.000792876	0.00126448	Nitab4.5_0002795g0090
Nitab4.5_0004738g0110.1	5.86862	4.95518e-16	9.89083e-16	HST	Hydroxycinnamoyl-CoA shikimate_quinate hydroxycinnamoyltransferase IPR003480 Transferase
Nitab4.5_0001356g0150.1	5.86107	0.00369417	1.92429e-05	Nitab4.5_0001356g0150
Nitab4.5_0004194g0100.1	5.86104	0.0021734	0.00268848	Nitab4.5_0004194g0100	Zinc finger protein-like protein IPR002867 Zinc finger, C6HC-type
Nitab4.5_0002926g0070.1	5.84441	0.00106426	0.00181929	AS	UDP-glucosyltransferase IPR002213 UDP-glucuronosyl_UDP-glucosyltransferase
Nitab4.5_0002187g0010.1	5.84402	0.000728816	0.000818787	RPPL1
Nitab4.5_0003729g0020.1	5.83349	0.000920887	0.00160353	Nitab4.5_0003729g0020	Unknown Protein
Nitab4.5_0000258g0330.1	5.82592	0.000610537	0.000486531	Nitab4.5_0000258g0330	ATP synthase F1 delta subunit IPR000711 ATPase, F1 complex, OSCP_delta subunit
Nitab4.5_0025925g0010.1	5.82419	0.000692648	0.000472901	Nitab4.5_0025925g0010
Nitab4.5_0000636g0020.1	5.81519	0.000140269	0.000271389	INO80	DNA ATP-dependent helicase IPR000330 SNF2-related
Nitab4.5_0000022g0130.1	5.81046	0.00272514	0.000108978	Nitab4.5_0000022g0130	Ulp1 peptidase-like IPR015410 Region of unknown function DUF1985
Nitab4.5_0000963g0100.1	5.80805	5.47479e-05	6.07858e-05	Nitab4.5_0000963g0100	Ubiquinol-cytochrome C reductase IPR008027 Ubiquinol-cytochrome C reductase, UQCRX_QCR9-like
Nitab4.5_0002977g0010.1	5.80525	5.99414e-32	3.53496e-47	Nitab4.5_0002977g0010	Cc-nbs-lrr, resistance protein
Nitab4.5_0009762g0040.1	5.79547	0.00234674	0.00408147	Nitab4.5_0009762g0040	Transcription factor MYC2 IPR001092 Basic helix-loop-helix dimerisation region bHLH
Nitab4.5_0004703g0020.1	5.7916	0.00211024	0.000110383	Nitab4.5_0004703g0020
Nitab4.5_0001553g0020.1	5.78883	4.14377e-13	8.20609e-13	Nitab4.5_0001553g0020	Nbs-lrr, resistance protein
Nitab4.5_0000748g0050.1	5.77054	1.12144e-34	7.11406e-56	Nitab4.5_0000748g0050	RNA-binding protein IPR012677 Nucleotide-binding, alpha-beta plait
Nitab4.5_0000183g0170.1	5.76289	0.00206715	0.00243958	Nitab4.5_0000183g0170
Nitab4.5_0000306g0140.1	5.76234	0.00130598	0.00229325	Nitab4.5_0000306g0140
Nitab4.5_0000264g0170.1	5.76207	0.00120868	0.000209547	THT10	N-acetyltransferase IPR000182 GCN5-related N-acetyltransferase
Nitab4.5_0000681g0250.1	5.73915	0.00205663	0.00200448	Nitab4.5_0000681g0250	Cathepsin B-like cysteine proteinase IPR013128 Peptidase C1A, papain IPR000169 Peptidase, cysteine peptidase active site
Nitab4.5_0008146g0030.1	5.73895	0.0014357	0.000577415	Nitab4.5_0008146g0030	Seed biotin-containing protein SBP65
Nitab4.5_0000272g0130.1	5.73888	1.16611e-12	2.3299e-12	Nitab4.5_0000272g0130	X1 (Fragment) IPR005380 Region of unknown function XS
Nitab4.5_0002209g0170.1	5.70608	1.84104e-07	3.67484e-07	Nitab4.5_0002209g0170	Glutathione S-transferase-like protein IPR004046 Glutathione S-transferase, C-terminal
Nitab4.5_0008516g0050.1	5.67458	0.00324842	0.000227627	Nitab4.5_0008516g0050
Nitab4.5_0007587g0020.1	5.66768	0.00159688	0.0025827	SDD1	Subtilisin-like protease IPR015500 Peptidase S8, subtilisin-related
Nitab4.5_0002732g0020.1	5.66147	0.00297104	0.000177317	Nitab4.5_0002732g0020	Cc-nbs-lrr, resistance protein
Nitab4.5_0000258g0190.1	5.61785	1.47059e-08	9.25968e-09	Nitab4.5_0000258g0190
Nitab4.5_0004423g0010.1	5.5725	0.00262196	0.00170929	Nitab4.5_0004423g0010	Kunitz trypsin inhibitor IPR011065 Kunitz inhibitor ST1-like
Nitab4.5_0009233g0010.1	5.55838	0.0026267	0.00457533	Nitab4.5_0009233g0010
Nitab4.5_0002914g0020.1	5.51418	0.00323737	0.000678912	PARP3	Poly polymerase, catalytic region
Nitab4.5_0000681g0230.1	5.46679	1.04942e-11	8.99393e-17	YNL011C	UPF0052 domain protein IPR002882 LPPG:FO 2-phospho-L-lactate transferase CofD_UPF0052
Nitab4.5_0000010g0030.1	5.46278	0.0035133	0.00176731	AKT1	Potassium channel IPR002110 Ankyrin
Nitab4.5_0000018g0180.1	5.43356	9.95936e-34	2.72942e-43	Nitab4.5_0000018g0180	Catenin beta-1 IPR011989 Armadillo-like helical
Nitab4.5_0013170g0030.1	5.41422	0.00519137	0.00362052	Nitab4.5_0013170g0030	Unknown Protein
Nitab4.5_0008732g0020.1	5.40987	0.00308812	0.00203591	Nitab4.5_0008732g0020
Nitab4.5_0002162g0010.1	5.3994	0.0053245	0.00312592	Nitab4.5_0002162g0010
Nitab4.5_0002400g0020.1	5.37351	4.83321e-39	2.02654e-68	TAF12	Transcription initiation factor TFIID subunit 12 IPR003228 Transcription initiation factor TFIID
Nitab4.5_0001707g0060.1	5.25533	4.0866e-05	8.17319e-05	Nitab4.5_0001707g0060	Non-specific lipid-transfer protein IPR003612 Plant lipid transfer protein_seed storage_trypsin-alpha amylase inhibitor
Nitab4.5_0000094g0210.1	5.24272	2.61419e-12	2.49431e-20	Nitab4.5_0000094g0210	N(4)-(beta-N-acetylglucosaminyl)-L-asparaginase IPR000246 Peptidase T2, asparaginase 2
Nitab4.5_0003322g0050.1	5.21784	7.69927e-08	1.53985e-07	SEN102	Cathepsin B-like cysteine proteinase IPR013128 Peptidase C1A, papain
Nitab4.5_0004732g0010.1	5.17795	1.8376e-11	3.67498e-11	At1g67000	Receptor-like kinase IPR002290 Serine_threonine protein kinase
Nitab4.5_0000663g0020.1	5.10714	0.000339736	0.000653087	At5g03700	D-mannose binding lectin family protein expressed lectin
Nitab4.5_0015114g0020.1	5.09107	7.97116e-42	1.59423e-41	MED37C	heat shock protein IPR013126 Heat shock protein 70
Nitab4.5_0003484g0050.1	5.05787	6.16286e-06	1.23254e-05	PME21	Pectinesterase IPR000070 Pectinesterase, catalytic
Nitab4.5_0002531g0040.1	5.05559	2.43518e-05	4.86169e-05	Nitab4.5_0002531g0040	RLK, Receptor like protein, putative resistance protein with an antifungal domain
Nitab4.5_0000496g0040.1	5.04988	6.90457e-06	1.05671e-07	Nitab4.5_0000496g0040	Ycf2 IPR008543 Chloroplast Ycf2
Nitab4.5_0000601g0080.1	4.97491	0.00216303	0.00432607	UGT73C3	UDP-glucosyltransferase family 1 protein IPR002213 UDP-glucuronosyl_UDP-glucosyltransferase
Nitab4.5_0005242g0040.1	4.95465	1.45609e-12	4.0261e-14	UBP27	Ubiquitin carboxyl-terminal hydrolase IPR001394 Peptidase C19, ubiquitin carboxyl-terminal hydrolase 2
Nitab4.5_0002914g0140.1	4.91801	1.48591e-20	2.97183e-20	Nitab4.5_0002914g0140	LRR receptor-like serine_threonine-protein kinase, RLP
Nitab4.5_0001693g0070.1	4.91749	4.09911e-11	9.05842e-14	CYP76B10	Cytochrome P450
Nitab4.5_0006240g0020.1	4.86415	3.77097e-19	9.57908e-30	At1g02370	Pentatricopeptide repeat-containing protein IPR002885 Pentatricopeptide repeat
Nitab4.5_0003035g0030.1	4.85894	0.000303573	0.000607146	CYP81E1	Cytochrome P450
Nitab4.5_0012011g0020.1	4.80611	1.10093e-23	2.20179e-23	Nitab4.5_0012011g0020	Harpin-induced protein-like (Fragment) IPR010847 Harpin-induced 1
Nitab4.5_0000286g0050.1	4.79271	1.91792e-25	3.83585e-25	HSP17.9-D	Class II small heat shock protein Le-HSP17.6 IPR002068 Heat shock protein Hsp20
Nitab4.5_0005973g0010.1	4.77756	2.86319e-37	5.72637e-37	ODC	Ornithine decarboxylase IPR002433 Ornithine decarboxylase
Nitab4.5_0001211g0230.1	4.77036	0.00365911	0.00327009	FT1	Fucosyltransferase 7 IPR004938 Xyloglucan fucosyltransferase
Nitab4.5_0012604g0010.1	4.73752	0.000184714	7.39706e-07	At2g48020	Glucose transporter 8 IPR003663 Sugar_inositol transporter
Nitab4.5_0000145g0010.1	4.71965	1.11382e-06	2.95353e-08	PP1	MYB transcription factor IPR015495 Myb transcription factor
Nitab4.5_0007215g0020.1	4.69695	0.00139336	0.00261917	Nitab4.5_0007215g0020
Nitab4.5_0001735g0110.1	4.66865	8.34965e-61	1.05657e-73	CYS5	Cysteine proteinase inhibitor IPR000010 Proteinase inhibitor I25, cystatin
Nitab4.5_0002616g0130.1	4.66611	4.31226e-24	6.9619e-30	Nitab4.5_0002616g0130	Cc-nbs-lrr, resistance protein
Nitab4.5_0002914g0100.1	4.62245	3.54685e-29	2.80283e-32	At2g27730	F1F0-ATPase inhibitor protein
Nitab4.5_0012932g0010.1	4.61882	0.00190576	0.00381152	Nitab4.5_0012932g0010	Glutathione S-transferase-like protein IPR004046 Glutathione S-transferase, C-terminal
Nitab4.5_0002926g0020.1	4.59562	1.27362e-09	2.54722e-09	Nitab4.5_0002926g0020	cDNA clone J013073A18 full insert sequence IPR018790 Protein of unknown function DUF2358
Nitab4.5_0000026g0030.1	4.55897	2.88449e-08	5.7687e-08	GSTU10	Glutathione S-transferase 12 IPR004045 Glutathione S-transferase, N-terminal
Nitab4.5_0001180g0140.1	4.54388	7.95558e-29	1.59112e-28	ODC	Ornithine decarboxylase IPR002433 Ornithine decarboxylase
Nitab4.5_0007798g0030.1	4.47051	0.000299275	0.000598549	TIM44-2	Mitochondrial import inner membrane translocase subunit TIM44 IPR007379 Mitochondrial inner membrane translocase complex, subunit Tim44-related
Nitab4.5_0001239g0020.1	4.40557	9.18214e-21	1.28978e-22	Nitab4.5_0001239g0020	WD-40 repeat family protein IPR017986 WD40 repeat, region
Nitab4.5_0000681g0080.1	4.38911	8.63024e-09	1.72605e-08	SEN102	Cathepsin B-like cysteine proteinase IPR013128 Peptidase C1A, papain
Nitab4.5_0002262g0160.1	4.37255	2.32366e-28	5.64281e-35	CPRF1	G-box binding factor 3 IPR012900 G-box binding, MFMR
Nitab4.5_0004841g0050.1	4.3177	0.000758324	1.10233e-06	Nitab4.5_0004841g0050	NIMIN2c protein
Nitab4.5_0011399g0030.1	4.31258	2.36554e-05	1.97853e-10	Nitab4.5_0011399g0030	Hydroxycinnamoyl CoA quinate transferase IPR003480 Transferase
Nitab4.5_0002848g0010.1	4.29016	7.38871e-05	0.000145748	Nitab4.5_0002848g0010	Phosphoglycerate mutase family protein IPR013078 Phosphoglycerate mutase
Nitab4.5_0001553g0040.1	4.27522	1.66685e-28	1.52164e-29	Nitab4.5_0001553g0040	Nbs-lrr, resistance protein
Nitab4.5_0005644g0070.1	4.27277	0.000442105	6.31346e-07	Nitab4.5_0005644g0070
Nitab4.5_0000008g0200.1	4.26656	0.00144794	0.00289587	GSTU8	Glutathione S-transferase IPR017933 Glutathione S-transferase_chloride channel, C-terminal
Nitab4.5_0002315g0180.1	4.24899	5.94024e-11	1.18804e-10	FH6	Formin 2B IPR015425 Actin-binding FH2
Nitab4.5_0000036g0390.1	4.24255	1.08679e-11	1.19131e-11	BHLH93	BHLH transcription factor IPR011598 Helix-loop-helix DNA-binding
Nitab4.5_0004799g0010.1	4.23828	3.00745e-09	6.0149e-09	CYP78A6	Cytochrome P450
Nitab4.5_0000735g0070.1	4.16337	0.0017771	5.87287e-05	Nitab4.5_0000735g0070	50S ribosomal protein L22-like IPR005727 Ribosomal protein L22, bacterial-type
Nitab4.5_0001049g0180.1	4.14201	2.61292e-06	5.21345e-06	Nitab4.5_0001049g0180
Nitab4.5_0002847g0050.1	4.13493	0.000788856	0.000227303	GA2OX8	Gibberellin 2-beta-dioxygenase 7 IPR005123 Oxoglutarate and iron-dependent oxygenase
Nitab4.5_0000057g0320.1	4.13232	0.00148732	0.00111792	Nitab4.5_0000057g0320	Unknown Protein
Nitab4.5_0004394g0030.1	4.09961	3.19499e-90	2.36314e-96	Nitab4.5_0004394g0030	Class E vacuolar protein-sorting machinery protein hse1 IPR018205 VHS subgroup
Nitab4.5_0001328g0070.1	4.06987	4.03283e-26	3.45709e-51	Os08g0135800	Zinc finger CCCH domain-containing protein 55
Nitab4.5_0008756g0030.1	4.06123	6.82843e-06	5.63814e-10	Nitab4.5_0008756g0030	Nbs-lrr, resistance protein
Nitab4.5_0008134g0010.1	4.05533	0.00354537	2.67435e-05	Nitab4.5_0008134g0010	Zinc finger protein-like protein IPR002867 Zinc finger, C6HC-type
Nitab4.5_0008522g0060.1	4.05509	3.98278e-16	7.96556e-16	HSP83A	Heat shock protein 90 (Fragment) IPR003594 ATP-binding region, ATPase-like IPR001404 Heat shock protein Hsp90
Nitab4.5_0001955g0110.1	4.04977	0.000305841	0.00061015	Dnajb13	Chaperone protein dnaJ 2 IPR003095 Heat shock protein DnaJ
Nitab4.5_0002315g0030.1	4.03409	4.29338e-25	4.23426e-26	trpG	Anthranilate synthase IPR000991 Glutamine amidotransferase class-I, C-terminal
Nitab4.5_0006766g0010.1	3.98948	0.000355964	0.000626446	GSTU9	Glutathione S-transferase 12 IPR004045 Glutathione S-transferase, N-terminal
Nitab4.5_0001689g0060.1	3.97524	4.05442e-08	5.40872e-08	Nitab4.5_0001689g0060	Cc-nbs-lrr, resistance protein
Nitab4.5_0001296g0010.1	3.91335	0.000554742	1.4679e-05	CCH	Metal ion binding protein IPR006121 Heavy metal transport_detoxification protein
Nitab4.5_0000003g0070.1	3.86621	0.00160106	0.00317495	HIPL1	Hedgehog-interacting protein 1 (Fragment) IPR011041 Soluble quinoprotein glucose_sorbosone dehydrogenase
Nitab4.5_0005766g0040.1	3.83899	1.45882e-05	2.78387e-05	Nitab4.5_0005766g0040	Zinc finger protein-like protein IPR002867 Zinc finger, C6HC-type
Nitab4.5_0001693g0130.1	3.83131	9.19212e-08	1.83842e-07	Nitab4.5_0001693g0130	Aldo_keto reductase family protein IPR001395 Aldo_keto reductase
Nitab4.5_0004841g0020.1	3.8126	6.80789e-17	1.36144e-16	Nitab4.5_0004841g0020	NIMIN2c protein
Nitab4.5_0001157g0020.1	3.81049	6.99617e-08	1.38962e-07	Nitab4.5_0001157g0020	Ribosomal-protein-alanine N-acetyltransferase IPR000182 GCN5-related N-acetyltransferase
Nitab4.5_0000126g0060.1	3.76212	0.000964866	0.00186939	CIPK2	CBL-interacting protein kinase 22 IPR002290 Serine_threonine protein kinase
Nitab4.5_0001302g0010.1	3.76092	5.26032e-07	2.49648e-12	POT5	Potassium transporter IPR018519 Potassium uptake protein, kup IPR003855 K+ potassium transporter
Nitab4.5_0003906g0010.1	3.75345	4.25713e-21	8.51427e-21	CLPB1	ClpB chaperone IPR013093 ATPase associated with various cellular activities, AAA-2
Nitab4.5_0004641g0020.1	3.68997	4.91815e-09	1.54102e-21	Nitab4.5_0004641g0020	Phosphoglycerate mutase IPR013078 Phosphoglycerate mutase
Nitab4.5_0002221g0040.1	3.65854	4.69937e-06	1.54713e-07	Nitab4.5_0002221g0040	Thioredoxin h1 IPR015467 Thioredoxin, core
Nitab4.5_0002914g0080.1	3.64777	2.96526e-62	8.31553e-95	RPL10AA	Ribosomal protein IPR002143 Ribosomal protein L1
Nitab4.5_0005214g0060.1	3.63692	9.10634e-06	4.68312e-06	DIVARICATA	Myb family transcription factor IPR006447 Myb-like DNA-binding region, SHAQKYF class
Nitab4.5_0011667g0010.1	3.62048	1.85918e-18	3.71836e-18	MBF1C	Multiprotein bridging factor 1 IPR013729 Multiprotein bridging factor 1, N-terminal
Nitab4.5_0008969g0020.1	3.61244	6.56254e-26	1.83794e-51	DAP	LL-diaminopimelate aminotransferase IPR019942 LL-diaminopimelate aminotransferase, plant-related
Nitab4.5_0000977g0040.1	3.59754	0.000292674	0.000585348	APS1	Sulfate adenylyltransferase IPR002650 ATP-sulfurylase
Nitab4.5_0006314g0040.1	3.585	0.00178189	0.000257371	SRPK1	Serine_threonine protein kinase IPR002290 Serine_threonine protein kinase
Nitab4.5_0005485g0020.1	3.58405	1.07683e-17	1.52782e-17	Nitab4.5_0005485g0020	Cc-nbs-lrr, resistance protein
Nitab4.5_0001936g0040.1	3.57851	0.000836767	0.00167353	Nitab4.5_0001936g0040	Monooxygenase FAD-binding protein IPR003042 Aromatic-ring hydroxylase-like
Nitab4.5_0001779g0020.1	3.57376	1.43749e-09	3.53733e-10	NAT6	Nucleobase ascorbate transporter IPR006043 Xanthine_uracil_vitamin C permease
Nitab4.5_0008775g0010.1	3.56353	0.00124089	2.35652e-05	Nitab4.5_0008775g0010	Unknown Protein
Nitab4.5_0002725g0010.1	3.5565	5.40444e-07	1.08089e-06	CYP78A6	Cytochrome P450
Nitab4.5_0004271g0030.1	3.55197	3.5124e-27	1.64733e-30	Nitab4.5_0004271g0030	Aspartyl protease family protein IPR001461 Peptidase A1
Nitab4.5_0003552g0020.1	3.55077	2.01151e-11	4.27607e-19	Nitab4.5_0003552g0020	Unknown Protein
Nitab4.5_0004485g0020.1	3.5485	0.000331013	6.25321e-05	Nitab4.5_0004485g0020	AAA-ATPase IPR003959 ATPase, AAA-type, core
Nitab4.5_0001702g0030.1	3.53584	0.00010281	6.5259e-07	PP1	MYB transcription factor IPR015495 Myb transcription factor
Nitab4.5_0000588g0260.1	3.53532	0.000551853	0.00110371	AATL1	Histidine amino acid transporter IPR013057 Amino acid transporter, transmembrane
Nitab4.5_0005360g0010.1	3.52616	0.000512032	2.12317e-09	Nitab4.5_0005360g0010	DnaJ homolog subfamily C member 8 IPR001623 Heat shock protein DnaJ, N-terminal
Nitab4.5_0006118g0030.1	3.50359	0.000162065	2.94886e-05	Nitab4.5_0006118g0030	LRR receptor-like serine_threonine-protein kinase, RLP
Nitab4.5_0001128g0030.1	3.49574	0.000201558	0.000403116	Nitab4.5_0001128g0030	Zinc finger protein-like protein IPR002867 Zinc finger, C6HC-type
Nitab4.5_0000102g0140.1	3.4778	3.45098e-21	1.9508e-32	THIC	Phosphomethylpyrimidine synthase IPR002817 Thiamine biosynthesis protein ThiC
Nitab4.5_0011683g0020.1	3.46978	3.1524e-28	1.20019e-37	Nitab4.5_0011683g0020	Genomic DNA chromosome 5 TAC clone K1O13 IPR007175 RNAse P, Rpr2_Rpp21 subunit
Nitab4.5_0003208g0070.1	3.44647	4.46221e-21	2.28958e-34	Nitab4.5_0003208g0070	Transport protein SFT2 IPR011691 SFT2-like
Nitab4.5_0012256g0020.1	3.41958	0.000311135	0.000230174	Nitab4.5_0012256g0020	Cytochrome P450
Nitab4.5_0001318g0050.1	3.41225	1.38994e-12	2.77989e-12	HSP21	Heat shock protein IPR002068 Heat shock protein Hsp20
Nitab4.5_0000863g0160.1	3.38437	0.00193473	0.00273368	ABCG11	ABC transporter G family member 11 IPR013525 ABC-2 type transporter
Nitab4.5_0000001g0060.1	3.34196	1.01617e-06	2.03233e-06	Nitab4.5_0000001g0060	Short-chain dehydrogenase_reductase family protein IPR002347 Glucose_ribitol dehydrogenase
Nitab4.5_0008875g0030.1	3.33191	1.17999e-51	1.19816e-53	Srpr	Signal recognition particle protein IPR007222 Signal recognition particle receptor, alpha subunit, N-terminal
Nitab4.5_0000309g0100.1	3.33156	1.57616e-06	7.49762e-08	Nitab4.5_0000309g0100	Cc-nbs-lrr, resistance protein
Nitab4.5_0011877g0020.1	3.32707	7.95646e-06	1.39066e-05	Nitab4.5_0011877g0020	3_apos-5_apos exonuclease IPR002562 3-5 exonuclease
Nitab4.5_0002273g0010.1	3.32075	5.12529e-07	1.02506e-06	At4g20830	FAD-binding domain-containing protein IPR006094 FAD linked oxidase, N-terminal
Nitab4.5_0006991g0060.1	3.31898	0.00244063	0.00484432	Nitab4.5_0006991g0060	Serine_threonine kinase receptor IPR002290 Serine_threonine protein kinase
Nitab4.5_0008691g0010.1	3.3121	0.000315574	0.000113391	Nitab4.5_0008691g0010	Hydroxycinnamoyl CoA quinate transferase IPR003480 Transferase
Nitab4.5_0002740g0110.1	3.31134	0.00217081	0.00434162	TOGT1	UDP-glucosyltransferase family 1 protein IPR002213 UDP-glucuronosyl_UDP-glucosyltransferase
Nitab4.5_0001049g0140.1	3.30233	0.000437427	0.000874826	Nitab4.5_0001049g0140	Pistil extensin like protein (Fragment) IPR006041 Pollen Ole e 1 allergen and extensin
Nitab4.5_0002727g0030.1	3.28999	1.32596e-07	2.9938e-14	Nitab4.5_0002727g0030	Cc-nbs-lrr, resistance protein
Nitab4.5_0002616g0020.1	3.24433	6.01109e-06	2.07009e-06	Nitab4.5_0002616g0020	Myrosinase binding protein IPR001229 Mannose-binding lectin
Nitab4.5_0000272g0180.1	3.23459	7.05594e-18	2.59923e-31	OEP16
Nitab4.5_0000923g0100.1	3.22992	9.89895e-06	1.97979e-05	PARC	Glutathione S-transferase-like protein IPR004046 Glutathione S-transferase, C-terminal
Nitab4.5_0010222g0050.1	3.22765	3.63195e-10	7.26389e-10	ACO1	1-aminocyclopropane-1-carboxylate oxidase IPR005123 Oxoglutarate and iron-dependent oxygenase
Nitab4.5_0000744g0040.1	3.22601	6.80929e-10	1.36186e-09	HSP17.5-M	class I heat shock protein IPR002068 Heat shock protein Hsp20
Nitab4.5_0016907g0010.1	3.21546	2.17905e-08	5.50539e-14	Nitab4.5_0016907g0010	mRNA 3_apos-end-processing protein rna14 IPR008847 Suppressor of forked
Nitab4.5_0007390g0010.1	3.18627	4.11053e-27	6.3594e-49	At5g23430	WD-40 repeat protein IPR020472 G-protein beta WD-40 repeat, region
Nitab4.5_0005886g0020.1	3.18595	8.00769e-10	1.60154e-09	Nitab4.5_0005886g0020	NIMIN2c protein
Nitab4.5_0010733g0010.1	3.18523	7.75826e-09	1.01768e-13	Nitab4.5_0010733g0010	Pectinesterase IPR006501 Pectinesterase inhibitor
Nitab4.5_0001736g0010.1	3.18499	0.000102042	0.000198001	THT4	N-acetyltransferase IPR000182 GCN5-related N-acetyltransferase
Nitab4.5_0002356g0010.1	3.1689	0.000103882	2.84008e-05	Nitab4.5_0002356g0010	Transposase (Fragment) IPR002559 Transposase, IS4-like
Nitab4.5_0003324g0090.1	3.16488	0.000190941	0.000381881	ABCB21	Lipid A export ATP-binding_permease protein msbA IPR003439 ABC transporter-like
Nitab4.5_0002823g0010.1	3.14433	2.16026e-05	4.32052e-05	Nitab4.5_0002823g0010	Glutathione S-transferase-like protein IPR004046 Glutathione S-transferase, C-terminal
Nitab4.5_0000309g0200.1	3.096	2.02748e-05	4.05496e-05	Nitab4.5_0000309g0200	SAR8.2 protein IPR004297 Systemic acquired resistance protein SAR
Nitab4.5_0000312g0130.1	3.06428	5.1729e-23	1.03458e-22	HSP23	Heat shock protein 22 IPR002068 Heat shock protein Hsp20
Nitab4.5_0005242g0010.1	3.0481	4.1947e-12	1.20409e-12	TKI1	Tsl-kinase interacting protein 1
Nitab4.5_0000662g0180.1	3.04584	0.00213531	4.14833e-05	Nitab4.5_0000662g0180	Aluminum-induced protein-like protein
Nitab4.5_0000286g0040.1	3.04477	5.40072e-23	1.08014e-22	HSP17.9-D	Class II small heat shock protein Le-HSP17.6 IPR002068 Heat shock protein Hsp20
Nitab4.5_0011165g0010.1	3.03903	0.000976921	4.12022e-07	Nitab4.5_0011165g0010	NIMIN2c protein
Nitab4.5_0000185g0190.1	3.03879	3.34357e-08	6.68713e-08	Nitab4.5_0000185g0190
Nitab4.5_0000286g0070.1	3.03375	7.64281e-17	1.52856e-16	HSP17.9-D	Class II small heat shock protein Le-HSP17.6 IPR002068 Heat shock protein Hsp20
Nitab4.5_0002113g0180.1	3.02957	2.06959e-20	4.13919e-20	MBF1C	Multiprotein bridging factor 1 IPR013729 Multiprotein bridging factor 1, N-terminal
Nitab4.5_0003969g0060.1	3.0291	1.29259e-14	2.58518e-14	MED37C	heat shock protein IPR013126 Heat shock protein 70
Nitab4.5_0000760g0050.1	3.02235	4.32505e-16	3.49555e-16	CYP89A9	Cytochrome P450 89A2 IPR002401 Cytochrome P450, E-class, group I
Nitab4.5_0001784g0020.1	3.01494	4.35566e-06	6.72173e-06	Nitab4.5_0001784g0020	Cc-nbs-lrr, resistance protein with an R1 specific domain
Nitab4.5_0005133g0020.1	2.98505	1.2442e-18	2.4884e-18	HSP70	heat shock protein IPR013126 Heat shock protein 70
Nitab4.5_0000258g0260.1	2.97041	3.03651e-10	3.9477e-10	PPOX2	Pyridoxamine 5_apos-phosphate oxidase family protein IPR012349 FMN-binding split barrel
Nitab4.5_0000509g0060.1	2.95551	2.35574e-11	4.71148e-11	Nitab4.5_0000509g0060	Unknown Protein
Nitab4.5_0009344g0030.1	2.95351	3.36712e-06	6.71763e-06	Nitab4.5_0009344g0030	Dihydroflavonol-4-reductase-binding domain
Nitab4.5_0006549g0030.1	2.95234	1.20768e-09	2.41536e-09	Nitab4.5_0006549g0030	Lrr, resistance protein fragment
Nitab4.5_0001369g0070.1	2.95148	8.06203e-12	3.00166e-13	Nitab4.5_0001369g0070
Nitab4.5_0002097g0070.1	2.94842	0.000168287	0.000336574	HIDM	Gibberellin receptor GID1L2 IPR013094 Alpha_beta hydrolase fold-3
Nitab4.5_0006091g0010.1	2.94247	5.32614e-06	1.06523e-05	GRXC9	Glutaredoxin IPR011905 Glutaredoxin-like, plant II
Nitab4.5_0006209g0010.1	2.94202	2.07871e-07	5.39896e-11	Nitab4.5_0006209g0010	Amino acid transporter family protein IPR013057 Amino acid transporter, transmembrane
Nitab4.5_0002977g0140.1	2.93309	4.59149e-32	6.1775e-41	Nitab4.5_0002977g0140	Cc-nbs-lrr, resistance protein
Nitab4.5_0004967g0010.1	2.93113	1.60251e-08	3.20503e-08	RPP1A	60s acidic ribosomal protein P1 IPR001813 Ribosomal protein 60S
Nitab4.5_0012489g0020.1	2.92772	5.80017e-06	1.16003e-05	HSP83A	Heat shock protein 90 (Fragment) IPR003594 ATP-binding region, ATPase-like IPR001404 Heat shock protein Hsp90
Nitab4.5_0011740g0010.1	2.91931	3.21087e-06	1.45473e-07	Nitab4.5_0011740g0010	Monooxygenase FAD-binding protein IPR003042 Aromatic-ring hydroxylase-like
Nitab4.5_0003912g0030.1	2.91213	9.8515e-07	7.95168e-12	Nitab4.5_0003912g0030	Dihydroflavonol 4-reductase family-binding domain
Nitab4.5_0014673g0010.1	2.91186	1.87133e-15	3.74267e-15	Nitab4.5_0014673g0010	Calmodulin-binding protein IPR012416 Calmodulin binding protein-like
Nitab4.5_0002719g0120.1	2.90694	6.16235e-05	0.000122498	Nitab4.5_0002719g0120	CXE carboxylesterase IPR013094 Alpha_beta hydrolase fold-3
Nitab4.5_0001693g0040.1	2.90657	4.32614e-08	8.0657e-08	Nitab4.5_0001693g0040	Ankyrin repeat-containing protein At5g02620 IPR002110 Ankyrin
Nitab4.5_0001310g0040.1	2.90329	0.000168398	0.000336796	ANAC094	NAC domain transcription factor protein
Nitab4.5_0013479g0010.1	2.88598	5.6263e-22	1.18357e-23	At5g41260	Receptor-like protein kinase 2 IPR002290 Serine_threonine protein kinase
Nitab4.5_0000383g0290.1	2.87055	1.1027e-34	6.0636e-41	At3g15000	DAG protein IPR015500 Peptidase S8, subtilisin-related
Nitab4.5_0002718g0020.1	2.85153	5.8354e-17	1.16708e-16	PEX11D	Peroxisomal membrane protein 11-1 IPR008733 Peroxisomal biogenesis factor 11
Nitab4.5_0005722g0010.1	2.85027	0.00250228	0.00499965	UGT74B1	UDP-glucose glucosyltransferase IPR002213 UDP-glucuronosyl_UDP-glucosyltransferase
Nitab4.5_0000912g0230.1	2.84303	0.000211003	4.41607e-05	Nitab4.5_0000912g0230	Lipase-like protein IPR000073 Alpha_beta hydrolase fold-1
Nitab4.5_0000258g0240.1	2.84266	1.37516e-06	8.80406e-08	LAC6	Laccase 1a IPR017761 Laccase
Nitab4.5_0009125g0020.1	2.83173	1.44717e-05	2.89433e-05	AS	UDP-glucosyltransferase IPR002213 UDP-glucuronosyl_UDP-glucosyltransferase
Nitab4.5_0003912g0050.1	2.83121	1.647e-32	3.29395e-32	Nitab4.5_0003912g0050	3-phosphoshikimate 1-carboxyvinyltransferase IPR001986 3-phosphoshikimate 1-carboxyvinyltransferase, core
Nitab4.5_0008832g0010.1	2.82997	0.000336569	0.000501124	Nitab4.5_0008832g0010	Calmodulin-binding protein IPR012416 Calmodulin binding protein-like
Nitab4.5_0006691g0030.1	2.82832	9.26516e-07	1.8328e-13	YLS8	Mitosis protein dim1 IPR004123 mRNA splicing factor, thioredoxin-like U5 snRNP
Nitab4.5_0000632g0020.1	2.79447	9.38163e-31	1.04636e-44	Nitab4.5_0000632g0020	Unknown Protein
Nitab4.5_0002700g0150.1	2.78867	0.000167231	0.000334462	HSP70	heat shock protein IPR013126 Heat shock protein 70
Nitab4.5_0000249g0420.1	2.7873	9.279e-65	1.8558e-64	TULP14	Tubby-like F-box protein 8 IPR000007 Tubby, C-terminal
Nitab4.5_0002728g0020.1	2.78285	6.46403e-08	5.82208e-12	MYB5	MYB transcription factor IPR015495 Myb transcription factor
Nitab4.5_0001246g0020.1	2.78241	0.000832992	0.00166466	GLIP1	GDSL esterase_lipase 5 IPR001087 Lipase, GDSL
Nitab4.5_0002650g0070.1	2.78205	2.51233e-39	5.02465e-39	FKBP12	Peptidyl-prolyl cis-trans isomerase IPR001179 Peptidyl-prolyl cis-trans isomerase, FKBP-type
Nitab4.5_0000931g0030.1	2.77796	4.09591e-05	8.19182e-05	Nitab4.5_0000931g0030	NaCl-inducible Ca2+-binding protein IPR011992 EF-Hand type
Nitab4.5_0003235g0070.1	2.71946	0.000345618	0.000690098	CES101	Serine_threonine kinase receptor IPR002290 Serine_threonine protein kinase
Nitab4.5_0002994g0090.1	2.71209	8.72514e-13	1.12525e-22	Nitab4.5_0002994g0090	Wd-repeat protein IPR017986 WD40 repeat, region
Nitab4.5_0000381g0050.1	2.70905	1.72171e-06	1.18901e-08	Nitab4.5_0000381g0050	Cc-nbs-lrr, resistance protein
Nitab4.5_0004448g0010.1	2.70106	6.90761e-12	1.22618e-12	HMG1	Hydroxy-methylglutaryl-coenzyme A reductase IPR004554 Hydroxymethylglutaryl-CoA reductase, class I, catalytic
Nitab4.5_0006976g0020.1	2.69122	1.55769e-07	3.11538e-07	Nitab4.5_0006976g0020	FACT complex subunit SPT16
Nitab4.5_0008803g0030.1	2.69105	0.000312334	0.000624668	At1g60420	Nucleoredoxin 1 IPR000866 Alkyl hydroperoxide reductase_ Thiol specific antioxidant_ Mal allergen
Nitab4.5_0001443g0020.1	2.68905	1.47499e-06	2.94997e-06	Nitab4.5_0001443g0020	Cc-nbs-lrr, resistance protein
Nitab4.5_0001574g0130.1	2.68586	2.35738e-21	8.87824e-23	RROP1	Ectonucleoside triphosphate diphosphohydrolase 6 IPR000407 Nucleoside phosphatase GDA1_CD39
Nitab4.5_0007109g0010.1	2.67921	0.00211404	0.00414701	Nitab4.5_0007109g0010	Cotton fiber expressed protein 1 IPR008480 Protein of unknown function DUF761, plant
Nitab4.5_0001799g0070.1	2.66186	0.000489588	0.000954537	Nitab4.5_0001799g0070	Ubiquitin carboxyl-terminal hydrolase family protein expressed IPR002083 MATH
Nitab4.5_0000286g0060.1	2.63785	1.43029e-18	2.86058e-18	HSP17.9-D	Class II small heat shock protein Le-HSP17.6 IPR002068 Heat shock protein Hsp20
Nitab4.5_0002329g0200.1	2.63768	1.94061e-12	2.39528e-18	VHA-H	Vacuolar ATPase subunit H protein IPR004908 ATPase, V1 complex, subunit H
Nitab4.5_0004482g0040.1	2.63083	2.27111e-11	4.54221e-11	Nitab4.5_0004482g0040	Pectinesterase IPR006501 Pectinesterase inhibitor
Nitab4.5_0005987g0010.1	2.62673	7.01312e-06	2.48694e-06	Os01g0656200	Protein phosphatase 2C IPR015655 Protein phosphatase 2C
Nitab4.5_0003878g0020.1	2.62364	0.000236237	0.000470404	At4g33920	Phosphatase 2C family protein IPR015655 Protein phosphatase 2C
Nitab4.5_0005549g0020.1	2.61186	1.26574e-05	2.53141e-05	Nitab4.5_0005549g0020	Pheromone receptor-like protein (Fragment) IPR012442 Protein of unknown function DUF1645
Nitab4.5_0002914g0030.1	2.60892	9.65614e-05	6.3031e-07	atp23	Mitochondrial inner membrane protease ATP23 IPR019165 Peptidase M76, ATP23
Nitab4.5_0010774g0010.1	2.59628	1.20309e-15	2.40619e-15	Nitab4.5_0010774g0010	Aldo_keto reductase family protein IPR001395 Aldo_keto reductase
Nitab4.5_0000258g0150.1	2.59407	7.25939e-18	1.09344e-20	At3g61710	Beclin 1 protein IPR007243 Autophagy-related protein 6
Nitab4.5_0000615g0040.1	2.59377	2.87467e-06	5.74934e-06	Nitab4.5_0000615g0040	Short-chain dehydrogenase_reductase family protein IPR002347 Glucose_ribitol dehydrogenase
Nitab4.5_0000691g0250.1	2.56548	4.50924e-33	9.01848e-33	Nitab4.5_0000691g0250	Ubiquinol-cytochrome c reductase iron-sulfur subunit IPR005805 Rieske iron-sulphur protein, C-terminal
Nitab4.5_0007160g0040.1	2.5591	0.00165428	0.00330857	OsABCB25	Lipid a export ATP-binding_permease protein msba IPR001140 ABC transporter, transmembrane region
Nitab4.5_0000318g0110.1	2.55197	0.00201611	0.00359667	PFK3	Phosphofructokinase family protein IPR012004 Pyrophosphate-dependent phosphofructokinase TP0108
Nitab4.5_0005364g0010.1	2.54888	0.000233548	0.000467086	CRK2	RLK, Receptor like protein, putative resistance protein with an antifungal domain
Nitab4.5_0003263g0040.1	2.54378	1.85977e-12	3.94425e-17	RROP1	Ectonucleoside triphosphate diphosphohydrolase 6 IPR000407 Nucleoside phosphatase GDA1_CD39
Nitab4.5_0000530g0040.1	2.54237	0.0019026	0.00372996	Nitab4.5_0000530g0040	AAA-ATPase IPR003959 ATPase, AAA-type, core
Nitab4.5_0002977g0130.1	2.53066	0.00171371	8.69506e-07	Nitab4.5_0002977g0130	Myrosinase binding protein IPR001229 Mannose-binding lectin
Nitab4.5_0000671g0110.1	2.52999	0.0033305	0.000902431	Nitab4.5_0000671g0110	Serine_threonine kinase receptor IPR002290 Serine_threonine protein kinase
Nitab4.5_0008517g0010.1	2.52107	4.98867e-30	9.96078e-30	ALDH2B7	Aldehyde dehydrogenase 1 IPR015590 Aldehyde dehydrogenase
Nitab4.5_0000085g0320.1	2.51068	8.20135e-11	1.63904e-10	HMT-2	Homocysteine s-methyltransferase IPR003726 Homocysteine S-methyltransferase
Nitab4.5_0002838g0140.1	2.50741	0.00193194	0.00381091	Nitab4.5_0002838g0140	Subtilisin-like protease IPR015500 Peptidase S8, subtilisin-related
Nitab4.5_0020239g0010.1	2.50701	3.2755e-05	6.55011e-05	AAE	GDSL esterase_lipase At1g28590 IPR001087 Lipase, GDSL
Nitab4.5_0000208g0240.1	2.50557	0.00144122	0.00288244	Nitab4.5_0000208g0240	NIMIN2c protein
Nitab4.5_0017306g0010.1	2.50447	0.000199258	0.000398515	Nitab4.5_0017306g0010	Heavy metal-associated domain containing protein expressed IPR006121 Heavy metal transport_detoxification protein
Nitab4.5_0001553g0030.1	2.50235	2.58397e-07	5.16787e-07	Nitab4.5_0001553g0030	Cc-nbs-lrr, resistance protein
Nitab4.5_0002693g0090.1	2.50233	0.000227018	0.000372532	Nitab4.5_0002693g0090	Auxin-responsive protein IPR003676 Auxin responsive SAUR protein
Nitab4.5_0000461g0140.1	2.50089	0.0018973	0.00379459	SAT3	Serine acetyltransferase IPR005881 Serine O-acetyltransferase
Nitab4.5_0002187g0030.1	2.49693	9.73773e-28	2.31816e-63	Os07g0682400	Zinc finger CCCH domain-containing protein 22 IPR000571 Zinc finger, CCCH-type
Nitab4.5_0002621g0010.1	2.49566	6.10473e-11	5.64085e-13	Nitab4.5_0002621g0010	Kinesin like protein IPR001752 Kinesin, motor region
Nitab4.5_0001410g0100.1	2.49381	2.6909e-06	4.70584e-06	IRL7	Lrr, resistance protein fragment
Nitab4.5_0000170g0360.1	2.4927	0.000132653	0.000265306	GT6	UDP-glucosyltransferase IPR002213 UDP-glucuronosyl_UDP-glucosyltransferase
Nitab4.5_0003282g0020.1	2.48136	5.54523e-07	1.10406e-06	CRK8	RLK, Receptor like protein, putative resistance protein with an antifungal domain
Nitab4.5_0000655g0030.1	2.46466	0.00220595	0.00441191	Nitab4.5_0000655g0030	NaCl-inducible Ca2+-binding protein IPR011992 EF-Hand type
Nitab4.5_0000826g0270.1	2.46405	1.16455e-05	2.3291e-05	ZOG1	Glucosyltransferase IPR002213 UDP-glucuronosyl_UDP-glucosyltransferase
Nitab4.5_0002177g0100.1	2.46138	5.26846e-08	9.077e-08	Nitab4.5_0002177g0100	Receptor like kinase, RLK
Nitab4.5_0010991g0040.1	2.44534	0.000414338	0.000231862	CYP76B6	Cytochrome P450
Nitab4.5_0000258g0310.1	2.43819	0.00122856	0.00214879	AAEL011136	ATPase IPR003348 ATPase, anion-transporting
Nitab4.5_0005483g0050.1	2.43576	5.9472e-10	3.84415e-12	Nitab4.5_0005483g0050
Nitab4.5_0012779g0010.1	2.4165	7.21835e-05	0.000144357	AOMI	Alternative oxidase IPR002680 Alternative oxidase
Nitab4.5_0000904g0130.1	2.41556	4.86277e-06	5.92744e-26	CYP78A7	Cytochrome P450
Nitab4.5_0000278g0030.1	2.41125	7.94217e-05	0.000158418	HSP18.2	class I heat shock protein IPR002068 Heat shock protein Hsp20
Nitab4.5_0002543g0060.1	2.40446	0.00109807	5.17591e-06	Nitab4.5_0002543g0060	Unknown Protein
Nitab4.5_0004207g0040.1	2.40314	6.57409e-28	7.67084e-35	Nitab4.5_0004207g0040	U3 small nucleolar RNA-associated protein IPR006709 Small-subunit processome, Utp14
Nitab4.5_0002027g0030.1	2.38701	7.39216e-05	0.000147843	CYP72A1	Cytochrome P450
Nitab4.5_0001800g0020.1	2.38467	9.77474e-22	1.95495e-21	HSP70	heat shock protein IPR013126 Heat shock protein 70
Nitab4.5_0000242g0030.1	2.37671	0.00357261	4.9424e-05	Nitab4.5_0000242g0030	Cell number regulator 1 IPR006461 Protein of unknown function Cys-rich
Nitab4.5_0008912g0010.1	2.37498	2.39695e-11	8.65682e-17	Os01g0939600	Glycerol-3-phosphate dehydrogenase-like protein IPR006168 NAD-dependent glycerol-3-phosphate dehydrogenase
Nitab4.5_0002675g0030.1	2.37363	0.00185917	0.00333138	Nitab4.5_0002675g0030	UDP-glucuronosyltransferase IPR002213 UDP-glucuronosyl_UDP-glucosyltransferase
Nitab4.5_0009088g0010.1	2.37237	0.00233873	0.00467746	SAT3	Serine acetyltransferase IPR005881 Serine O-acetyltransferase
Nitab4.5_0000519g0100.1	2.36839	0.000528723	0.00105699	PBS1	Serine_threonine-protein kinase IPR002290 Serine_threonine protein kinase
Nitab4.5_0000864g0220.1	2.36795	1.83932e-06	3.67863e-06	MLO4	MLO-like protein 4 IPR004326 Mlo-related protein
Nitab4.5_0012933g0010.1	2.36646	0.000574385	0.00114501	Nitab4.5_0012933g0010
Nitab4.5_0002765g0050.1	2.36542	0.00104542	0.00106891	Nitab4.5_0002765g0050	N-hydroxycinnamoyl_benzoyltransferase 3 IPR003480 Transferase
Nitab4.5_0006014g0030.1	2.36525	3.0154e-05	6.03079e-05	Nitab4.5_0006014g0030	Heavy metal-associated domain containing protein expressed IPR006121 Heavy metal transport_detoxification protein
Nitab4.5_0009783g0020.1	2.35346	2.2083e-16	9.51866e-26	DXR	1-deoxy-D-xylulose-5-phosphate reductoisomerase IPR003821 1-deoxy-D-xylulose 5-phosphate reductoisomerase
Nitab4.5_0005366g0020.1	2.35321	0.00332911	0.00106429	Nitab4.5_0005366g0020	Cc-nbs-lrr, resistance protein
Nitab4.5_0008883g0010.1	2.35187	0.00123908	0.00247816	PAL	Phenylalanine ammonia-lyase IPR005922 Phenylalanine ammonia-lyase
Nitab4.5_0001044g0060.1	2.35004	1.62329e-14	3.24656e-14	AUX22D	Auxin responsive protein IPR003311 AUX_IAA protein
Nitab4.5_0000282g0120.1	2.33428	2.58255e-28	9.62207e-32	Nitab4.5_0000282g0120	Unknown Protein
Nitab4.5_0001425g0070.1	2.33254	0.00199256	0.00398512	Nitab4.5_0001425g0070	Cyclopropane-fatty-acyl-phospholipid synthase IPR003333 Cyclopropane-fatty-acyl-phospholipid synthase
Nitab4.5_0000033g0230.1	2.33077	0.00196352	0.00350288	Nitab4.5_0000033g0230	CHP-rich zinc finger protein-like IPR011424 C1-like
Nitab4.5_0004068g0010.1	2.32731	8.23349e-13	1.97545e-17	Nitab4.5_0004068g0010	Prolyl endopeptidase IPR001375 Peptidase S9, prolyl oligopeptidase active site region
Nitab4.5_0000005g0310.1	2.32142	2.22107e-08	4.44213e-08	2021-04-03	Phosphoadenosine phosphosulfate reductase IPR004508 Thioredoxin-independent 5-adenylylsulphate reductase
Nitab4.5_0004646g0060.1	2.31254	2.12617e-05	3.6379e-05	SCL13	GRAS family transcription factor IPR005202 GRAS transcription factor
Nitab4.5_0006519g0030.1	2.307	2.54917e-06	7.38326e-09	Z-ISO	15-cis-zeta-carotene isomerase
Nitab4.5_0002114g0130.1	2.3018	8.02041e-05	0.000160407	GRXC9	Glutaredoxin IPR011905 Glutaredoxin-like, plant II
Nitab4.5_0006599g0010.1	2.29875	0.000714638	1.16601e-06	CYP78A7	Cytochrome P450
Nitab4.5_0006353g0010.1	2.29522	0.000797194	8.40271e-05	FUC1	Alpha-L-fucosidase 1 IPR000933 Glycoside hydrolase, family 29
Nitab4.5_0006870g0050.1	2.29441	0.000507328	0.00101466	ZOG1	UDP-glucosyltransferase HvUGT5876 IPR002213 UDP-glucuronosyl_UDP-glucosyltransferase
Nitab4.5_0005587g0100.1	2.28831	0.000164319	3.70173e-06	Nitab4.5_0005587g0100	Transposase (Fragment) IPR002559 Transposase, IS4-like
Nitab4.5_0002443g0040.1	2.27754	0.0013989	0.00279779	HSP18.2	class I heat shock protein IPR002068 Heat shock protein Hsp20
Nitab4.5_0000339g0010.1	2.27507	1.27078e-12	2.54157e-12	Nitab4.5_0000339g0010	AAA-ATPase IPR003959 ATPase, AAA-type, core
Nitab4.5_0000258g0130.1	2.27357	1.31264e-12	2.5245e-18	Nitab4.5_0000258g0130	Chitinase domain-containing protein 1 IPR011583 Chitinase II
Nitab4.5_0001899g0090.1	2.26967	0.000254466	0.000508933	HIDM	Gibberellin receptor GID1L2 IPR013094 Alpha_beta hydrolase fold-3
Nitab4.5_0002587g0050.1	2.26708	0.00111052	9.89784e-06	WRKY19	Nbs-lrr, resistance protein
Nitab4.5_0004790g0020.1	2.25972	1.95172e-07	4.3862e-12	ACT1	Actin IPR004000 Actin_actin-like
Nitab4.5_0004400g0040.1	2.25454	2.42569e-06	5.18395e-14	KAI2	Hydrolase alpha_beta fold family protein expressed IPR000073 Alpha_beta hydrolase fold-1
Nitab4.5_0002598g0070.1	2.24804	0.000172291	1.46009e-06	Nitab4.5_0002598g0070	Unknown Protein IPR005807 SecE subunit of protein translocation complex
Nitab4.5_0000874g0150.1	2.23686	3.53805e-05	7.07609e-05	Nitab4.5_0000874g0150	Unknown Protein
Nitab4.5_0014138g0010.1	2.23348	3.50889e-07	2.09938e-08	Nitab4.5_0014138g0010	Transposase (Fragment) IPR002559 Transposase, IS4-like
Nitab4.5_0002400g0050.1	2.23185	3.24409e-21	1.49414e-28	At5g03610	GDSL esterase_lipase At5g03610 IPR001087 Lipase, GDSL
Nitab4.5_0001536g0020.1	2.22477	0.00450375	0.0017655	At1g18390	Receptor-like protein kinase At3g21340 IPR002290 Serine_threonine protein kinase
Nitab4.5_0000809g0010.1	2.21993	0.00189281	0.000230509	Nitab4.5_0000809g0010	ARK3 product_receptor-like serine_threonine protein kinase ARK3 IPR002290 Serine_threonine protein kinase
Nitab4.5_0003299g0010.1	2.20368	0.00127461	0.00254923	Nitab4.5_0003299g0010	Genomic DNA chromosome 3 TAC clone K7P8 IPR011205 Uncharacterized conserved protein UCP015417, vWA
Nitab4.5_0000309g0150.1	2.19962	6.51162e-15	2.31175e-19	Nitab4.5_0000309g0150	Cc-nbs-lrr, resistance protein
Nitab4.5_0004008g0010.1	2.18599	0.000301986	0.000212759	XPB1	ATP-dependent DNA helicase
Nitab4.5_0007598g0030.1	2.18363	1.62282e-14	3.24563e-14	HSP23	Heat shock protein 22 IPR002068 Heat shock protein Hsp20
Nitab4.5_0000428g0220.1	2.18329	5.23099e-05	4.6451e-05	At1g62930	Pentatricopeptide repeat-containing protein IPR002885 Pentatricopeptide repeat
Nitab4.5_0002560g0010.1	2.18319	1.98774e-05	3.97547e-05	MYB4	Myb-related transcription factor IPR015495 Myb transcription factor
Nitab4.5_0009384g0010.1	2.18241	2.25638e-10	4.51276e-10	Nitab4.5_0009384g0010	Cc-nbs-lrr, resistance protein
Nitab4.5_0002914g0120.1	2.1819	6.79906e-08	1.35981e-07	Nitab4.5_0002914g0120	Nbs-lrr, resistance protein
Nitab4.5_0001671g0140.1	2.18141	0.00104858	0.000713222	Nitab4.5_0001671g0140	Receptor-like protein kinase At3g21340 IPR002290 Serine_threonine protein kinase
Nitab4.5_0000587g0070.1	2.17449	0.000212948	2.62345e-06	Nitab4.5_0000587g0070	Zinc finger protein CONSTANS-LIKE 3 IPR000315 Zinc finger, B-box
Nitab4.5_0006035g0030.1	2.17209	0.00249435	0.00484628	Nitab4.5_0006035g0030	GDSL esterase_lipase At1g29670 IPR001087 Lipase, GDSL
Nitab4.5_0000934g0220.1	2.16932	3.3601e-05	6.7202e-05	CYP81E1	Cytochrome P450
Nitab4.5_0009064g0010.1	2.16442	5.8188e-08	1.98178e-14	XBAT31	Ankyrin repeat domain-containing protein 28 IPR002110 Ankyrin
Nitab4.5_0000676g0230.1	2.16395	2.00404e-22	4.71484e-32	RPL13AD	60S ribosomal protein L13a-like protein IPR005755 Ribosomal protein L13, eukaryotic_archaeal
Nitab4.5_0000463g0070.1	2.1461	0.00173646	0.00263507	At2g29380	Protein phosphatase 2C IPR015655 Protein phosphatase 2C
Nitab4.5_0000241g0050.1	2.13496	2.36492e-06	4.7298e-06	Nitab4.5_0000241g0050	Unknown Protein
Nitab4.5_0000070g0130.1	2.11776	3.4308e-07	6.8616e-07	EIF2S3	Translation initiation factor 2 gamma subunit IPR015256 Initiation factor eIF2 gamma, C-terminal
Nitab4.5_0001968g0060.1	2.11653	1.74118e-06	8.28608e-07	HPPR	Glyoxylate_hydroxypyruvate reductase B IPR006140 D-isomer specific 2-hydroxyacid dehydrogenase, NAD-binding
Nitab4.5_0003251g0040.1	2.11584	1.67853e-17	3.3558e-17	BAG5	Bcl-2-associated athanogene-like protein IPR003103 Apoptosis regulator Bcl-2 protein, BAG
Nitab4.5_0002135g0060.1	2.11562	0.000470006	0.00092658	Nitab4.5_0002135g0060	Octicosapeptide_Phox_Bem1p domain-containing protein IPR000270 Octicosapeptide_Phox_Bem1p
Nitab4.5_0000057g0030.1	2.09805	0.000267629	1.20079e-05	Nitab4.5_0000057g0030	Receptor like kinase, RLK
Nitab4.5_0001592g0120.1	2.0942	0.000120187	0.000240373	Nitab4.5_0001592g0120	Receptor-like protein kinase IPR002290 Serine_threonine protein kinase
Nitab4.5_0001799g0060.1	2.09376	0.000595232	0.00119046	OPR1	Flavin oxidoreductase_NADH oxidase IPR001155 NADH:flavin oxidoreductase_NADH oxidase, N-terminal
Nitab4.5_0002458g0100.1	2.09097	8.48571e-05	8.4002e-05	Nitab4.5_0002458g0100	Receptor like kinase, RLK
Nitab4.5_0000087g0250.1	2.08686	4.27223e-14	4.08074e-23	Nitab4.5_0000087g0250	WD repeat-containing protein IPR020472 G-protein beta WD-40 repeat, region
Nitab4.5_0008991g0010.1	2.07476	2.97127e-05	5.94254e-05	GRXC6	Glutaredoxin IPR011905 Glutaredoxin-like, plant II
Nitab4.5_0003368g0040.1	2.07117	0.00238621	0.00290632	SKIP19	F-box family protein IPR001810 Cyclin-like F-box
Nitab4.5_0001118g0100.1	2.06765	7.90422e-13	1.58084e-12	Nitab4.5_0001118g0100	Unknown Protein
Nitab4.5_0004469g0020.1	2.06758	1.82772e-05	3.65543e-05	Nitab4.5_0004469g0020	Receptor-like protein kinase IPR002290 Serine_threonine protein kinase
Nitab4.5_0000030g0350.1	2.05968	0.000445393	0.000890786	AOX1	Alternative oxidase IPR002680 Alternative oxidase
Nitab4.5_0002021g0090.1	2.05359	0.000155825	0.000311649	PFK3	Phosphofructokinase family protein IPR012004 Pyrophosphate-dependent phosphofructokinase TP0108
Nitab4.5_0002438g0090.1	2.04977	0.000863025	0.00155361	AUX22	Auxin response factor 9 IPR003311 AUX_IAA protein
Nitab4.5_0005560g0020.1	2.04552	1.06251e-07	2.0007e-07	KING1	AKIN gamma IPR000644 Cystathionine beta-synthase, core
Nitab4.5_0001409g0140.1	2.04463	6.62777e-12	1.42355e-19	Nitab4.5_0001409g0140	Os06g0661900 protein (Fragment) IPR004949 Protein of unknown function DUF266, plant
Nitab4.5_0010707g0010.1	2.04076	0.00208062	0.0035794	CYP76B6	Cytochrome P450
Nitab4.5_0009066g0010.1	2.03373	0.00199866	0.00399728	Nitab4.5_0009066g0010	AAA-ATPase IPR003959 ATPase, AAA-type, core
Nitab4.5_0021870g0010.1	2.03051	6.80477e-05	0.000136094	TET3	Senescence-associated protein IPR000301 Tetraspanin, subgroup
Nitab4.5_0009622g0010.1	2.02904	0.00209366	0.00328196	At2g29380	Protein phosphatase 2C IPR015655 Protein phosphatase 2C
Nitab4.5_0004271g0010.1	2.02455	5.35423e-26	1.07073e-25	At5g27410	Branched-chain amino acid aminotransferase-like protein IPR001544 Aminotransferase, class IV
Nitab4.5_0000052g0190.1	2.01136	2.15763e-32	4.15168e-32	Nitab4.5_0000052g0190	RNA-binding La domain protein IPR014886 RNA binding motif
Nitab4.5_0000610g0160.1	2.00707	1.5141e-27	1.13606e-47	At2g26240	Transmembrane protein 14C IPR005349 Uncharacterised protein family UPF0136, Transmembrane
Nitab4.5_0000021g0310.1	2.00616	2.16127e-18	4.32254e-18	Nitab4.5_0000021g0310	Unknown Protein
Nitab4.5_0001281g0020.1	2.00492	0.00233274	0.00401263	Nitab4.5_0001281g0020	AT2G45380 protein (Fragment)
