# Supplementary material for: Overexpression of GhKTI12 Enhances Seed Yield and Biomass Production in Nicotiana Tabacum
Source: Genes (Basel). 2022 Feb 25;13(3):426. doi: 10.3390/genes13030426 (PMC8953243; doi:10.3390/genes13030426)
Supplement: Supplementary file 1 [file genes-13-00426-s001.zip › supp/Table S5.xlsx]

## Sheet: Upreguated
Table S5. Enriched GO terms in upregulated DEGs in WT and GhKTI12 transgenic samples
ID	Description	GO type	Gene count	Gene ratio	Bg ratio	P value	P.adjust	Q value	Gene symbol
GO:0010112	regulation of systemic acquired resistance	Biology Process	6	6/312	32/35623	3.21827e-07	0.000295115	0.000273722	Nitab4.5_0000057g0320/Nitab4.5_0004841g0020/Nitab4.5_0005886g0020/Nitab4.5_0008832g0010/Nitab4.5_0000208g0240/Nitab4.5_0000874g0150
GO:0009408	response to heat	Biology Process	16	16/312	434/35623	1.752e-06	0.000803292	0.000745061	Nitab4.5_0002315g0020/CYS5/HSP83A/CLPB1/MBF1C/HSP17.5-M/HSP17.9-D/HSP17.9-D/MBF1C/HSP70/HSP83A/HSP70/HSP17.9-D/Nitab4.5_0000691g0250/HSP18.2/HSP18.2
GO:0045088	regulation of innate immune response	Biology Process	9	9/312	152/35623	8.47742e-06	0.00259127	0.00240342	Nitab4.5_0000660g0040/Nitab4.5_0000057g0320/Nitab4.5_0004841g0020/Nitab4.5_0005886g0020/Nitab4.5_0008832g0010/Nitab4.5_0000208g0240/PBS1/Nitab4.5_0000874g0150/Nitab4.5_0002458g0100
GO:0009627	systemic acquired resistance	Biology Process	7	7/312	90/35623	1.48314e-05	0.00272627	0.00252864	Nitab4.5_0000660g0040/Nitab4.5_0000057g0320/Nitab4.5_0004841g0020/Nitab4.5_0005886g0020/Nitab4.5_0008832g0010/Nitab4.5_0000208g0240/Nitab4.5_0000874g0150
GO:0002682	regulation of immune system process	Biology Process	9	9/312	196/35623	6.31632e-05	0.00827437	0.00767456	Nitab4.5_0000660g0040/Nitab4.5_0000057g0320/Nitab4.5_0004841g0020/Nitab4.5_0005886g0020/Nitab4.5_0008832g0010/Nitab4.5_0000208g0240/PBS1/Nitab4.5_0000874g0150/Nitab4.5_0002458g0100
GO:0045087	innate immune response	Biology Process	13	13/312	427/35623	0.000115411	0.0132289	0.01227	Nitab4.5_0000660g0040/Nitab4.5_0000057g0320/HSP83A/Nitab4.5_0004841g0020/Nitab4.5_0005886g0020/Nitab4.5_0001784g0020/HSP83A/Nitab4.5_0008832g0010/Nitab4.5_0000208g0240/PBS1/Nitab4.5_0012933g0010/Nitab4.5_0000874g0150/Nitab4.5_0002458g0100
GO:0006749	glutathione metabolic process	Biology Process	8	8/312	204/35623	0.000465939	0.042208	0.0391484	GSTU9/Nitab4.5_0008292g0020/GSTU10/PARA/Nitab4.5_0012932g0010/GSTU8/GSTU9/Nitab4.5_0002823g0010
GO:0061077	chaperone-mediated protein folding	Biology Process	6	6/312	114/35623	0.000519557	0.042208	0.0391484	MED37C/MED37C/HSP70/HSP70/FKBP12/HSP70
GO:0051084	'de novo' posttranslational protein folding	Biology Process	5	5/312	77/35623	0.000589	0.042208	0.0391484	MED37C/MED37C/HSP70/HSP70/HSP70
GO:0051085	chaperone cofactor-dependent protein refolding	Biology Process	5	5/312	77/35623	0.000589	0.042208	0.0391484	MED37C/MED37C/HSP70/HSP70/HSP70
GO:0006458	'de novo' protein folding	Biology Process	5	5/312	78/35623	0.000624886	0.042208	0.0391484	MED37C/MED37C/HSP70/HSP70/HSP70
GO:0006575	cellular modified amino acid metabolic process	Biology Process	10	10/312	325/35623	0.000644397	0.042208	0.0391484	GSTU9/Nitab4.5_0008292g0020/GSTU10/PARA/ODC/Nitab4.5_0012932g0010/ODC/GSTU8/GSTU9/Nitab4.5_0002823g0010
GO:0070469	respiratory chain	Cell Component	10	10/299	250/36694	4.36699e-05	0.00628847	0.00583798	Nitab4.5_0005214g0030/TET8/AOMI/Nitab4.5_0001057g0180/Nitab4.5_0002315g0130/Nitab4.5_0000963g0100/At2g27730/Nitab4.5_0000691g0250/AOMI/AOX1
GO:0005764	lysosome	Cell Component	6	6/299	111/36694	0.00030795	0.0160945	0.0149416	SEN102/Nitab4.5_0017649g0020/Nitab4.5_0008227g0020/AN1/SEN102/FUC1
GO:0005788	endoplasmic reticulum lumen	Cell Component	5	5/299	75/36694	0.000376247	0.0160945	0.0149416	MED37C/MED37C/HSP70/HSP70/HSP70
GO:0000323	lytic vacuole	Cell Component	6	6/299	119/36694	0.000447071	0.0160945	0.0149416	SEN102/Nitab4.5_0017649g0020/Nitab4.5_0008227g0020/AN1/SEN102/FUC1
GO:0044450	microtubule organizing center part	Cell Component	3	3/299	27/36694	0.00135534	0.0353259	0.0327952	At5g23430/Nitab4.5_0000931g0030/Nitab4.5_0000655g0030
GO:0070069	cytochrome complex	Cell Component	4	4/299	60/36694	0.00147191	0.0353259	0.0327952	TET8/Nitab4.5_0002315g0130/Nitab4.5_0000963g0100/Nitab4.5_0000691g0250
GO:0051082	unfolded protein binding	Molecular Function	16	16/333	414/37056	1.34148e-06	0.000460129	0.000437747	SINAT3/MED37C/HSP83A/Dnajb13/HSP17.5-M/HSP17.9-D/HSP17.9-D/MED37C/HSP70/HSP83A/HSP70/HSP17.9-D/HSP18.2/HSP70/FUC1/HSP18.2
GO:0004364	glutathione transferase activity	Molecular Function	8	8/333	109/37056	6.75891e-06	0.00115915	0.00110277	GSTU9/Nitab4.5_0008292g0020/GSTU10/PARA/Nitab4.5_0012932g0010/GSTU8/GSTU9/Nitab4.5_0002823g0010
GO:0004560	alpha-L-fucosidase activity	Molecular Function	5	5/333	36/37056	1.7056e-05	0.00146255	0.00139141	Nitab4.5_0000660g0040/At4g01130/GLIP1/AAE/FUC1
GO:0015928	fucosidase activity	Molecular Function	5	5/333	36/37056	1.7056e-05	0.00146255	0.00139141	Nitab4.5_0000660g0040/At4g01130/GLIP1/AAE/FUC1
GO:0016412	serine O-acyltransferase activity	Molecular Function	3	3/333	14/37056	0.000243233	0.0139048	0.0132285	Nitab4.5_0000660g0040/SAT3/SAT3
GO:0004462	lactoylglutathione lyase activity	Molecular Function	4	4/333	38/37056	0.000371475	0.0182023	0.0173169	GSTU9/PARA/GSTU9/Nitab4.5_0002823g0010
GO:0051787	misfolded protein binding	Molecular Function	5	5/333	70/37056	0.00042671	0.0182952	0.0174053	MED37C/MED37C/HSP70/HSP70/HSP70
GO:0044183	protein binding involved in protein folding	Molecular Function	5	5/333	77/37056	0.000661876	0.0252248	0.0239979	MED37C/MED37C/HSP70/HSP70/HSP70
GO:0016628	oxidoreductase activity, acting on the CH-CH group of donors, NAD or NADP as acceptor	Molecular Function	10	10/333	346/37056	0.00125912	0.0395545	0.0376305	SEN102/MED37C/SEN102/BHLH93/MED37C/HSP70/Nitab4.5_0009344g0030/HSP70/HSP70/OPR1
GO:0032440	2-alkenal reductase [NAD(P)] activity	Molecular Function	8	8/333	232/37056	0.00126851	0.0395545	0.0376305	SEN102/MED37C/SEN102/BHLH93/MED37C/HSP70/HSP70/HSP70
GO:0016679	oxidoreductase activity, acting on diphenols and related substances as donors	Molecular Function	6	6/333	137/37056	0.00154489	0.0441581	0.0420101	AOMI/Nitab4.5_0000963g0100/LAC6/Nitab4.5_0000691g0250/AOMI/AOX1
