# Supplementary material for: Overexpression of GhKTI12 Enhances Seed Yield and Biomass Production in Nicotiana Tabacum
Source: Genes (Basel). 2022 Feb 25;13(3):426. doi: 10.3390/genes13030426 (PMC8953243; doi:10.3390/genes13030426)
Supplement: Supplementary file 1 [file genes-13-00426-s001.zip › supp/Table S6.xlsx]

## Sheet: downregulated
Table S6. Enriched GO terms in downregulated DEGs in WT and GhKTI12 transgenic samples.
ID	Description	GO type	Gene Count	Gene Ratio	Bg Ratio	P value	P.adjust	Q value	Gene symbol
GO:0000977	RNA polymerase II regulatory region sequence-specific DNA binding	Molecular Function	17	17/263	406/37056	6.6573e-09	1.06184e-06	8.96983e-07	Nitab4.5_0001541g0050/PMADS1/SEP2/TDR4/Nitab4.5_0004674g0030/AGL14/CMB1/AGL62/CMB1/Nitab4.5_0007530g0020/CMB1/TDR4/AGL6/MADS6/Nitab4.5_0002449g0010/BHLH71/BHLH71
GO:0001012	RNA polymerase II regulatory region DNA binding	Molecular Function	17	17/263	406/37056	6.6573e-09	1.06184e-06	8.96983e-07	Nitab4.5_0001541g0050/PMADS1/SEP2/TDR4/Nitab4.5_0004674g0030/AGL14/CMB1/AGL62/CMB1/Nitab4.5_0007530g0020/CMB1/TDR4/AGL6/MADS6/Nitab4.5_0002449g0010/BHLH71/BHLH71
GO:0000287	Magnesium ion binding	Molecular Function	14	14/263	492/37056	1.33405e-05	0.00106391	0.000898731	CKX3/VIT_19s0014g04930/SSTLH1/SSTLH1/ALS/Nitab4.5_0001526g0160/SSTLH1/SSTLE1/SSTLE1/SUMO2/ABS/At4g16230/Nitab4.5_0002172g0020/At4g16230
GO:0010333	Terpene synthase activity	Molecular Function	7	7/263	125/37056	3.2754e-05	0.0020897	0.00176527	VIT_19s0014g04930/SSTLH1/SSTLH1/SSTLH1/SSTLE1/SSTLE1/ABS
GO:0005244	Voltage-gated ion channel activity	Molecular Function	7	7/263	145/37056	8.40882e-05	0.00325514	0.00274976	gemin2/VDAC4/KAT1/Nitab4.5_0025005g0010/SLAH3/KAT1/CNGC16
GO:0022832	Voltage-gated channel activity	Molecular Function	7	7/263	145/37056	8.40882e-05	0.00325514	0.00274976	gemin2/VDAC4/KAT1/Nitab4.5_0025005g0010/SLAH3/KAT1/CNGC16
GO:0016706	Oxidoreductase activity	Molecular Function	5	5/263	81/37056	0.000286148	0.00760676	0.00642577	GA20OX1/GA20OX1/GPAT6/AN3/GPAT6
GO:0031418	L-ascorbic acid binding	Molecular Function	7	7/263	234/37056	0.00149063	0.0297194	0.0251053	GA2OX8/GA20OX1/GA20OX1/GPAT6/AN3/GPAT6/Nitab4.5_0001371g0100
GO:0043177	Organic acid binding	Molecular Function	9	9/263	393/37056	0.00212357	0.0356536	0.0301182	GA2OX8/GA20OX1/Nitab4.5_0002529g0060/GA20OX1/GPAT6/Nitab4.5_0000570g0340/AN3/GPAT6/Nitab4.5_0001371g0100
GO:0004427	Inorganic diphosphatase activity	Molecular Function	3	3/263	37/37056	0.00229772	0.0366486	0.0309587	SUMO2/At4g16230/At4g16230
GO:0048029	Monosaccharide binding	Molecular Function	7	7/263	258/37056	0.00258224	0.0392254	0.0331355	GA2OX8/GA20OX1/GA20OX1/GPAT6/AN3/GPAT6/Nitab4.5_0001371g0100
GO:0052901	Spermine:oxygen oxidoreductase (spermidine-forming) activity	Molecular Function	2	2/263	13/37056	0.00371727	0.0474324	0.0400683	PAO2/PAO4
GO:0052902	Spermidine:oxygen oxidoreductase (3-aminopropanal-forming) activity	Molecular Function	2	2/263	13/37056	0.00371727	0.0474324	0.0400683	PAO2/PAO4
GO:0052903	N1-acetylspermine:oxygen oxidoreductase (3-acetamidopropanal-forming) activity	Molecular Function	2	2/263	13/37056	0.00371727	0.0474324	0.0400683	PAO2/PAO4
GO:0052904	N1-acetylspermidine:oxygen oxidoreductase (3-acetamidopropanal-forming) activity	Molecular Function	2	2/263	13/37056	0.00371727	0.0474324	0.0400683	PAO2/PAO4
